# Supplementary material for: Rising food prices and poverty in Pakistan
Source: PLoS One. 2023 Nov 16;18(11):e0292071. doi: 10.1371/journal.pone.0292071 (PMC10653518; doi:10.1371/journal.pone.0292071)
Supplement: S1 File — (ZIP) [file pone.0292071.s001.zip]

Archive with 3 entries (3 files):
- Supporting Data Files/Data Set 2005-06.xlsx
- Supporting Data Files/Data Set 2007-08.xlsx
- Supporting Data Files/Data Set 2010 -11.xlsx
