# Supplementary material for: Rising food prices and poverty in Pakistan
Source: PLoS One. 2023 Nov 16;18(11):e0292071. doi: 10.1371/journal.pone.0292071 (PMC10653518; doi:10.1371/journal.pone.0292071)
Supplement: S1 File — (ZIP) [file pone.0292071.s001.zip › Supporting Data Files/Data Set 2005-06.xlsx]

## Sheet: Sheet1
hhcode	region	province	HHsize	Male	Female	HHhead	F_HHH	M_HHH	Age_M_HHH	Age_F_HHH	FHHH_Edu	MHHH_Edu	Infant	Children	Adult	Aged	AgriHH	Livestock	Agri_Owner	NonAgri	Residential	Commercial	TotalExp	MFoodExp	Monthly_Exp	Urban	Sindh	KPK	Baluchistan	AEDCC	CalStatus
1011010101	1	1	2	1	1	1	0	1	64	0	0	0	0	0	1	1	0	0	1	1	1	1	6903.67	3657	227.094	1	0	0	0	3537.31	1
1011010102	1	1	2	1	1	1	0	1	35	0	0	12	0	2	2	0	0	0	1	1	1	1	12231.7	5886.7	402.359	1	0	0	0	2627.2	1
1011010103	1	1	4	3	1	1	0	1	70	0	0	6	0	2	2	2	0	0	1	1	1	1	6272.2	3002.2	206.322	1	0	0	0	1266.15	0
1011010104	1	1	2	1	1	1	0	1	40	0	0	12	0	2	2	0	0	0	1	1	1	1	12049.4	5653.6	396.363	1	0	0	0	2178.48	0
1011010105	1	1	2	1	1	1	0	1	49	0	0	10	0	4	2	0	0	0	1	1	1	1	9338.43	4530.1	307.185	1	0	0	0	1717.78	0
1011010107	1	1	5	2	3	1	1	0	0	36	14	0	0	3	4	1	0	0	1	1	1	1	26217.7	13834.4	862.425	1	0	0	0	3482.04	1
1011010108	1	1	5	2	3	1	0	1	53	0	0	0	0	1	5	0	0	0	1	1	1	1	8431.1	5331.1	277.339	1	0	0	0	2522.66	1
1011010109	1	1	2	1	1	1	0	1	36	0	0	10	0	3	2	0	0	0	1	1	1	1	7047.83	3739.5	231.837	1	0	0	0	2173.44	0
1011010110	1	1	2	1	1	1	0	1	28	0	0	0	0	0	2	0	0	0	1	1	1	1	5370.87	2349.2	176.673	1	0	0	0	1997.06	0
1011010111	1	1	8	5	3	1	0	1	75	0	0	0	0	0	6	2	0	0	1	1	1	1	10184.6	6253.6	335.02	1	0	0	0	2124.71	0
1011010112	1	1	3	0	3	1	1	0	0	51	7	0	0	3	4	0	0	0	1	1	1	1	17494.9	9474.9	575.49	1	0	0	0	2752.08	1
1011010201	1	1	2	1	1	1	0	1	25	0	0	4	0	1	2	0	0	0	0	0	1	0	5242.4	2804.9	172.447	1	0	0	0	1975.42	0
1011010202	1	1	2	1	1	1	0	1	35	0	0	10	0	4	2	0	0	0	1	0	1	1	11207.1	4470.4	368.654	1	0	0	0	3103.8	1
1011010203	1	1	5	3	2	1	0	1	62	0	0	8	0	0	4	1	0	0	1	1	1	1	6482.18	2555.1	213.23	1	0	0	0	1271.66	0
1011010204	1	1	3	1	2	1	0	1	34	0	0	8	0	4	2	1	0	0	1	1	1	1	6239.42	4131.5	205.244	1	0	0	0	1862.23	0
1011010206	1	1	7	4	3	1	0	1	65	0	0	10	0	2	6	1	1	0	0	0	1	0	22996.3	11946.3	756.457	1	0	0	0	2621.53	1
1011010207	1	1	2	1	1	1	0	1	40	0	0	3	0	2	4	0	0	0	1	1	1	1	8171.8	4619.3	268.809	1	0	0	0	2361.37	1
1011010209	1	1	2	1	1	1	0	1	38	0	0	0	0	2	2	0	0	0	0	0	1	0	13721.9	7313.6	451.379	1	0	0	0	3253.74	1
1011010211	1	1	6	2	4	1	0	1	44	0	0	5	0	1	7	0	0	0	1	1	1	1	8745.95	4997.2	287.696	1	0	0	0	2041.36	0
1011010212	1	1	1	1	0	1	0	1	68	0	0	7	0	0	0	1	0	0	1	1	1	1	5911.33	2128	194.452	1	0	0	0	4914.09	1
1011010301	1	1	2	1	1	1	0	1	70	0	0	0	0	0	1	1	0	0	1	1	1	1	3335.77	1419.1	109.729	1	0	0	0	2242.53	0
1011010302	1	1	5	2	3	1	0	1	62	0	0	5	0	0	4	1	1	0	0	1	1	1	23459.3	7142.6	771.686	1	0	0	0	3799.76	1
1011010303	1	1	4	2	2	1	0	1	45	0	0	5	0	1	4	0	0	0	0	0	1	0	9119.5	3669.5	299.984	1	0	0	0	2076.55	0
1011010304	1	1	6	2	4	1	0	1	55	0	0	7	0	4	7	0	0	0	1	1	1	1	16109.5	8526.2	529.919	1	0	0	0	2504.8	1
1011010305	1	1	2	1	1	1	0	1	42	0	0	10	0	3	3	0	0	0	1	1	1	1	9518.53	5097.7	313.11	1	0	0	0	2075.37	0
1011010306	1	1	4	1	3	1	0	1	36	0	0	8	0	0	4	0	0	0	1	1	1	1	8887.63	5591.8	292.356	1	0	0	0	3122.74	1
1011010307	1	1	3	1	2	1	0	1	42	0	0	14	0	2	3	0	0	0	1	1	1	1	11539.2	6302.5	379.578	1	0	0	0	2840.6	1
1011010308	1	1	2	1	1	1	0	1	22	0	0	8	0	0	2	0	0	0	1	1	1	1	11610.4	2789.6	381.922	1	0	0	0	2319.51	1
1011010309	1	1	2	1	1	1	0	1	34	0	0	12	0	1	2	0	0	0	1	1	1	1	23939.2	10560	787.473	1	0	0	0	3009.27	1
1011010310	1	1	5	2	3	1	0	1	60	0	0	10	0	2	5	0	0	0	1	1	1	1	12817.4	6160.7	421.624	1	0	0	0	2653.29	1
1011010311	1	1	2	1	1	1	0	1	36	0	0	8	0	3	2	0	0	0	1	1	1	1	9118.07	4183.9	299.936	1	0	0	0	1808.88	0
1011010312	1	1	4	2	2	1	0	1	38	0	0	10	0	1	3	2	1	0	0	1	1	1	111398	7310.2	3664.4	1	0	0	0	2319.45	1
1011020101	1	1	3	1	2	1	0	1	33	0	0	5	0	1	3	0	0	0	0	0	1	0	9925.07	5793.4	326.482	1	0	0	0	2949.45	1
1011020102	1	1	6	3	3	1	0	1	37	0	0	0	0	3	8	0	0	0	1	1	1	1	5179.37	2750.2	170.374	1	0	0	0	1101.09	0
1011020103	1	1	4	3	1	1	0	1	60	0	0	2	0	3	4	0	0	0	0	0	1	0	12902.8	6482.4	424.435	1	0	0	0	1788.46	0
1011020104	1	1	2	1	1	1	0	1	37	0	0	10	0	4	2	0	0	0	1	1	1	1	10205.9	4523	335.721	1	0	0	0	2084.04	0
1011020105	1	1	5	2	3	1	0	1	63	0	0	10	0	1	4	1	0	0	0	0	1	0	14603.1	10087.3	480.366	1	0	0	0	3146.38	1
1011020106	1	1	4	1	3	1	0	1	65	0	0	0	0	4	4	1	0	0	0	0	1	0	8897	6377	292.664	1	0	0	0	2513.98	1
1011020107	1	1	3	2	1	1	0	1	38	0	0	8	0	1	5	0	0	0	0	0	1	0	13373.7	6616.2	439.924	1	0	0	0	2261.18	1
1011020108	1	1	3	1	2	1	1	0	0	52	0	0	0	1	3	0	0	0	0	0	1	0	4447.63	2409.3	146.304	1	0	0	0	2162.45	0
1011020109	1	1	6	4	2	1	0	1	25	0	0	9	0	2	6	0	0	0	#NULL!	#NULL!	#NULL!	#NULL!	8243.73	5585.4	271.175	1	0	0	0	2208.88	0
1011020110	1	1	2	1	1	1	0	1	42	0	0	5	0	0	2	0	0	0	#NULL!	#NULL!	#NULL!	#NULL!	6210.37	3693.7	204.288	1	0	0	0	5310.81	1
1011020111	1	1	2	1	1	1	0	1	45	0	0	8	0	3	4	0	0	0	0	0	1	0	8991.33	4478	295.768	1	0	0	0	2253.67	1
1011020112	1	1	4	2	2	1	0	1	66	0	0	14	0	1	2	2	0	0	0	0	1	0	16552.2	8163.9	544.481	1	0	0	0	3354.88	1
1011020201	1	1	2	1	1	1	0	1	43	0	0	12	0	3	2	0	0	0	1	1	1	1	9800.13	4404.3	322.373	1	0	0	0	3043.67	1
1011020202	1	1	3	1	2	1	0	1	52	0	0	10	0	5	4	0	0	0	1	1	1	1	11846.5	6357.3	389.686	1	0	0	0	2323.18	1
1011020203	1	1	1	0	1	1	1	0	0	39	5	0	0	3	2	0	1	0	0	1	1	1	8191.98	5147.4	269.473	1	0	0	0	3068.87	1
1011020204	1	1	4	2	2	1	0	1	69	0	0	0	0	1	3	1	0	0	1	1	1	1	9703.53	5497.7	319.195	1	0	0	0	3252.19	1
1011020205	1	1	3	1	2	1	0	1	52	0	0	0	0	1	4	0	0	0	1	1	1	1	9231.82	5136.4	303.678	1	0	0	0	3259.92	1
1011020206	1	1	1	0	1	1	1	0	0	38	0	0	0	3	1	0	0	0	1	1	1	1	8706.55	4072.8	286.4	1	0	0	0	2614.99	1
1011020207	1	1	1	1	0	1	0	1	35	0	0	5	0	2	1	0	0	0	1	1	1	1	4190.2	1445.2	137.836	1	0	0	0	1468.92	0
1011020208	1	1	2	1	1	1	0	1	45	0	0	5	0	3	2	0	0	0	1	1	1	1	7407.57	3815.9	243.67	1	0	0	0	2439.23	1
1011020209	1	1	3	1	2	1	0	1	68	0	0	5	0	3	1	2	0	0	1	1	1	1	11224.2	5628.4	369.218	1	0	0	0	2586.18	1
1011020210	1	1	5	3	2	1	0	1	65	0	0	5	0	1	4	1	0	0	1	1	1	1	7707	4269.5	253.52	1	0	0	0	1857.66	0
1011020211	1	1	2	1	1	1	0	1	20	0	0	9	0	1	4	0	0	0	1	1	1	1	9642.23	6391.4	317.179	1	0	0	0	3412.35	1
1011020212	1	1	2	1	1	1	0	1	40	0	0	0	0	3	2	0	0	0	1	1	1	1	4046.63	3188.3	133.113	1	0	0	0	2153.49	0
1011020301	1	1	7	4	3	1	0	1	75	0	0	10	0	3	7	1	0	0	1	1	1	1	28174.7	9558	926.798	1	0	0	0	2077.68	0
1011020302	1	1	2	1	1	1	0	1	23	0	0	10	0	0	2	0	0	0	1	1	1	1	6153.02	4265.1	202.402	1	0	0	0	3650.59	1
1011020303	1	1	2	1	1	1	0	1	80	0	0	0	0	0	1	2	0	0	1	1	1	1	10818.8	4795.5	355.883	1	0	0	0	2640.35	1
1011020304	1	1	3	2	1	1	0	1	37	0	0	10	0	4	3	0	0	0	1	1	1	1	40855.7	10199.9	1343.94	1	0	0	0	2653.55	1
1011020305	1	1	1	0	1	1	1	0	0	45	0	0	0	3	2	0	0	0	1	1	1	1	10615.8	5796.2	349.203	1	0	0	0	3565.35	1
1011020306	1	1	1	0	1	1	1	0	0	46	0	0	0	5	2	0	1	0	1	1	1	1	24542.7	9509.4	807.327	1	0	0	0	2623.29	1
1011020307	1	1	2	1	1	1	0	1	42	0	0	5	0	6	3	0	1	0	1	1	1	1	27488.8	11968	904.238	1	0	0	0	2475.71	1
1011020308	1	1	2	1	1	1	0	1	44	0	0	10	0	3	2	0	0	0	1	1	1	1	7792.77	3556.1	256.341	1	0	0	0	1634.58	0
1011020309	1	1	3	1	2	1	0	1	49	0	0	8	0	2	4	0	0	0	1	1	1	1	12125.2	5805.2	398.855	1	0	0	0	2207.14	0
1011020310	1	1	11	6	5	1	0	1	56	0	0	12	0	0	11	0	0	0	1	1	1	1	10890.1	6464.7	358.228	1	0	0	0	1547.9	0
1011020311	1	1	2	1	1	1	0	1	77	0	0	8	0	0	1	1	0	0	1	1	1	1	14452	7106.2	475.396	1	0	0	0	6165.34	1
1011020312	1	1	8	3	5	1	1	0	0	42	5	0	0	3	8	0	0	0	1	1	1	0	10071.9	6243.6	331.314	1	0	0	0	1483.28	0
1011030101	1	1	3	2	1	1	0	1	43	0	0	10	0	4	4	1	1	0	1	0	1	0	15396.4	8726.4	506.461	1	0	0	0	2684.02	1
1011030102	1	1	4	2	2	1	0	1	55	0	0	10	0	0	4	0	0	1	0	0	1	0	9702.57	5510.9	319.163	1	0	0	0	3738.42	1
1011030103	1	1	4	3	1	1	0	1	39	0	0	8	0	5	5	0	0	0	0	0	1	0	11686.5	7437.7	384.423	1	0	0	0	1981.04	0
1011030104	1	1	2	1	1	1	0	1	38	0	0	10	0	2	2	0	0	0	0	0	1	0	9537.2	4399.7	313.724	1	0	0	0	2614.56	1
1011030105	1	1	8	4	4	1	0	1	56	0	0	5	0	1	10	0	0	0	0	0	1	0	15347.4	9746.6	504.85	1	0	0	0	2192.89	0
1011030106	1	1	4	2	2	1	0	1	53	0	0	5	0	1	4	0	0	0	0	0	1	0	8578.33	3655	282.182	1	0	0	0	1547.33	0
1011030107	1	1	2	1	1	1	0	1	40	0	0	14	0	2	2	0	0	0	1	1	1	1	10889.6	5139.6	358.211	1	0	0	0	2899.64	1
1011030108	1	1	2	1	1	1	0	1	24	0	0	10	0	0	2	0	0	0	1	1	1	1	4208.8	2168.8	138.447	1	0	0	0	1936.99	0
1011030109	1	1	2	1	1	1	0	1	40	0	0	6	0	3	2	0	0	0	1	1	1	1	8279.73	4226.4	272.36	1	0	0	0	2495.68	1
1011030110	1	1	1	0	1	1	1	0	0	35	0	0	0	4	1	0	0	0	1	1	1	1	7081.63	3760.8	232.948	1	0	0	0	2681.66	1
1011030111	1	1	2	1	1	1	0	1	52	0	0	5	0	2	3	0	0	0	1	1	1	1	11103.8	5793	365.258	1	0	0	0	2675.32	1
1011030112	1	1	2	1	1	1	0	1	30	0	0	8	0	0	2	0	0	0	1	1	1	1	5360.9	2198.4	176.345	1	0	0	0	2074.54	0
1011030201	1	1	5	3	2	1	0	1	70	0	0	10	0	0	4	1	0	0	0	0	1	0	15117.8	6522.8	497.296	1	0	0	0	2842.37	1
1011030202	1	1	2	1	1	1	0	1	44	0	0	12	0	2	2	0	0	0	1	1	1	1	10646.5	6609	350.214	1	0	0	0	3118	1
1011030204	1	1	4	1	3	1	0	1	25	0	0	10	0	0	6	0	0	0	1	1	1	1	9235.77	5194.1	303.808	1	0	0	0	2348.55	1
1011030205	1	1	2	1	1	1	0	1	45	0	0	8	0	4	3	0	0	0	1	1	1	1	9391.48	6001.9	308.93	1	0	0	0	2943.38	1
1011030206	1	1	4	2	2	1	0	1	79	0	0	8	0	1	3	2	1	0	1	1	1	1	12083.6	5554.4	397.486	1	0	0	0	2669.3	1
1011030207	1	1	2	1	1	1	0	1	45	0	0	8	0	0	2	0	1	0	0	1	1	1	9975	5462.5	328.125	1	0	0	0	4058.53	1
1011030209	1	1	4	3	1	1	0	1	64	0	0	17	0	1	2	2	0	0	1	1	1	1	12408.5	7364.3	408.173	1	0	0	0	3157.94	1
1011030210	1	1	5	3	2	1	0	1	31	0	0	10	0	3	5	0	1	0	1	1	1	1	18595	9933.8	611.679	1	0	0	0	2419.39	1
1011030211	1	1	2	1	1	1	0	1	29	0	0	10	0	1	2	0	0	0	1	1	1	1	9557.9	5740.4	314.405	1	0	0	0	2652.31	1
1011030212	1	1	2	1	1	1	0	1	50	0	0	8	0	1	2	0	0	0	1	1	1	1	7827.9	3702.9	257.497	1	0	0	0	3512.86	1
1011030301	1	1	1	0	1	1	1	0	0	36	0	0	0	2	1	0	0	0	1	1	1	1	4500.57	2353.9	148.045	1	0	0	0	1778.25	0
1011030302	1	1	2	1	1	1	0	1	36	0	0	10	0	4	2	0	0	0	0	0	1	0	7943.23	3922.4	261.291	1	0	0	0	2119.14	0
1011030303	1	1	2	1	1	1	0	1	65	0	0	0	0	0	1	1	1	0	1	1	1	1	7872.67	4701	258.969	1	0	0	0	4318.85	1
1011030304	1	1	2	1	1	1	0	1	45	0	0	10	0	3	2	0	0	0	1	1	1	1	6708.73	3462.9	220.682	1	0	0	0	2143.41	0
1011030305	1	1	2	1	1	1	0	1	40	0	0	10	0	0	2	0	0	0	1	1	1	1	6567.33	3146.5	216.031	1	0	0	0	2944.15	1
1011030306	1	1	3	1	2	1	0	1	98	0	0	0	0	0	2	1	0	0	1	1	1	1	4376.23	2560.4	143.955	1	0	0	0	2909.49	1
1011030307	1	1	3	1	2	1	1	0	0	50	0	0	0	0	2	1	0	0	1	1	1	1	4578.53	2545.2	150.61	1	0	0	0	2164.61	0
1011030308	1	1	3	2	1	1	0	1	45	0	0	10	0	3	4	0	0	0	1	1	1	1	32482.5	10264.2	1068.5	1	0	0	0	3038.23	1
1011030309	1	1	4	3	1	1	0	1	52	0	0	5	0	1	6	0	1	0	1	1	1	1	10021.6	5441.6	329.658	1	0	0	0	1808.49	0
1011030310	1	1	2	1	1	1	0	1	36	0	0	16	0	3	2	0	0	0	1	1	1	1	9091.27	4309.6	299.055	1	0	0	0	2125.87	0
1011030311	1	1	3	1	2	1	0	1	25	0	0	6	0	0	3	0	1	0	1	1	1	1	6970.87	4639.2	229.305	1	0	0	0	3219.32	1
1011030312	1	1	2	1	1	1	0	1	40	0	0	16	0	1	2	0	0	0	1	1	1	1	6725.77	3209.1	221.242	1	0	0	0	2195.73	0
1011040102	1	1	2	1	1	1	0	1	51	0	0	8	0	2	2	0	0	0	1	1	1	1	11510.1	5289.3	378.623	1	0	0	0	2499.35	1
1011040103	1	1	6	3	3	1	0	1	38	0	0	4	0	4	5	1	0	0	1	1	1	1	12982.2	5313.9	427.047	1	0	0	0	1572	0
1011040104	1	1	2	1	1	1	0	1	28	0	0	10	0	0	2	0	0	0	1	1	1	1	14344.2	3894.2	471.849	1	0	0	0	3512.86	1
1011040105	1	1	4	2	2	1	0	1	26	0	0	10	0	0	4	0	0	0	1	1	1	1	17367.6	6042.6	571.303	1	0	0	0	3421.86	1
1011040106	1	1	3	1	2	1	0	1	32	0	0	12	0	0	3	0	0	0	1	1	1	1	11560.9	4992.6	380.294	1	0	0	0	3328.25	1
1011040107	1	1	8	4	4	1	0	1	54	0	0	10	0	1	10	0	0	0	1	1	1	1	18424.5	6846.2	606.07	1	0	0	0	1537.58	0
1011040108	1	1	5	4	1	1	0	1	59	0	0	12	0	0	6	0	0	0	1	1	1	1	14424.6	5581.8	474.495	1	0	0	0	1777.66	0
1011040109	1	1	8	3	5	1	0	1	30	0	0	10	0	2	7	1	0	0	1	1	1	1	28891.1	13862.8	950.366	1	0	0	0	2713.01	1
1011040110	1	1	3	1	2	1	0	1	30	0	0	8	0	1	2	1	0	0	1	1	1	1	5396.43	2568.1	177.514	1	0	0	0	1970.05	0
1011040111	1	1	2	1	1	1	0	1	39	0	0	10	0	4	2	0	0	0	1	1	1	1	9710.5	4725.5	319.424	1	0	0	0	2413.84	1
1011040201	1	1	2	1	1	1	0	1	43	0	0	10	0	5	2	0	0	0	0	0	1	0	8599.83	4866.5	282.889	1	0	0	0	1948.82	0
1011040202	1	1	1	1	0	1	0	1	62	0	0	10	0	0	0	1	0	0	0	0	1	0	4795.7	2833.2	157.753	1	0	0	0	3271.78	1
1011040203	1	1	3	2	1	1	0	1	62	0	0	0	0	0	2	1	0	0	0	0	1	0	5481.7	3269.2	180.319	1	0	0	0	2881.99	1
1011040204	1	1	4	1	3	1	1	0	0	60	5	0	0	0	5	0	0	0	0	0	1	0	10793.3	6589.1	355.042	1	0	0	0	2663.62	1
1011040206	1	1	2	1	1	1	0	1	39	0	0	0	0	5	2	0	0	0	0	0	1	0	9704.63	6341.3	319.231	1	0	0	0	2119.19	0
1011040207	1	1	5	2	3	1	0	1	37	0	0	8	0	1	5	0	0	0	0	0	1	0	8345.33	5057	274.518	1	0	0	0	1873.88	0
1011040208	1	1	3	1	2	1	0	1	34	0	0	3	0	2	3	0	0	0	#NULL!	#NULL!	#NULL!	#NULL!	6652.28	4142.7	218.825	1	0	0	0	1900	0
1011040209	1	1	4	2	2	1	0	1	52	0	0	0	0	4	4	0	0	0	0	0	1	0	9095.5	5658	299.194	1	0	0	0	2165.72	0
1011040210	1	1	1	1	0	1	0	1	42	0	0	10	0	0	1	0	0	0	1	1	1	1	3405.53	1909.7	112.024	1	0	0	0	2669.82	1
1011040211	1	1	2	1	1	1	0	1	47	0	0	12	0	2	2	0	0	0	1	1	1	1	11642	4448.7	382.962	1	0	0	0	2291.93	1
1011040212	1	1	2	1	1	1	0	1	27	0	0	3	0	0	2	0	0	0	1	1	1	1	4372.57	3030.9	143.834	1	0	0	0	2791.2	1
1011040301	1	1	4	1	3	1	0	1	70	0	0	10	0	0	3	1	0	0	1	1	1	1	12722.9	5139.6	418.518	1	0	0	0	3679.67	1
1011040302	1	1	1	1	0	1	0	1	22	0	0	4	0	0	2	0	0	0	1	1	1	1	4957.9	2462.9	163.089	1	0	0	0	1875.78	0
1011040303	1	1	2	1	1	1	0	1	50	0	0	7	0	4	2	0	0	0	0	0	1	0	10778.2	3986.5	354.545	1	0	0	0	2215.86	0
1011040304	1	1	3	2	1	1	0	1	24	0	0	9	0	0	2	1	0	0	1	1	1	0	8499.43	3913.6	279.587	1	0	0	0	3654.93	1
1011040305	1	1	1	0	1	1	1	0	0	40	0	0	0	0	1	0	0	0	1	1	1	1	10026.8	2689.3	329.829	1	0	0	0	8350.13	1
1011040306	1	1	2	1	1	1	0	1	73	0	0	0	0	1	1	1	1	0	1	1	1	1	9341.97	3650.3	307.302	1	0	0	0	4878.13	1
1011040307	1	1	3	2	1	1	0	1	48	0	0	14	0	3	4	1	0	1	1	1	1	1	23543.2	9955.7	774.447	1	0	0	0	3395.2	1
1011040308	1	1	3	1	2	1	0	1	50	0	0	10	0	4	4	0	0	1	0	0	1	0	15748.6	7481.9	518.045	1	0	0	0	3572.44	1
1011040309	1	1	5	3	2	1	0	1	27	0	0	9	0	1	5	0	0	0	1	1	1	1	17451.7	7105	574.068	1	0	0	0	2925.67	1
1011040310	1	1	5	3	2	1	0	1	25	0	0	8	0	1	7	0	0	0	#NULL!	#NULL!	#NULL!	#NULL!	14737	6487	484.77	1	0	0	0	2058.85	0
1011040311	1	1	3	1	2	1	0	1	45	0	0	0	0	3	4	0	0	0	0	0	1	0	12261.2	5726.2	403.329	1	0	0	0	2262.78	1
1011040312	1	1	1	0	1	0	0	0	0	0	0	0	0	4	1	0	0	0	#NULL!	#NULL!	#NULL!	#NULL!	7629.67	3313	250.976	1	0	0	0	2414.97	1
1012010101	2	1	2	1	1	1	0	1	60	0	0	12	0	0	2	0	0	0	1	0	1	1	23300.1	7081.8	766.452	0	0	0	0	5703.7	1
1012010102	2	1	2	1	1	1	0	1	32	0	0	12	0	3	2	0	0	0	0	0	1	0	14819.5	4119.5	487.484	0	0	0	0	1621.86	0
1012010103	2	1	5	2	3	1	0	1	40	0	0	10	0	2	5	0	0	0	0	0	1	0	22341.8	9687.6	734.927	0	0	0	0	3222.02	1
1012010104	2	1	4	2	2	1	0	1	45	0	0	5	0	1	3	1	0	0	0	0	1	0	10012.2	4310.2	329.349	0	0	0	0	1567.35	0
1012010105	2	1	2	1	1	1	0	1	43	0	0	10	0	1	2	0	0	0	1	0	0	0	7284.13	4295.8	239.61	0	0	0	0	3514.19	1
1012010106	2	1	2	1	1	1	0	1	45	0	0	8	0	1	2	0	0	0	0	0	1	0	11426.9	4890.2	375.884	0	0	0	0	3812.25	1
1012010107	2	1	2	1	1	1	0	1	50	0	0	10	0	1	2	0	1	0	0	0	1	0	9049.33	5541	297.675	0	0	0	0	4199.2	1
1012010108	2	1	3	1	2	1	0	1	45	0	0	10	0	1	3	1	1	0	1	0	1	0	13241.9	3926.9	435.589	0	0	0	0	3224.59	1
1012010109	2	1	6	4	2	1	0	1	49	0	0	11	0	0	5	2	1	0	0	0	1	0	10474	4999	344.539	0	0	0	0	1529.52	0
1012010110	2	1	2	1	1	1	0	1	39	0	0	6	0	2	2	0	0	0	0	0	1	0	5577.2	3404.7	183.461	0	0	0	0	1949.84	0
1012010111	2	1	2	1	1	1	0	1	40	0	0	0	0	2	3	0	0	0	1	1	1	1	6018.52	3910.6	197.978	0	0	0	0	1906.18	0
1012010112	2	1	2	1	1	1	0	1	26	0	0	0	0	2	2	0	1	0	1	1	1	1	5895.37	3851.2	193.927	0	0	0	0	2876.06	1
1012010113	2	1	3	1	2	1	0	1	50	0	0	8	0	3	4	0	1	0	1	0	1	1	10066.1	5472.3	331.123	0	0	0	0	2089.26	0
1012010114	2	1	4	2	2	1	0	1	71	0	0	0	0	4	2	2	1	0	1	1	1	1	15123.8	7663.4	497.494	0	0	0	0	2175.55	0
1012010115	2	1	4	1	3	1	1	0	0	39	0	0	0	6	4	1	1	0	0	0	1	0	27816	12316	915	0	0	0	0	2735.44	1
1012010116	2	1	7	3	4	1	0	1	56	0	0	8	0	1	8	0	1	0	1	1	1	1	13401.1	7867.8	440.827	0	0	0	0	2515.16	1
1012010201	2	1	5	2	3	1	0	1	52	0	0	16	0	1	5	1	1	0	1	1	1	1	12373.9	6183.4	407.036	0	0	0	0	3275.36	1
1012010202	2	1	4	1	3	1	0	1	24	0	0	9	0	0	6	0	1	0	1	1	1	1	10653.5	7287.7	350.445	0	0	0	0	4163.4	1
1012010203	2	1	2	1	1	1	0	1	32	0	0	4	0	2	2	0	1	0	1	1	1	1	12714.9	7131.6	418.254	0	0	0	0	3499.79	1
1012010204	2	1	4	2	2	1	0	1	55	0	0	2	0	2	4	0	1	0	1	1	1	1	19082.5	13925	627.714	0	0	0	0	4160.37	1
1012010205	2	1	2	1	1	1	0	1	39	0	0	3	0	3	3	0	0	0	1	1	1	1	6137.77	3833.6	201.9	0	0	0	0	2219.29	0
1012010206	2	1	2	1	1	1	0	1	28	0	0	8	0	0	2	0	0	0	1	1	1	1	6747.17	3738	221.946	0	0	0	0	2958.94	1
1012010207	2	1	4	2	2	1	0	1	75	0	0	10	0	1	3	1	1	0	1	1	1	1	18813.6	7188.6	618.868	0	0	0	0	3588.22	1
1012010209	2	1	4	1	3	1	0	1	31	0	0	10	0	3	4	0	0	1	1	1	1	1	16263.7	9439.5	534.989	0	0	0	0	3435.12	1
1012010210	2	1	2	1	1	1	0	1	38	0	0	5	0	1	2	0	1	0	1	1	1	1	8783.03	6274.7	288.916	0	0	0	0	2809.33	1
1012010211	2	1	5	2	3	1	0	1	40	0	0	10	0	3	4	1	1	0	1	1	1	1	10895.4	7153.7	358.4	0	0	0	0	2483.54	1
1012010212	2	1	4	2	2	1	0	1	58	0	0	2	0	4	5	0	0	0	1	1	1	1	12320	5195	405.263	0	0	0	0	1922.51	0
1012010213	2	1	4	2	2	1	0	1	62	0	0	10	0	0	3	1	0	0	1	1	1	1	10826.3	6523	356.129	0	0	0	0	3501.54	1
1012010214	2	1	2	1	1	1	0	1	55	0	0	10	0	1	2	0	0	0	1	1	1	1	5393.13	3202.3	177.406	0	0	0	0	2098.96	0
1012010215	2	1	2	1	1	1	0	1	35	0	0	7	0	1	2	0	0	0	1	1	1	1	9282.73	4084.4	305.353	0	0	0	0	1987.73	0
1012010216	2	1	4	3	1	1	0	1	53	0	0	12	0	1	4	0	1	0	1	1	1	1	17628.2	5890.7	579.875	0	0	0	0	2656.22	1
1012020101	2	1	4	2	2	1	0	1	60	0	0	5	0	4	4	0	0	1	0	0	1	0	12089.2	7422.5	397.67	0	0	0	0	2917.67	1
1012020102	2	1	3	1	2	1	0	1	40	0	0	6	0	3	4	1	0	0	0	0	1	0	19133.4	8216.7	629.387	0	0	0	0	2603.3	1
1012020103	2	1	6	3	3	1	0	1	53	0	0	10	0	2	8	0	0	0	0	0	1	0	14135.5	7822.2	464.985	0	0	0	0	1990.23	0
1012020104	2	1	6	3	3	1	0	1	79	0	0	5	0	0	5	1	1	0	0	0	1	0	8253.27	6036.6	271.489	0	0	0	0	2529.33	1
1012020105	2	1	2	1	1	1	0	1	40	0	0	5	0	1	2	0	0	1	0	0	1	0	7179.13	4420.8	236.156	0	0	0	0	2973.01	1
1012020106	2	1	5	2	3	1	0	1	75	0	0	8	0	2	4	1	1	0	0	0	1	0	9957.8	5085.3	327.559	0	0	0	0	2274.3	1
1012020107	2	1	1	0	1	0	0	0	0	0	0	0	0	4	2	0	1	0	0	0	1	0	5700.58	3928.5	187.519	0	0	0	0	1885.38	0
1012020109	2	1	5	5	0	1	0	1	56	0	0	0	0	0	6	0	1	0	0	0	1	0	13851	7391.4	455.624	0	0	0	0	3175.46	1
1012020110	2	1	4	3	1	1	0	1	48	0	0	8	0	0	3	1	1	0	0	0	1	0	9562.07	4185.4	314.542	0	0	0	0	2851.08	1
1012020111	2	1	1	0	1	1	1	0	0	33	5	0	0	3	1	0	1	0	0	0	1	0	13295.6	7655.6	437.355	0	0	0	0	3496.5	1
1012020112	2	1	5	2	3	1	1	0	0	56	0	0	0	2	5	0	0	0	0	0	1	0	10902.6	5897.6	358.638	0	0	0	0	1949.65	0
1012020113	2	1	2	1	1	1	0	1	45	0	0	10	0	0	2	0	1	0	0	0	1	0	11978.9	7182.2	394.042	0	0	0	0	2964.11	1
1012020114	2	1	6	3	3	1	0	1	30	0	0	5	0	1	6	0	0	0	0	0	1	0	9787.03	7138.7	321.942	0	0	0	0	2765.04	1
1012020115	2	1	2	1	1	1	0	1	45	0	0	5	0	1	4	0	1	0	0	0	1	0	9834.93	6181.6	323.518	0	0	0	0	3288.76	1
1012020116	2	1	2	1	1	1	0	1	48	0	0	10	0	1	3	0	1	0	0	0	1	0	7352.8	4302.8	241.868	0	0	0	0	2778.81	1
1012020201	2	1	4	3	1	1	0	1	67	0	0	0	0	1	3	1	1	0	1	0	1	0	8639.43	4543.6	284.192	0	0	0	0	2324.24	1
1012020202	2	1	3	2	1	1	0	1	42	0	0	10	0	2	4	0	1	0	0	0	1	0	8657.77	6143.6	284.795	0	0	0	0	2307.27	1
1012020203	2	1	4	2	2	1	0	1	99	0	0	8	0	2	2	2	0	0	0	0	1	0	5887.18	3432.6	193.657	0	0	0	0	1970.25	0
1012020204	2	1	3	1	2	1	0	1	45	0	0	5	0	2	5	0	0	0	0	0	1	0	7282.37	5103.2	239.552	0	0	0	0	2451.82	1
1012020205	2	1	3	2	1	1	1	0	0	55	0	0	0	1	5	0	0	0	0	0	1	0	9721.73	4588.4	319.794	0	0	0	0	3112.6	1
1012020206	2	1	4	2	2	1	0	1	51	0	0	0	0	2	5	0	0	0	0	0	1	0	10070.9	4623.2	331.279	0	0	0	0	1724.68	0
1012020207	2	1	6	4	2	1	0	1	30	0	0	6	0	2	8	0	0	0	0	0	1	0	17898.3	8373.3	588.76	0	0	0	0	1662.4	0
1012020208	2	1	9	4	5	1	0	1	54	0	0	5	0	1	10	0	1	0	1	0	1	0	11113.3	5814.1	365.568	0	0	0	0	2109.88	0
1012020209	2	1	4	2	2	1	0	1	67	0	0	10	0	0	3	1	1	0	1	0	1	0	13740.8	8278.3	452	0	0	0	0	3395.25	1
1012020211	2	1	6	3	3	1	0	1	29	0	0	0	0	0	6	0	0	0	0	0	1	0	25189.1	5247.4	828.588	0	0	0	0	2065.4	0
1012020212	2	1	5	3	2	1	0	1	25	0	0	9	0	0	5	0	0	0	0	0	1	0	16760.2	7781.9	551.323	0	0	0	0	2989.55	1
1012020213	2	1	2	1	1	1	0	1	30	0	0	2	0	1	2	0	0	0	0	0	1	0	6178.1	2663.1	203.227	0	0	0	0	1744.58	0
1012020214	2	1	4	2	2	1	0	1	63	0	0	5	0	0	4	1	1	0	1	0	1	0	7335.73	4647.4	241.307	0	0	0	0	2902.63	1
1012020215	2	1	4	2	2	1	0	1	68	0	0	10	0	4	2	2	1	0	1	0	1	0	35973	7509.7	1183.32	0	0	0	0	2871.49	1
1012020216	2	1	2	1	1	1	0	1	46	0	0	10	0	5	3	0	1	0	1	0	0	0	18151.4	6041.4	597.086	0	0	0	0	2529.3	1
1012030101	2	1	2	1	1	1	0	1	40	0	0	0	0	0	2	0	0	0	1	1	1	1	5825.37	2371.2	191.624	0	0	0	0	2611.86	1
1012030102	2	1	3	2	1	1	0	1	78	0	0	0	0	0	2	1	0	0	1	1	1	1	7727.6	2857.6	254.197	0	0	0	0	2185.32	0
1012030104	2	1	1	1	0	1	0	1	21	0	0	0	0	0	1	0	0	0	1	1	1	0	9453.87	3349.7	310.982	0	0	0	0	1444.49	0
1012030105	2	1	2	1	1	1	0	1	49	0	0	0	0	5	4	0	0	0	1	1	1	1	12010.6	5078.6	395.086	0	0	0	0	1609.46	0
1012030106	2	1	3	1	2	1	0	1	55	0	0	8	0	0	4	0	0	0	1	1	1	1	10166	5461.8	334.407	0	0	0	0	3471.63	1
1012030107	2	1	4	2	2	1	0	1	58	0	0	10	0	2	4	0	0	0	1	1	1	1	14382.1	6647.9	473.094	0	0	0	0	2780.7	1
1012030108	2	1	2	1	1	1	0	1	43	0	0	10	0	4	2	0	0	0	1	1	1	1	15307.1	5624.6	503.523	0	0	0	0	2922.15	1
1012030109	2	1	3	2	1	1	0	1	35	0	0	0	0	2	3	0	0	0	1	1	1	1	10199.3	5490.1	335.502	0	0	0	0	2114.98	0
1012030110	2	1	2	1	1	1	0	1	39	0	0	10	0	2	2	0	0	0	1	1	1	1	11308.1	4606.4	371.976	0	0	0	0	2860.51	1
1012030111	2	1	2	1	1	1	0	1	25	0	0	12	0	0	2	0	0	0	1	1	1	1	7512.47	3618.3	247.121	0	0	0	0	3235.08	1
1012030112	2	1	2	1	1	1	0	1	32	0	0	10	0	2	2	0	0	0	1	1	1	1	7628.1	3913.1	250.924	0	0	0	0	2696.68	1
1012030113	2	1	2	1	1	1	0	1	40	0	0	0	0	5	2	0	0	0	1	1	0	1	7925.67	4104	260.713	0	0	0	0	2138.52	0
1012030114	2	1	2	1	1	1	0	1	29	0	0	0	0	0	2	0	0	0	1	1	1	1	7247.02	3196.1	238.389	0	0	0	0	2861.82	1
1012030115	2	1	2	1	1	1	0	1	39	0	0	7	0	0	2	0	0	0	1	1	1	1	9348.8	3291.3	307.526	0	0	0	0	3154.9	1
1012030116	2	1	2	1	1	1	0	1	39	0	0	0	0	2	3	0	0	0	1	1	1	1	8354.4	4589.4	274.816	0	0	0	0	2514.31	1
1012030201	2	1	4	1	3	1	0	1	36	0	0	10	0	0	4	0	0	0	0	0	1	0	8474.2	4539.2	278.757	0	0	0	0	2795.18	1
1012030202	2	1	4	0	4	1	1	0	0	65	0	0	0	0	3	1	0	0	0	0	1	0	9339.37	5422.7	307.216	0	0	0	0	3426.76	1
1012030203	2	1	1	0	1	1	1	0	0	38	0	0	0	3	2	0	0	0	1	1	1	1	10000.5	4368	328.964	0	0	0	0	2964.06	1
1012030204	2	1	2	1	1	1	0	1	46	0	0	10	0	3	4	0	0	0	0	0	1	0	11315	6024.2	372.205	0	0	0	0	1715.87	0
1012030205	2	1	2	1	1	1	0	1	51	0	0	0	0	2	2	0	0	0	1	1	1	1	8854	4794	291.25	0	0	0	0	2796.67	1
1012030206	2	1	5	1	4	1	1	0	0	44	8	0	0	0	6	0	0	0	1	1	1	1	14319.4	6011.9	471.033	0	0	0	0	2212.16	0
1012030207	2	1	2	1	1	1	0	1	30	0	0	14	0	0	2	0	0	0	1	1	1	1	8566.63	3070.8	281.797	0	0	0	0	1690.76	0
1012030208	2	1	4	2	2	1	0	1	56	0	0	5	0	4	3	1	0	1	1	1	1	1	13073.9	8598.1	430.064	0	0	0	0	2466.8	1
1012030209	2	1	11	7	4	1	0	1	45	0	0	5	0	2	11	0	0	0	0	0	1	0	26710.4	12617.1	878.633	0	0	0	0	2341.72	1
1012030210	2	1	2	1	1	1	0	1	42	0	0	0	0	3	4	0	0	0	1	1	1	1	7618.03	3834.7	250.593	0	0	0	0	1288.6	0
1012030211	2	1	2	1	1	1	0	1	45	0	0	5	0	3	2	0	0	0	0	0	1	0	12773.3	5710.8	420.174	0	0	0	0	1932.35	0
1012030212	2	1	4	3	1	1	0	1	55	0	0	10	0	1	5	0	0	0	0	0	1	0	14694.8	6065.6	483.38	0	0	0	0	2384.96	1
1012030213	2	1	4	3	1	1	0	1	56	0	0	10	0	2	5	0	0	0	0	0	1	0	19595.1	6932.6	644.576	0	0	0	0	1934.94	0
1012030214	2	1	6	4	2	1	0	1	55	0	0	10	0	3	7	0	0	0	1	1	1	1	14471.9	8102.7	476.048	0	0	0	0	2178.74	0
1012030215	2	1	9	4	5	1	0	1	60	0	0	10	0	0	10	0	0	0	0	0	1	0	26863	12786.3	883.65	0	0	0	0	2293.55	1
1012030216	2	1	3	2	1	1	0	1	56	0	0	5	0	1	3	0	0	0	1	1	1	1	13314.6	3272.9	437.979	0	0	0	0	2255.96	1
1012040101	2	1	2	1	1	1	0	1	40	0	0	0	0	4	2	0	0	0	0	0	1	0	8853.43	5482.6	291.231	0	0	0	0	2434.88	1
1012040102	2	1	5	2	3	1	0	1	60	0	0	5	0	0	5	1	0	0	0	0	1	0	7554.97	5575.8	248.519	0	0	0	0	2425.19	1
1012040103	2	1	3	0	3	1	1	0	0	42	2	0	0	3	4	0	0	0	0	0	1	0	6570.57	4391.4	216.137	0	0	0	0	2174.05	0
1012040104	2	1	4	2	2	1	0	1	60	0	0	0	0	3	5	0	1	0	0	0	1	0	9899.33	6728.5	325.636	0	0	0	0	2316.74	1
1012040105	2	1	2	1	1	1	0	1	45	0	0	2	0	4	3	0	0	0	0	0	1	0	11037.6	7529.3	363.08	0	0	0	0	2607	1
1012040106	2	1	2	1	1	1	0	1	30	0	0	10	0	0	2	0	0	0	0	0	1	0	5029.7	2629.7	165.451	0	0	0	0	3020.11	1
1012040107	2	1	4	2	2	1	0	1	57	0	0	7	0	5	5	0	0	0	0	0	1	0	9296.07	5566.9	305.792	0	0	0	0	1817.55	0
1012040108	2	1	2	1	1	1	0	1	40	0	0	0	0	1	2	0	0	0	0	0	1	0	6596.33	3500.5	216.985	0	0	0	0	2681.36	1
1012040109	2	1	2	1	1	1	0	1	39	0	0	10	0	6	4	0	0	0	1	1	1	1	14348.9	9180.6	472.004	0	0	0	0	2591.38	1
1012040110	2	1	3	2	1	1	0	1	51	0	0	0	0	1	4	0	0	0	0	0	1	0	10563.5	5733.9	347.483	0	0	0	0	2711.96	1
1012040111	2	1	2	1	1	1	0	1	45	0	0	0	0	0	3	0	0	0	1	1	1	1	7646.97	3087.8	251.545	0	0	0	0	2400.41	1
1012040112	2	1	2	1	1	1	0	1	35	0	0	5	0	2	2	0	0	0	1	1	1	1	6953.67	2584.5	228.739	0	0	0	0	1718.39	0
1012040113	2	1	5	3	2	1	0	1	48	0	0	14	0	0	7	0	0	0	0	0	1	0	13348.9	5350.1	439.107	0	0	0	0	1699.1	0
1012040114	2	1	6	3	3	1	0	1	70	0	0	0	0	0	6	1	0	1	0	0	1	0	14488.2	9739.9	476.587	0	0	0	0	3269.83	1
1012040115	2	1	2	1	1	1	0	1	55	0	0	5	0	3	3	0	1	1	1	1	1	1	10291.5	5002.8	338.538	0	0	0	0	2258.65	1
1012040116	2	1	4	2	2	1	0	1	70	0	0	0	0	2	3	1	0	0	0	0	1	0	9738.03	5357.2	320.33	0	0	0	0	2537.57	1
1012040201	2	1	7	4	3	1	0	1	63	0	0	4	0	3	7	2	0	0	1	1	1	1	15209.1	8088.3	500.3	0	0	0	0	2043.66	0
1012040202	2	1	2	1	1	1	0	1	36	0	0	18	0	3	2	0	0	0	1	1	1	1	20603.3	9292.9	677.741	0	0	0	0	2692.66	1
1012040203	2	1	2	1	1	1	0	1	45	0	0	10	0	0	3	0	0	0	1	1	1	1	15807	8777.8	519.966	0	0	0	0	4300.29	1
1012040204	2	1	9	6	3	1	0	1	56	0	0	5	0	2	9	0	0	0	0	0	1	0	18620.8	9965	612.527	0	0	0	0	2095.73	0
1012040206	2	1	2	1	1	1	0	1	52	0	0	0	0	2	2	0	0	0	1	1	1	1	5326.57	2314.9	175.216	0	0	0	0	1134.78	0
1012040208	2	1	10	6	4	1	0	1	60	0	0	5	0	0	12	0	0	0	1	1	1	1	27206.4	11466.4	894.947	0	0	0	0	2439.48	1
1012040209	2	1	2	1	1	1	0	1	48	0	0	12	0	4	2	0	0	0	1	1	1	1	12989.1	5418.3	427.274	0	0	0	0	2018.92	0
1012040210	2	1	2	1	1	1	0	1	34	0	0	5	0	2	2	0	0	0	1	1	1	1	10122.7	4551.9	332.985	0	0	0	0	2356.85	1
1012040211	2	1	6	3	3	1	0	1	51	0	0	8	0	0	6	0	1	0	1	1	1	1	15820.3	6149.5	520.406	0	0	0	0	2812.14	1
1012040213	2	1	2	1	1	1	0	1	25	0	0	10	0	0	2	0	0	0	1	1	1	1	9863.9	4478.9	324.47	0	0	0	0	2624.78	1
1012040214	2	1	4	2	2	1	0	1	45	0	0	10	0	1	5	0	0	0	1	1	1	1	17961.8	5411.8	590.849	0	0	0	0	1947.86	0
1012040215	2	1	2	1	1	1	0	1	42	0	0	10	0	3	2	0	0	0	1	1	1	1	13319.8	6151.5	438.152	0	0	0	0	3797.76	1
1012040216	2	1	2	1	1	1	0	1	33	0	0	10	0	3	2	0	0	0	1	1	1	1	9981.77	4175.1	328.348	0	0	0	0	3219.46	1
1021010101	1	1	4	2	2	1	0	1	38	0	0	10	0	3	4	0	0	0	1	1	1	1	10650	7031.5	350.329	1	0	0	0	3297.34	1
1021010102	1	1	3	2	1	1	0	1	65	0	0	8	0	0	0	3	0	0	1	1	1	1	2850.83	1362.5	93.7774	1	0	0	0	2298.33	1
1021010103	1	1	2	1	1	1	0	1	28	0	0	5	0	0	2	0	0	0	1	1	1	1	4602.35	3421.1	151.393	1	0	0	0	2725.66	1
1021010104	1	1	5	2	3	1	1	0	0	36	5	0	0	3	3	2	0	0	1	1	1	1	14507.6	9053.4	477.223	1	0	0	0	3561.11	1
1021010105	1	1	2	1	1	1	0	1	20	0	0	0	0	0	2	0	0	0	1	1	1	1	4708	3233	154.868	1	0	0	0	2393.07	1
1021010106	1	1	7	5	2	1	0	1	70	0	0	5	0	2	5	2	1	0	1	1	1	1	21349.9	13654.1	702.3	1	0	0	0	4987.66	1
1021010107	1	1	2	1	1	1	0	1	39	0	0	5	0	1	2	0	0	0	1	1	1	1	5420.73	2792.4	178.314	1	0	0	0	3740.36	1
1021010108	1	1	1	0	1	1	1	0	0	27	8	0	0	1	1	0	0	0	1	1	1	1	6825	4820	224.507	1	0	0	0	2358.84	1
1021010109	1	1	2	1	1	1	0	1	51	0	0	0	0	1	3	0	0	0	1	1	1	1	7615.17	4488.5	250.499	1	0	0	0	5342.69	1
1021010110	1	1	5	3	2	1	0	1	42	0	0	11	0	3	4	1	0	0	1	1	1	1	7608.37	3971.7	250.275	1	0	0	0	1754.86	0
1021010111	1	1	5	2	3	1	0	1	39	0	0	12	0	3	4	1	0	0	1	1	1	1	11470.4	8100.4	377.316	1	0	0	0	2422.66	1
1021010112	1	1	1	0	1	1	1	0	0	36	0	0	0	0	1	0	0	0	1	1	1	1	5018.87	3182.2	165.094	1	0	0	0	4228.05	1
1021010201	1	1	3	1	2	1	0	1	24	0	0	0	0	1	3	0	0	0	#NULL!	#NULL!	#NULL!	#NULL!	5156.5	3949	169.622	1	0	0	0	2023.93	0
1021010202	1	1	5	3	2	1	0	1	58	0	0	0	0	3	5	0	0	1	1	1	1	1	11749.7	8258.9	386.504	1	0	0	0	1818.19	0
1021010203	1	1	3	2	1	1	0	1	27	0	0	0	0	1	2	1	0	0	1	1	1	1	5515.65	3990.9	181.436	1	0	0	0	4336.63	1
1021010205	1	1	5	3	2	1	0	1	41	0	0	4	0	4	7	2	0	0	1	1	1	1	6405.73	4549.9	210.715	1	0	0	0	1833.06	0
1021010206	1	1	5	1	4	1	0	1	50	0	0	10	0	4	5	1	0	0	0	0	1	1	17296.3	9727.1	568.956	1	0	0	0	2439.4	1
1021010207	1	1	3	2	1	1	0	1	55	0	0	11	0	1	3	1	0	0	1	1	1	1	12425.7	6817.4	408.741	1	0	0	0	2255.14	1
1021010208	1	1	2	1	1	1	0	1	35	0	0	12	0	3	2	0	0	0	1	1	1	1	8199.87	4388.2	269.732	1	0	0	0	2494.11	1
1021010209	1	1	3	1	2	1	0	1	43	0	0	16	0	3	2	1	0	0	1	1	1	1	7016.3	4776.8	230.799	1	0	0	0	2225.42	0
1021010210	1	1	2	1	1	1	0	1	49	0	0	16	0	1	2	0	0	0	1	1	1	1	14939.2	10460	491.42	1	0	0	0	5778.63	1
1021010211	1	1	4	2	2	1	0	1	46	0	0	5	0	0	6	0	0	0	1	1	1	1	6899.2	5881.7	226.947	1	0	0	0	3221.62	1
1021010212	1	1	6	3	3	1	0	1	66	0	0	0	0	3	7	1	0	0	1	1	1	1	13557.4	5089.1	445.968	1	0	0	0	2251.65	1
1021010302	1	1	3	2	1	1	0	1	45	0	0	4	0	3	6	0	0	0	1	1	1	1	10465.3	7347.8	344.253	1	0	0	0	2095.85	0
1021010303	1	1	2	1	1	1	0	1	31	0	0	23	0	2	2	0	0	0	1	1	1	1	6865.33	3019.5	225.833	1	0	0	0	1990.12	0
1021010304	1	1	2	1	1	1	0	1	45	0	0	5	0	4	2	0	0	0	1	1	1	1	4439.75	2486	146.044	1	0	0	0	1694.53	0
1021010305	1	1	4	3	1	1	0	1	76	0	0	0	0	0	2	2	0	0	1	1	1	1	3988.78	2524.2	131.21	1	0	0	0	2188.23	0
1021010306	1	1	2	1	1	1	0	1	32	0	0	14	0	1	2	0	0	0	1	1	1	1	12255.6	6495.6	403.145	1	0	0	0	3465.52	1
1021010307	1	1	2	1	1	1	0	1	48	0	0	9	0	1	2	0	0	0	1	1	1	1	9551.17	3752	314.183	1	0	0	0	2784.05	1
1021010308	1	1	2	1	1	1	0	1	47	0	0	14	0	0	4	0	1	0	1	1	1	1	14072.7	6809.4	462.919	1	0	0	0	2619.95	1
1021010309	1	1	5	3	2	1	0	1	52	0	0	12	0	0	6	0	1	0	1	1	1	1	15040.3	7061.1	494.746	1	0	0	0	3234.52	1
1021010310	1	1	2	1	1	1	0	1	41	0	0	10	0	5	3	0	0	0	1	1	1	1	13303.6	5579.4	437.617	1	0	0	0	2130.05	0
1021010312	1	1	3	1	2	1	0	1	20	0	0	0	0	0	4	0	0	0	1	1	1	1	13867.9	7897.1	456.182	1	0	0	0	3374.34	1
1021020101	1	1	5	2	3	1	0	1	50	0	0	12	0	0	4	1	1	0	0	0	1	1	8126.67	4485	267.325	1	0	0	0	2332.95	1
1021020102	1	1	4	2	2	1	0	1	55	0	0	0	0	1	4	0	0	0	0	0	1	0	5471.53	3265.7	179.985	1	0	0	0	2098.18	0
1021020103	1	1	3	2	1	1	0	1	82	0	0	0	0	0	3	1	0	0	0	0	1	0	5100.7	3175.7	167.786	1	0	0	0	2761.92	1
1021020104	1	1	5	3	2	1	0	1	24	0	0	9	0	2	7	0	1	0	1	0	1	1	8191.73	4677.9	269.465	1	0	0	0	2479.39	1
1021020105	1	1	4	1	3	1	0	1	68	0	0	5	0	3	3	1	0	0	0	0	1	0	4077.63	2656.8	134.133	1	0	0	0	2014.45	0
1021020106	1	1	2	1	1	1	0	1	44	0	0	8	0	0	2	0	0	0	0	0	1	0	5199.63	2348.8	171.041	1	0	0	0	3096.35	1
1021020107	1	1	8	6	2	1	0	1	59	0	0	0	0	1	9	0	0	0	0	0	1	0	9663	6358.5	317.862	1	0	0	0	2089.06	0
1021020108	1	1	2	1	1	1	0	1	41	0	0	4	0	4	2	0	0	1	0	0	1	0	6806.23	4727.9	223.889	1	0	0	0	2977.53	1
1021020109	1	1	3	1	2	1	0	1	45	0	0	5	0	5	2	1	0	0	0	0	1	0	6098.6	4104.6	200.612	1	0	0	0	1689.27	0
1021020110	1	1	5	3	2	1	0	1	32	0	0	5	0	0	5	0	0	0	0	0	1	0	7953.43	4055.1	261.626	1	0	0	0	2070.21	0
1021020111	1	1	6	2	4	1	0	1	35	0	0	12	0	5	6	0	0	0	0	0	1	1	16404	11642.3	539.604	1	0	0	0	2804.08	1
1021020112	1	1	5	4	1	1	0	1	45	0	0	9	0	6	6	1	0	0	0	0	1	0	13173	10230.7	433.323	1	0	0	0	2985.53	1
1021020201	1	1	2	1	1	1	0	1	31	0	0	7	0	2	2	0	0	0	1	1	1	1	5121.4	2726.4	168.467	1	0	0	0	2093.59	0
1021020202	1	1	3	1	2	1	0	1	39	0	0	10	0	3	3	0	0	0	1	1	1	1	6866.13	3382.8	225.86	1	0	0	0	1963.66	0
1021020203	1	1	3	1	2	1	0	1	45	0	0	3	0	3	4	0	1	0	1	1	1	1	7125.17	4828.5	234.38	1	0	0	0	2393.98	1
1021020204	1	1	4	2	2	1	0	1	55	0	0	8	0	2	6	0	1	0	1	1	1	1	9878.7	6266.7	324.957	1	0	0	0	2716.23	1
1021020205	1	1	1	1	0	1	0	1	65	0	0	5	0	0	0	1	0	0	1	1	1	1	1651.3	1108.8	54.3191	1	0	0	0	3420.21	1
1021020206	1	1	4	2	2	1	0	1	36	0	0	10	0	1	2	2	0	0	1	1	1	1	5133.72	3480.8	168.872	1	0	0	0	1663.32	0
1021020207	1	1	2	1	1	1	0	1	20	0	0	6	0	3	4	0	0	1	1	1	1	1	5672.03	3742.7	186.58	1	0	0	0	1697.95	0
1021020208	1	1	2	1	1	1	0	1	19	0	0	8	0	2	3	0	1	0	1	1	1	1	5146.17	2851	169.282	1	0	0	0	2303.39	1
1021020209	1	1	3	1	2	1	0	1	44	0	0	3	0	1	3	1	0	0	1	1	1	1	4529.53	3153.2	148.998	1	0	0	0	2659.82	1
1021020210	1	1	8	6	2	1	0	1	56	0	0	3	0	4	9	0	0	0	1	1	1	1	8760.73	6012.4	288.182	1	0	0	0	1790.92	0
1021020211	1	1	6	3	3	1	0	1	70	0	0	0	0	0	5	1	0	0	1	1	1	1	6570.8	4685.8	216.145	1	0	0	0	3320.72	1
1021020212	1	1	6	3	3	1	0	1	29	0	0	2	0	0	6	0	0	1	1	1	1	1	7981.3	6306.3	262.543	1	0	0	0	3386.23	1
1021020301	1	1	2	1	1	1	0	1	28	0	0	7	0	4	2	0	0	1	1	1	1	1	4882.93	3326.6	160.623	1	0	0	0	2352.05	1
1021020302	1	1	2	0	2	1	1	0	0	38	0	0	0	2	2	1	0	0	1	1	1	1	5690.57	4183.9	187.19	1	0	0	0	3174.01	1
1021020303	1	1	2	1	1	1	0	1	62	0	0	10	0	1	0	2	0	0	1	1	1	1	4013.8	2366.3	132.033	1	0	0	0	2734.9	1
1021020304	1	1	4	2	2	1	0	1	47	0	0	10	0	1	3	1	0	0	1	1	1	1	5823.63	3192.8	191.567	1	0	0	0	1897.72	0
1021020305	1	1	2	1	1	1	0	1	45	0	0	0	0	3	3	0	0	0	1	1	1	0	5307.53	3554.2	174.59	1	0	0	0	1662.93	0
1021020306	1	1	4	3	1	1	0	1	55	0	0	0	0	0	6	0	0	0	1	1	1	1	11502.5	4624.2	378.373	1	0	0	0	2532.87	1
1021020307	1	1	5	2	3	1	0	1	68	0	0	0	0	2	4	2	0	1	1	1	1	1	6564.38	4144.8	215.934	1	0	0	0	1977.4	0
1021020308	1	1	2	1	1	1	0	1	40	0	0	10	0	5	2	0	0	1	1	1	1	1	8193.6	5466.1	269.526	1	0	0	0	2792.07	1
1021020309	1	1	3	2	1	1	0	1	67	0	0	5	0	1	2	1	0	0	0	0	1	0	4865.15	3563.9	160.038	1	0	0	0	3356.18	1
1021020310	1	1	2	1	1	1	0	1	35	0	0	6	0	0	2	0	0	0	1	1	1	1	3906.3	2688.8	128.497	1	0	0	0	3051.95	1
1021020311	1	1	6	3	3	1	0	1	53	0	0	5	0	4	7	0	0	1	0	0	1	0	15476.7	11264.6	509.101	1	0	0	0	3793.49	1
1021020312	1	1	4	2	2	1	0	1	52	0	0	6	0	3	6	0	0	0	1	0	1	0	6114.6	4539.6	201.138	1	0	0	0	1751.19	0
1021030101	1	1	3	1	2	1	0	1	59	0	0	6	0	3	4	0	1	0	1	1	1	1	15964.5	9468.7	525.149	1	0	0	0	4148.84	1
1021030102	1	1	4	2	2	1	0	1	40	0	0	0	0	2	5	0	0	0	1	1	1	1	10510.1	7355.9	345.726	1	0	0	0	2525.31	1
1021030103	1	1	2	1	1	1	0	1	70	0	0	0	0	0	0	2	0	0	1	1	1	1	3938.5	2521	129.556	1	0	0	0	3367.79	1
1021030104	1	1	3	2	1	1	0	1	50	0	0	12	0	3	4	0	0	0	1	1	1	1	15262.9	5199.6	502.07	1	0	0	0	2565.95	1
1021030105	1	1	5	3	2	1	0	1	64	0	0	10	0	0	4	1	0	0	1	1	1	1	14835.2	8469.4	488.001	1	0	0	0	3594.43	1
1021030106	1	1	4	2	2	1	0	1	39	0	0	5	0	3	4	1	0	0	1	1	1	1	9156.43	4700.1	301.198	1	0	0	0	2354.41	1
1021030107	1	1	6	4	2	1	0	1	62	0	0	10	0	1	6	2	0	0	1	1	1	1	10026.7	6980.9	329.827	1	0	0	0	2045.45	0
1021030108	1	1	7	3	4	1	0	1	62	0	0	0	0	3	6	1	0	0	1	1	1	1	19510.5	10747.2	641.794	1	0	0	0	2308.72	1
1021030109	1	1	4	2	2	1	0	1	59	0	0	3	0	0	4	0	0	0	1	1	1	1	7643.57	5644.4	251.433	1	0	0	0	2345.03	1
1021030110	1	1	5	3	2	1	0	1	65	0	0	9	0	1	3	2	0	0	1	1	1	1	13409	7025.7	441.087	1	0	0	0	2953.97	1
1021030111	1	1	6	4	2	1	0	1	56	0	0	5	0	1	6	0	0	0	1	1	1	1	19141	9139.3	629.637	1	0	0	0	2934	1
1021030112	1	1	4	1	3	1	0	1	52	0	0	0	0	2	4	0	0	0	1	1	1	1	11630.6	8457.3	382.587	1	0	0	0	3294.02	1
1021030201	1	1	3	1	2	1	0	1	49	0	0	10	0	4	6	0	0	0	1	1	1	1	9999.57	6565.4	328.933	1	0	0	0	3432.67	1
1021030202	1	1	2	1	1	1	0	1	50	0	0	5	0	2	3	0	0	0	1	1	1	1	5321.73	2930.9	175.057	1	0	0	0	3147.36	1
1021030203	1	1	2	1	1	1	0	1	36	0	0	0	0	4	2	0	0	0	1	1	1	1	4414.72	2558.3	145.221	1	0	0	0	1809.45	0
1021030204	1	1	2	1	1	1	0	1	61	0	0	10	0	2	2	1	0	0	1	1	1	1	5991.82	3971.4	197.099	1	0	0	0	3278.72	1
1021030205	1	1	4	3	1	1	0	1	58	0	0	0	0	0	6	0	0	0	1	1	1	1	5332.4	3134.9	175.408	1	0	0	0	2042.46	0
1021030206	1	1	9	4	5	1	0	1	62	0	0	10	0	2	7	2	0	0	1	1	1	1	23356.9	11605.2	768.318	1	0	0	0	2693.91	1
1021030207	1	1	3	2	1	1	0	1	41	0	0	5	0	2	5	0	0	0	1	1	1	1	9991.23	5040.4	328.659	1	0	0	0	2107.9	0
1021030208	1	1	4	2	2	1	0	1	36	0	0	12	0	1	4	0	0	1	1	1	1	1	10176.6	6269.9	334.755	1	0	0	0	4104.3	1
1021030209	1	1	2	1	1	1	0	1	45	0	0	5	0	0	2	0	0	0	1	1	1	1	2574.3	1766.8	84.6809	1	0	0	0	1688.08	0
1021030210	1	1	2	1	1	1	0	1	32	0	0	6	0	3	2	0	0	0	1	1	1	1	5239.67	2760.5	172.357	1	0	0	0	1766.64	0
1021030211	1	1	2	1	1	1	0	1	35	0	0	5	0	5	2	0	0	0	1	1	1	1	6662.03	3421.2	219.146	1	0	0	0	2424.59	1
1021030212	1	1	2	1	1	1	0	1	33	0	0	9	0	4	2	0	0	0	1	1	1	1	5484.68	3431.1	180.417	1	0	0	0	1986.91	0
1021030301	1	1	2	1	1	1	0	1	46	0	0	10	0	3	2	0	1	0	1	1	1	1	13056.2	6656	429.479	1	0	0	0	4800.72	1
1021030302	1	1	2	1	1	1	0	1	44	0	0	8	0	4	2	0	0	1	1	1	1	1	8966.63	6550.8	294.955	1	0	0	0	3081.19	1
1021030304	1	1	1	0	1	1	1	0	0	41	0	0	0	1	1	0	0	0	1	1	1	1	3295.1	2018.6	108.391	1	0	0	0	3599.89	1
1021030305	1	1	3	1	2	1	0	1	50	0	0	10	0	0	3	0	0	0	1	1	1	1	7318.85	2955.1	240.752	1	0	0	0	3190.94	1
1021030306	1	1	3	1	2	1	0	1	62	0	0	8	0	0	1	2	0	0	1	1	1	1	8389.03	4723.2	275.955	1	0	0	0	3785.7	1
1021030307	1	1	5	3	2	1	0	1	65	0	0	0	0	1	4	1	0	0	1	1	1	1	7795.45	4614.2	256.429	1	0	0	0	2470.81	1
1021030308	1	1	3	2	1	1	0	1	66	0	0	9	0	0	2	1	0	0	1	1	1	1	9584.53	6573.7	315.281	1	0	0	0	2839.99	1
1021030309	1	1	3	1	2	1	1	0	0	61	0	0	0	0	2	1	0	0	1	1	1	1	7229.6	4422.1	237.816	1	0	0	0	4486.89	1
1021030310	1	1	2	1	1	1	0	1	58	0	0	16	0	0	2	0	0	0	1	0	1	0	26767.1	7146.3	880.498	1	0	0	0	5022.62	1
1021030311	1	1	3	2	1	1	0	1	57	0	0	0	0	3	4	0	0	1	1	1	1	1	7786.8	6054.3	256.145	1	0	0	0	2782.42	1
1021030312	1	1	4	2	2	1	0	1	30	0	0	10	0	2	2	2	0	0	0	0	1	0	7025.52	4180.1	231.103	1	0	0	0	2621.04	1
1021040102	1	1	3	1	2	1	0	1	34	0	0	10	0	2	2	1	0	0	1	1	1	1	11425.6	5921.4	375.841	1	0	0	0	3362.94	1
1021040103	1	1	6	3	3	1	0	1	27	0	0	8	0	3	7	0	0	0	1	1	1	1	16058.9	9377.2	528.252	1	0	0	0	2433.08	1
1021040104	1	1	6	4	2	1	0	1	58	0	0	5	0	3	8	0	0	0	1	1	1	1	10568.1	7873.1	347.635	1	0	0	0	2443.73	1
1021040105	1	1	3	2	1	1	0	1	60	0	0	0	0	0	3	0	1	0	1	1	1	1	4708.27	3456.6	154.877	1	0	0	0	3595.14	1
1021040106	1	1	6	2	4	1	0	1	59	0	0	5	0	0	6	0	0	0	1	1	1	1	7949.7	4532.2	261.503	1	0	0	0	2801.36	1
1021040107	1	1	4	1	3	1	0	1	32	0	0	0	0	0	3	1	1	0	0	1	1	1	12311.3	8518	404.978	1	0	0	0	5665.45	1
1021040108	1	1	8	3	5	1	0	1	67	0	0	4	0	0	7	1	0	0	1	1	1	1	21121.4	13908.1	694.784	1	0	0	0	4940.43	1
1021040109	1	1	5	2	3	1	0	1	43	0	0	3	0	3	5	1	0	0	1	1	1	1	8363.93	4228.1	275.129	1	0	0	0	1868.45	0
1021040110	1	1	2	1	1	1	0	1	45	0	0	14	0	2	3	0	0	0	1	1	1	1	20114.9	9407.4	661.674	1	0	0	0	2980.92	1
1021040111	1	1	5	1	4	1	0	1	44	0	0	14	0	4	4	1	0	0	1	1	1	1	14812.4	9554.1	487.251	1	0	0	0	3251.74	1
1021040112	1	1	1	0	1	1	1	0	0	43	0	0	0	3	3	0	0	0	1	1	1	1	7628.57	4609.4	250.94	1	0	0	0	2475.31	1
1021040201	1	1	6	3	3	1	0	1	41	0	0	9	0	0	5	1	0	0	1	1	1	1	9214.52	5586.6	303.109	1	0	0	0	2459.54	1
1021040202	1	1	5	3	2	1	0	1	49	0	0	9	0	1	6	0	0	0	1	1	1	1	11841.6	5919.9	389.525	1	0	0	0	2935.41	1
1021040203	1	1	2	1	1	1	0	1	50	0	0	10	0	0	3	0	0	0	1	1	1	1	5872.4	2569.9	193.171	1	0	0	0	2229.97	0
1021040204	1	1	5	3	2	1	0	1	50	0	0	2	0	2	7	0	0	0	1	1	1	1	17769.3	10191.8	584.516	1	0	0	0	2406.88	1
1021040205	1	1	6	4	2	1	0	1	68	0	0	4	0	1	5	1	0	0	1	1	1	1	6705.43	5202.1	220.573	1	0	0	0	2063.26	0
1021040206	1	1	4	2	2	1	0	1	45	0	0	10	0	2	6	0	0	0	1	1	1	1	12938	7497.2	425.593	1	0	0	0	2908.33	1
1021040207	1	1	2	1	1	1	0	1	44	0	0	0	0	6	2	0	0	1	1	1	1	1	7285.35	4201.6	239.65	1	0	0	0	2358.41	1
1021040208	1	1	2	1	1	1	0	1	40	0	0	14	0	2	3	0	0	0	1	1	1	1	15862.2	6586.4	521.784	1	0	0	0	3521.57	1
1021040209	1	1	8	5	3	1	0	1	65	0	0	10	0	0	6	2	0	0	1	1	1	1	24754.8	11407.3	814.303	1	0	0	0	3192.94	1
1021040210	1	1	8	5	3	1	0	1	60	0	0	4	0	0	9	0	0	0	1	1	1	1	8671.2	6978.7	285.237	1	0	0	0	2353.72	1
1021040211	1	1	4	2	2	1	0	1	76	0	0	5	0	0	3	1	0	0	1	1	1	1	13603.8	5088.8	447.493	1	0	0	0	3183.18	1
1021040212	1	1	2	1	1	1	0	1	67	0	0	0	0	0	1	1	0	1	1	1	1	1	6724	4286.5	221.184	1	0	0	0	4893.9	1
1021040301	1	1	4	2	2	1	0	1	42	0	0	0	0	3	3	1	0	0	1	1	1	1	6383.98	3843.9	209.999	1	0	0	0	2114.69	0
1021040302	1	1	2	0	2	1	1	0	0	47	3	0	0	2	3	0	0	0	1	1	1	1	6544.43	3686.1	215.277	1	0	0	0	2286.52	1
1021040303	1	1	3	1	2	1	0	1	58	0	0	14	0	4	4	0	0	0	1	1	1	1	26651.4	9834.7	876.69	1	0	0	0	2782.39	1
1021040304	1	1	2	1	1	1	0	1	42	0	0	8	0	4	2	0	0	0	1	1	1	1	9174.43	4894.1	301.791	1	0	0	0	3073.63	1
1021040305	1	1	1	0	1	1	1	0	0	30	0	0	0	4	1	0	0	0	1	1	1	1	10451.3	6083	343.794	1	0	0	0	3188.99	1
1021040306	1	1	2	1	1	1	0	1	35	0	0	8	0	5	2	0	0	0	1	1	1	1	12842.7	4757.4	422.458	1	0	0	0	2507.09	1
1021040307	1	1	4	2	2	1	1	0	0	53	0	0	0	1	5	0	0	0	1	1	1	1	8184	4539	269.211	1	0	0	0	2293.34	1
1021040308	1	1	2	1	1	1	1	0	0	41	5	0	0	3	4	0	0	0	1	1	1	1	11612.5	5815.8	381.989	1	0	0	0	2696.08	1
1021040309	1	1	3	2	1	1	0	1	47	0	0	14	0	6	3	1	0	0	1	1	1	1	11628.9	5936.8	382.529	1	0	0	0	1924.61	0
1021040310	1	1	2	1	1	1	0	1	38	0	0	0	0	6	2	0	0	0	1	1	1	1	6468.37	3854.7	212.775	1	0	0	0	2209.33	0
1021040311	1	1	3	2	1	1	0	1	35	0	0	7	0	4	3	0	0	0	1	1	1	1	7377.72	4189.8	242.688	1	0	0	0	2153.39	0
1021040312	1	1	7	3	4	1	0	1	63	0	0	10	0	0	6	1	0	0	1	1	1	1	17892.1	10634.6	588.556	1	0	0	0	3609.64	1
1022010101	2	1	3	2	1	1	0	1	46	0	0	5	0	4	4	0	0	0	1	1	1	1	9052.07	4105.4	297.765	0	0	0	0	1506.54	0
1022010102	2	1	3	1	2	1	1	0	0	56	0	0	0	1	3	0	0	0	1	1	1	1	6294.6	2957.1	207.059	0	0	0	0	2147.71	0
1022010103	2	1	4	2	2	1	0	1	50	0	0	10	0	2	4	1	0	0	1	1	1	1	27628.3	4138.3	908.826	0	0	0	0	2557.65	1
1022010104	2	1	3	2	1	1	0	1	22	0	0	7	0	0	2	1	0	0	1	1	1	1	2800.43	1629.6	92.1195	0	0	0	0	1605.87	0
1022010105	2	1	2	1	1	1	0	1	80	0	0	0	0	1	1	1	1	0	0	1	1	1	5116.23	3187.9	168.297	0	0	0	0	2545.81	1
1022010106	2	1	3	1	2	1	0	1	70	0	0	0	0	3	3	1	1	0	0	1	1	0	5990.07	4733.4	197.042	0	0	0	0	2520.71	1
1022010107	2	1	1	0	1	1	1	0	0	40	0	0	0	5	1	0	0	0	1	1	1	1	5956.47	4917.3	195.936	0	0	0	0	2516.49	1
1022010108	2	1	3	2	1	1	0	1	58	0	0	0	0	4	3	0	0	0	0	0	1	0	3873.03	2659.7	127.402	0	0	0	0	1414.93	0
1022010109	2	1	5	2	3	1	0	1	80	0	0	0	0	5	3	2	1	0	1	0	1	0	6803.53	5302.7	223.8	0	0	0	0	1879.34	0
1022010110	2	1	2	1	1	1	0	1	45	0	0	0	0	4	2	0	0	0	0	0	1	0	3743.33	2220	123.136	0	0	0	0	1552.3	0
1022010111	2	1	5	2	3	1	0	1	27	0	0	8	0	1	6	0	1	0	1	1	1	0	8583.37	6646.7	282.348	0	0	0	0	2109.76	0
1022010112	2	1	1	0	1	1	1	0	0	30	0	0	0	4	1	0	0	1	1	1	1	1	7813.67	3197	257.029	0	0	0	0	2011.89	0
1022010113	2	1	4	3	1	1	0	1	47	0	0	0	0	3	5	1	1	0	1	1	1	1	14083.7	10389.8	463.28	0	0	0	0	2435.32	1
1022010114	2	1	6	3	3	1	0	1	70	0	0	0	0	0	5	1	1	0	0	0	1	0	5546.77	2795.1	182.459	0	0	0	0	986.892	0
1022010115	2	1	5	2	3	1	0	1	70	0	0	0	0	5	5	1	1	0	0	0	1	0	17025	12243.3	560.032	0	0	0	0	3364.06	1
1022010116	2	1	2	1	1	1	0	1	45	0	0	5	0	1	2	0	1	0	0	0	1	0	3296.73	2018.4	108.445	0	0	0	0	2245.84	0
1022010201	2	1	5	3	2	1	0	1	60	0	0	3	0	0	6	0	0	0	1	1	1	1	6298.33	3600	207.182	0	0	0	0	1799.86	0
1022010202	2	1	3	1	2	1	0	1	45	0	0	9	0	2	4	0	0	0	1	1	1	1	8046.27	5274.6	264.68	0	0	0	0	1860.69	0
1022010203	2	1	2	1	1	1	0	1	50	0	0	10	0	4	4	0	0	0	1	1	1	1	10968.5	4235.2	360.807	0	0	0	0	1496.48	0
1022010204	2	1	2	1	1	1	0	1	52	0	0	12	0	3	4	0	0	0	1	1	1	1	13871.5	6888.2	456.3	0	0	0	0	3000.19	1
1022010205	2	1	3	1	2	1	0	1	30	0	0	8	0	3	3	0	0	0	1	1	1	1	9979.07	4627.4	328.259	0	0	0	0	1841.19	0
1022010206	2	1	5	3	2	1	0	1	90	0	0	5	0	2	4	2	1	0	1	1	1	1	23476.4	8501.4	772.25	0	0	0	0	2855.46	1
1022010207	2	1	4	1	3	1	0	1	40	0	0	10	0	0	4	0	0	0	1	1	1	1	7758.13	5757.3	255.202	0	0	0	0	2928.57	1
1022010208	2	1	2	1	1	1	0	1	60	0	0	0	0	1	2	0	0	0	1	1	1	1	4030.5	2749.5	132.582	0	0	0	0	2641.35	1
1022010209	2	1	3	2	1	1	0	1	80	0	0	10	0	0	2	1	0	0	1	1	1	1	4356.67	3572.5	143.311	0	0	0	0	2354.19	1
1022010210	2	1	2	0	2	1	1	0	0	33	12	0	0	1	2	0	0	0	1	1	1	1	10652.1	8214.6	350.398	0	0	0	0	4440.58	1
1022010211	2	1	3	1	2	1	0	1	46	0	0	11	0	2	4	0	1	0	0	1	1	1	6570.2	3612.7	216.125	0	0	0	0	2281.87	1
1022010212	2	1	2	0	2	1	1	0	0	30	10	0	0	1	2	0	0	0	1	1	1	1	7428.57	4111.9	244.361	0	0	0	0	2826.09	1
1022010213	2	1	7	4	3	1	0	1	35	0	0	10	0	3	6	1	0	0	1	1	1	1	12596.6	7029.9	414.361	0	0	0	0	2071.38	0
1022010214	2	1	2	1	1	1	0	1	40	0	0	14	0	4	2	0	1	0	0	1	1	1	7468.6	3468.6	245.678	0	0	0	0	1934.8	0
1022010216	2	1	4	2	2	1	0	1	33	0	0	10	0	0	3	1	0	0	1	1	1	1	7328.1	3653.1	241.056	0	0	0	0	2309.78	1
1022020101	2	1	4	1	3	1	0	1	25	0	0	10	0	2	4	0	0	0	0	0	1	1	12359.3	7135.1	406.555	0	0	0	0	2529.78	1
1022020102	2	1	2	1	1	1	1	0	0	42	10	0	0	2	3	0	0	0	0	0	1	0	7040.67	3001.5	231.601	0	0	0	0	1760.1	0
1022020103	2	1	5	2	3	1	0	1	67	0	0	0	0	4	4	1	0	0	0	0	1	0	9148.93	3985.6	300.952	0	0	0	0	1626.14	0
1022020104	2	1	4	3	1	1	0	1	65	0	0	10	0	0	4	1	0	0	0	0	1	0	7027.97	3768.8	231.183	0	0	0	0	2418.12	1
1022020105	2	1	9	4	5	1	0	1	67	0	0	0	0	5	7	2	0	0	1	1	1	1	10010.7	6860.7	329.299	0	0	0	0	1834.5	0
1022020106	2	1	6	3	3	1	0	1	60	0	0	10	0	2	6	0	0	0	0	0	1	0	17492.1	9933.8	575.399	0	0	0	0	2849.39	1
1022020107	2	1	3	1	2	1	0	1	36	0	0	0	0	3	3	1	0	0	0	0	1	0	8326.3	4093.8	273.891	0	0	0	0	1874.61	0
1022020108	2	1	2	1	1	1	0	1	40	0	0	0	0	3	2	0	0	0	0	0	1	0	8752.28	3755.2	287.904	0	0	0	0	1813.23	0
1022020109	2	1	7	4	3	1	0	1	75	0	0	5	0	4	5	2	1	0	1	1	1	1	11223.1	7451.4	369.18	0	0	0	0	1959.19	0
1022020110	2	1	4	2	2	1	0	1	45	0	0	0	0	1	4	0	0	0	0	0	1	0	9102.5	4015	299.424	0	0	0	0	2103.03	0
1022020111	2	1	5	3	2	1	0	1	59	0	0	0	0	0	5	0	0	0	0	0	1	0	5750	3375	189.145	0	0	0	0	1822.74	0
1022020112	2	1	2	1	1	1	0	1	54	0	0	0	0	4	3	0	0	0	1	1	1	1	8574.37	4877.7	282.052	0	0	0	0	2084.89	0
1022020113	2	1	1	0	1	1	1	0	0	35	0	0	0	2	1	0	0	0	0	0	1	0	3630.9	1983.4	119.438	0	0	0	0	2322.44	1
1022020114	2	1	3	1	2	1	0	1	36	0	0	6	0	3	3	0	0	0	1	1	1	1	8381.13	4282.8	275.695	0	0	0	0	2105.72	0
1022020115	2	1	6	4	2	1	0	1	53	0	0	8	0	3	7	0	0	0	0	0	1	0	16991.5	6063.5	558.931	0	0	0	0	1801.16	0
1022020116	2	1	3	1	2	1	1	0	0	70	0	0	0	0	2	1	0	0	1	1	1	1	7068.63	4040.3	232.521	0	0	0	0	2759.52	1
1022020201	2	1	2	1	1	1	0	1	65	0	0	0	0	0	2	1	1	0	1	1	1	1	6862.4	2522.4	225.737	0	0	0	0	3437.18	1
1022020202	2	1	2	1	1	1	0	1	38	0	0	0	0	4	2	0	1	0	1	1	1	1	24917.8	4723.6	819.663	0	0	0	0	3013.25	1
1022020204	2	1	4	2	2	1	0	1	51	0	0	0	0	1	3	1	1	0	1	1	1	1	19297.5	4905.8	634.785	0	0	0	0	3442.23	1
1022020205	2	1	3	1	2	1	0	1	40	0	0	1	0	0	2	1	1	0	1	1	1	1	5500.53	2392.2	180.939	0	0	0	0	3317.7	1
1022020206	2	1	2	1	1	1	0	1	40	0	0	8	0	2	2	0	1	0	1	1	1	1	7644.33	3836	251.458	0	0	0	0	3118.7	1
1022020207	2	1	4	2	2	1	0	1	46	0	0	6	0	4	4	1	0	0	1	1	1	1	8005.7	3711.7	263.345	0	0	0	0	1371.93	0
1022020208	2	1	1	1	0	1	0	1	39	0	0	0	0	2	1	0	1	0	1	1	1	1	6156.12	3255.7	202.504	0	0	0	0	3110.57	1
1022020209	2	1	3	1	2	1	1	0	0	50	0	0	0	1	4	0	1	0	1	1	1	1	6361.73	4988.4	209.268	0	0	0	0	3362.36	1
1022020210	2	1	5	3	2	1	0	1	51	0	0	0	0	5	5	0	0	1	1	1	1	1	6831.47	4664.8	224.719	0	0	0	0	1255.85	0
1022020211	2	1	4	3	1	1	0	1	70	0	0	6	0	0	3	1	0	0	1	1	1	1	5357.6	3712.6	176.237	0	0	0	0	2291.37	1
1022020212	2	1	1	0	1	1	1	0	0	35	0	0	0	5	2	0	0	0	1	1	1	1	9334	6021.5	307.039	0	0	0	0	3366.33	1
1022020213	2	1	2	1	1	1	0	1	55	0	0	0	0	1	4	0	1	0	1	1	1	1	8337.72	6054.8	274.267	0	0	0	0	3602.07	1
1022020214	2	1	4	3	2	1	0	1	66	0	0	0	0	3	4	1	1	0	1	1	1	1	8988	5465.5	295.658	0	0	0	0	2129.45	0
1022020215	2	1	6	4	2	1	0	1	56	0	0	10	0	0	7	0	1	0	1	1	1	1	7559.4	5504.4	248.664	0	0	0	0	2848.79	1
1022020216	2	1	1	0	1	1	1	0	0	25	0	0	0	1	1	0	0	0	1	1	1	1	4677.47	2989.8	153.864	0	0	0	0	6149.22	1
1022030101	2	1	4	2	2	1	0	1	42	0	0	8	0	2	4	1	0	0	0	0	1	0	7848.82	4518.4	258.185	0	0	0	0	1821.63	0
1022030102	2	1	3	2	1	1	0	1	69	0	0	5	0	0	2	1	0	0	0	0	1	0	6186.43	4278.1	203.501	0	0	0	0	3640.13	1
1022030103	2	1	4	2	2	1	0	1	57	0	0	0	0	1	2	2	1	0	0	0	1	0	5605.33	2819.5	184.386	0	0	0	0	2044.84	0
1022030104	2	1	2	1	1	1	0	1	55	0	0	0	0	0	2	0	0	0	0	0	1	0	4080.37	2608.7	134.223	0	0	0	0	4151.42	1
1022030105	2	1	1	0	1	1	1	0	0	31	0	0	0	3	1	0	0	0	0	0	1	0	6152.87	2828.7	202.397	0	0	0	0	2826.74	1
1022030106	2	1	3	1	2	1	0	1	65	0	0	0	0	3	3	1	1	0	0	0	1	0	7207.82	5614.9	237.099	0	0	0	0	3144.79	1
1022030107	2	1	1	0	1	1	1	0	0	27	0	0	0	3	2	0	0	0	0	0	1	0	6750.77	4391.6	222.065	0	0	0	0	2875.65	1
1022030108	2	1	2	1	1	1	0	1	40	0	0	10	0	0	2	0	0	0	0	0	1	0	5529.5	3394.5	181.891	0	0	0	0	2508.18	1
1022030109	2	1	2	1	1	1	0	1	43	0	0	0	0	2	3	0	0	0	0	0	1	0	6125.37	3738.7	201.492	0	0	0	0	2354.03	1
1022030110	2	1	2	1	1	1	0	1	42	0	0	0	0	2	3	0	1	0	1	1	1	1	10823.7	4803.7	356.043	0	0	0	0	3512.5	1
1022030111	2	1	2	1	1	1	0	1	28	0	0	10	0	0	2	0	1	0	1	1	1	1	2895.7	2108.2	95.2533	0	0	0	0	2636.08	1
1022030112	2	1	4	2	2	1	0	1	58	0	0	12	0	3	5	0	0	1	1	1	1	1	14598.9	7916.8	480.226	0	0	0	0	2031.65	0
1022030113	2	1	2	1	1	1	0	1	45	0	0	0	0	1	3	0	1	0	1	1	1	1	8777.23	4906.4	288.725	0	0	0	0	3735.8	1
1022030114	2	1	2	1	1	1	0	1	28	0	0	0	0	2	2	0	0	0	1	1	1	1	6311.58	3489.5	207.618	0	0	0	0	3089.77	1
1022030115	2	1	1	0	1	1	1	0	0	55	0	0	0	0	1	0	0	0	1	1	1	1	3465.43	2219.6	113.995	0	0	0	0	7743.36	1
1022030116	2	1	3	1	2	1	0	1	45	0	0	0	0	0	3	0	1	0	1	1	1	1	6322.48	4660.4	207.976	0	0	0	0	3140.7	1
1022030201	2	1	3	2	1	1	0	1	55	0	0	0	0	3	3	0	0	0	1	1	1	1	6671.53	4500.7	219.458	0	0	0	0	2213.94	0
1022030202	2	1	2	1	1	1	0	1	42	0	0	9	0	2	2	0	0	0	1	1	1	1	5337.17	3110.5	175.565	0	0	0	0	2425.62	1
1022030203	2	1	2	1	1	1	0	1	60	0	0	0	0	1	2	0	0	0	1	1	1	0	3721.33	2028	122.412	0	0	0	0	2036.16	0
1022030204	2	1	4	2	2	1	0	1	47	0	0	5	0	1	3	1	0	0	1	1	1	1	6001.73	3600.9	197.425	0	0	0	0	1722.95	0
1022030205	2	1	3	1	2	1	0	1	41	0	0	19	0	1	5	0	0	0	1	1	1	1	11265.5	5757.2	370.577	0	0	0	0	2451.86	1
1022030206	2	1	2	1	1	1	0	1	40	0	0	8	0	3	3	0	0	0	1	1	1	1	11506.6	3981.6	378.507	0	0	0	0	2171.54	0
1022030207	2	1	3	2	1	1	0	1	62	0	0	5	0	1	3	1	0	0	1	1	1	1	7120.77	4401.6	234.236	0	0	0	0	2157.77	0
1022030208	2	1	3	1	2	1	0	1	63	0	0	9	0	0	3	1	0	0	1	1	1	1	8371.13	5380.3	275.366	0	0	0	0	2711.52	1
1022030209	2	1	2	1	1	1	0	1	40	0	0	5	0	1	3	0	0	0	1	1	1	1	6116.4	2941.4	201.197	0	0	0	0	2168.05	0
1022030210	2	1	4	2	2	1	0	1	48	0	0	10	0	0	5	0	0	0	1	1	1	1	7707.83	4104.5	253.547	0	0	0	0	2105.46	0
1022030211	2	1	2	1	1	1	0	1	47	0	0	10	0	0	3	0	0	0	1	1	1	1	5954.07	3267.4	195.857	0	0	0	0	2597.18	1
1022030212	2	1	3	2	1	1	0	1	39	0	0	12	0	0	5	0	0	0	0	0	1	0	7791	4151	256.283	0	0	0	0	1795.94	0
1022030213	2	1	3	2	1	1	0	1	75	0	0	10	0	0	1	2	0	0	0	1	0	0	6254.33	3133.5	205.735	0	0	0	0	2580.15	1
1022030214	2	1	3	1	2	1	1	0	0	58	0	0	0	2	3	0	0	1	0	0	1	0	8767.52	5917.1	288.405	0	0	0	0	2553.68	1
1022030215	2	1	4	2	2	1	0	1	47	0	0	0	0	3	3	1	0	0	0	0	1	0	7863.8	4818.8	258.678	0	0	0	0	2149.69	0
1022030216	2	1	5	4	1	1	0	1	27	0	0	8	0	0	4	1	0	0	0	0	1	0	7289.43	3893.6	239.784	0	0	0	0	2048.19	0
1022040101	2	1	3	1	2	1	0	1	59	0	0	3	0	3	5	0	0	0	1	1	1	1	8281.23	4847.9	272.409	0	0	0	0	1938.25	0
1022040102	2	1	3	1	2	1	0	1	32	0	0	0	0	1	2	1	0	0	1	1	1	1	5876.6	3326.6	193.309	0	0	0	0	2892.78	1
1022040103	2	1	6	5	1	1	0	1	60	0	0	10	0	2	6	0	0	0	1	1	1	1	9676.6	4464.1	318.309	0	0	0	0	1530.08	0
1022040104	2	1	3	1	2	1	0	1	31	0	0	0	0	1	2	1	0	0	1	1	1	1	4852	3327	159.605	0	0	0	0	2314.16	1
1022040105	2	1	3	1	2	1	0	1	25	0	0	10	0	0	2	1	1	0	1	1	1	1	6233.87	3369.7	205.061	0	0	0	0	2593.79	1
1022040106	2	1	6	3	3	1	0	1	69	0	0	0	0	1	4	2	1	1	1	1	1	0	12126.9	7782.7	398.91	0	0	0	0	2703.97	1
1022040107	2	1	2	1	1	1	0	1	30	0	0	10	0	2	2	0	0	0	1	1	1	1	8263.77	4239.6	271.834	0	0	0	0	2807.14	1
1022040108	2	1	3	2	1	1	0	1	39	0	0	10	0	1	4	0	1	1	1	1	1	1	11056.2	7649.5	363.69	0	0	0	0	2881.87	1
1022040109	2	1	4	3	1	1	0	1	56	0	0	0	0	0	4	0	0	0	1	1	1	1	6161.03	3577.7	202.666	0	0	0	0	2314.22	1
1022040110	2	1	3	1	2	1	0	1	55	0	0	0	0	0	3	0	0	0	1	1	1	1	11897.3	7489	391.36	0	0	0	0	3054.06	1
1022040111	2	1	4	3	1	1	0	1	45	0	0	0	0	2	4	0	0	0	1	1	1	1	8010.27	4131.1	263.496	0	0	0	0	1876.02	0
1022040112	2	1	5	1	4	1	0	1	60	0	0	0	0	2	6	0	0	0	1	1	1	1	10377.6	5781.8	341.37	0	0	0	0	2267.93	1
1022040113	2	1	4	2	2	1	0	1	44	0	0	10	0	2	4	2	0	0	1	1	1	1	9686.13	6602.8	318.623	0	0	0	0	2528.48	1
1022040114	2	1	3	2	1	1	0	1	46	0	0	7	0	3	4	0	1	1	1	1	1	1	9542.5	6267.5	313.898	0	0	0	0	2592.99	1
1022040115	2	1	2	1	1	1	0	1	35	0	0	12	0	2	2	0	1	0	1	1	1	1	7926.2	4193.7	260.73	0	0	0	0	2956.37	1
1022040116	2	1	2	1	1	1	0	1	66	0	0	0	0	3	1	1	1	1	1	1	1	1	11465.9	7518.4	377.168	0	0	0	0	2987.8	1
1022040201	2	1	1	0	1	1	1	0	0	40	0	0	0	1	1	0	1	0	1	1	1	1	7745.3	4545.3	254.78	0	0	0	0	6561.81	1
1022040202	2	1	5	3	2	1	0	1	65	0	0	0	0	0	4	1	1	0	0	1	1	1	6504.07	4722.4	213.95	0	0	0	0	3518.96	1
1022040203	2	1	2	0	2	1	1	0	0	39	0	0	0	4	2	0	0	0	0	0	1	0	7474.87	5369.7	245.884	0	0	0	0	3514.91	1
1022040204	2	1	5	2	3	1	1	0	0	41	0	0	0	5	5	1	1	0	1	1	1	0	11378.9	7034.7	374.305	0	0	0	0	2482.22	1
1022040205	2	1	3	2	1	1	0	1	62	0	0	0	0	2	5	1	1	0	0	0	1	0	12527.7	8051	412.094	0	0	0	0	2556.08	1
1022040206	2	1	5	1	4	1	0	1	49	0	0	0	0	1	4	1	1	0	1	1	1	0	7570.1	5047.6	249.016	0	0	0	0	3667.68	1
1022040207	2	1	2	1	1	1	0	1	37	0	0	0	0	2	2	0	0	0	1	1	1	1	7988.3	4968.3	262.773	0	0	0	0	3599.84	1
1022040208	2	1	1	0	1	1	1	0	0	35	0	0	0	1	1	0	0	0	1	1	1	1	6036.37	3894.7	198.565	0	0	0	0	4262.29	1
1022040209	2	1	2	1	1	1	0	1	65	0	0	0	0	1	1	1	1	0	1	1	1	1	4873.63	3467.8	160.317	0	0	0	0	3554.81	1
1022040210	2	1	2	1	1	1	0	1	71	0	0	14	0	0	0	2	0	0	1	1	1	1	18158.9	7104.7	597.331	0	0	0	0	5829.49	1
1022040211	2	1	3	1	2	1	0	1	43	0	0	12	0	4	3	1	1	0	1	1	1	1	14238.9	8112.1	468.386	0	0	0	0	3393.74	1
1022040212	2	1	4	2	2	1	0	1	66	0	0	8	0	2	2	2	1	0	1	1	1	1	14856.7	6666.7	488.707	0	0	0	0	3824.78	1
1022040213	2	1	1	0	1	1	1	0	0	29	0	0	0	3	1	0	0	0	1	1	1	1	10958.5	6316.8	360.476	0	0	0	0	4378.45	1
1022040214	2	1	2	1	1	1	0	1	43	0	0	0	0	4	3	0	1	0	1	1	1	1	17980.5	7859.7	591.465	0	0	0	0	2900.38	1
1022040215	2	1	2	1	1	1	0	1	52	0	0	0	0	2	3	0	1	0	1	1	1	1	7095.97	5179.3	233.42	0	0	0	0	3497.07	1
1022040216	2	1	4	2	2	1	0	1	80	0	0	5	0	4	2	2	1	0	1	1	1	1	14884.5	8384.5	489.622	0	0	0	0	3631.91	1
1031010101	1	1	5	2	3	1	0	1	50	0	0	7	0	4	6	0	0	1	0	0	1	1	10135.2	8019	333.396	1	0	0	0	1702.47	0
1031010102	1	1	1	0	1	1	1	0	0	26	3	0	0	0	1	0	0	0	0	0	1	0	2351.38	1438.3	77.3481	1	0	0	0	4745.09	1
1031010103	1	1	1	0	1	1	1	0	0	35	2	0	0	4	1	0	0	0	0	0	1	0	4686.57	3037.4	154.163	1	0	0	0	1877.78	0
1031010104	1	1	6	3	3	1	0	1	58	0	0	0	0	1	7	0	0	0	0	0	1	0	8810.67	6894	289.825	1	0	0	0	2611.18	1
1031010105	1	1	3	2	1	1	0	1	42	0	0	2	0	6	3	1	0	0	0	0	1	0	7996.4	6061.4	263.039	1	0	0	0	1457.95	0
1031010106	1	1	5	3	2	1	0	1	58	0	0	2	0	4	6	0	0	0	0	0	1	0	8355.28	5115.7	274.845	1	0	0	0	1894.84	0
1031010107	1	1	2	1	1	1	0	1	45	0	0	2	0	3	2	0	0	0	0	0	1	0	5882.43	3064.1	193.501	1	0	0	0	2072.65	0
1031010108	1	1	2	1	1	1	0	1	29	0	0	0	0	0	2	0	0	0	0	0	1	0	4049.27	2420.1	133.2	1	0	0	0	3113.47	1
1031010109	1	1	3	2	1	1	0	1	75	0	0	0	0	1	3	1	0	0	0	1	1	0	4465.82	2732.9	146.902	1	0	0	0	2005.8	0
1031010110	1	1	5	3	2	1	0	1	38	0	0	0	0	3	3	2	0	0	0	0	1	0	4656.8	2621.8	153.184	1	0	0	0	1601.89	0
1031010111	1	1	2	1	1	1	0	1	48	0	0	0	0	4	4	0	0	0	1	1	1	1	3624.4	2509.4	119.224	1	0	0	0	1718.16	0
1031010112	1	1	2	1	1	1	0	1	38	0	0	9	0	5	3	0	0	0	0	0	1	0	7638.63	3655.3	251.271	1	0	0	0	1549.33	0
1031010201	1	1	2	1	1	1	0	1	33	0	0	0	0	2	2	0	0	0	0	0	1	0	8702.5	4752.5	286.266	1	0	0	0	2857.58	1
1031010202	1	1	4	2	2	1	0	1	60	0	0	3	0	1	5	0	0	0	0	0	1	0	16178.9	6617.8	532.2	1	0	0	0	2084.4	0
1031010203	1	1	3	2	1	1	0	1	42	0	0	1	0	0	2	1	0	0	0	0	1	0	6301.63	3843.3	207.291	1	0	0	0	3094.58	1
1031010204	1	1	2	1	1	1	0	1	41	0	0	7	0	3	3	0	0	0	0	0	1	0	13447.4	7484.9	442.349	1	0	0	0	3086.15	1
1031010205	1	1	2	1	1	1	0	1	26	0	0	0	0	1	2	0	0	0	0	0	1	0	6353.83	3785.5	209.008	1	0	0	0	2527	1
1031010206	1	1	3	1	2	1	0	1	41	0	0	5	0	3	5	0	0	0	0	0	1	0	10071.9	6198.6	331.314	1	0	0	0	2120.47	0
1031010207	1	1	6	5	1	1	0	1	45	0	0	1	0	0	6	0	0	0	0	0	1	0	8679.2	5639.2	285.5	1	0	0	0	2947.89	1
1031010208	1	1	3	2	1	1	0	1	35	0	0	1	0	3	2	1	0	0	0	0	1	0	5867.33	4212	193.004	1	0	0	0	3150.33	1
1031010209	1	1	2	1	1	1	0	1	24	0	0	3	0	2	2	0	0	0	0	0	1	0	4696.63	2170.8	154.495	1	0	0	0	1559.56	0
1031010210	1	1	2	1	1	1	0	1	46	0	0	0	0	4	4	0	0	0	0	0	1	0	6096.7	4306.7	200.549	1	0	0	0	2273.18	1
1031010211	1	1	1	1	0	1	0	1	24	0	0	4	0	0	2	0	0	0	0	0	1	0	4803.33	3365	158.004	1	0	0	0	3904.3	1
1031010212	1	1	2	1	1	1	0	1	28	0	0	0	0	1	2	0	0	0	0	0	1	0	4939.1	4039.1	162.47	1	0	0	0	3739.34	1
1031010301	1	1	3	2	1	1	0	1	45	0	0	20	0	2	5	0	0	0	1	1	1	1	9041.22	4630.8	297.408	1	0	0	0	1738.66	0
1031010302	1	1	2	1	1	1	0	1	31	0	0	0	0	3	2	0	0	0	1	1	1	1	3204.73	2263.9	105.419	1	0	0	0	2076.01	0
1031010303	1	1	4	3	1	1	0	1	40	0	0	0	0	5	6	0	0	0	1	1	1	1	8113.37	4674.2	266.887	1	0	0	0	1812.5	0
1031010304	1	1	2	1	1	1	0	1	24	0	0	5	0	1	2	0	0	0	1	1	1	1	6172.55	3683.8	203.044	1	0	0	0	2849.03	1
1031010305	1	1	2	1	1	1	0	1	35	0	0	4	0	0	2	0	1	0	1	0	1	0	5156.8	2761.8	169.632	1	0	0	0	2305.78	1
1031010306	1	1	2	1	1	1	0	1	57	0	0	5	0	0	4	0	0	0	0	0	1	0	8787.98	3710.9	289.078	1	0	0	0	2836.12	1
1031010307	1	1	2	1	1	1	0	1	29	0	0	4	0	5	2	0	0	0	1	1	1	1	9416.77	5530.1	309.762	1	0	0	0	2460.26	1
1031010308	1	1	3	2	1	1	0	1	67	0	0	10	0	0	2	1	0	1	1	1	1	1	13113.3	4863.3	431.359	1	0	0	0	3943.77	1
1031010309	1	1	3	0	3	1	1	0	0	55	0	0	0	3	3	0	0	1	1	1	1	1	5723.83	4085.5	188.284	1	0	0	0	2295.66	1
1031010310	1	1	3	1	2	1	0	1	39	0	0	5	0	1	2	1	0	0	1	1	1	1	6014.87	3113.2	197.857	1	0	0	0	2881.47	1
1031010311	1	1	5	3	2	1	0	1	73	0	0	0	0	5	5	1	1	0	1	1	1	1	10219.8	7102.3	336.178	1	0	0	0	2357.72	1
1031010312	1	1	2	1	1	1	0	1	28	0	0	0	0	0	1	1	0	0	1	1	1	0	2857.43	2044.1	93.9945	1	0	0	0	3648.85	1
1031010401	1	1	3	2	1	1	0	1	49	0	0	9	0	4	5	0	0	0	1	1	1	1	5408.13	2729.8	177.899	1	0	0	0	1597.11	0
1031010402	1	1	5	2	3	1	0	1	54	0	0	12	0	1	5	0	0	0	1	1	1	1	23176.4	5211	762.382	1	0	0	0	2181.86	0
1031010403	1	1	5	2	3	1	0	1	58	0	0	10	0	0	6	0	0	0	1	1	1	1	11782.4	6559.1	387.58	1	0	0	0	2739	1
1031010404	1	1	2	1	1	1	0	1	43	0	0	6	0	5	2	0	0	0	1	1	1	1	5181.7	3759.2	170.451	1	0	0	0	1516.11	0
1031010405	1	1	4	2	2	1	0	1	80	0	0	10	0	3	2	2	1	0	0	1	1	1	13491.4	6543.9	443.796	1	0	0	0	2815.51	1
1031010406	1	1	1	0	1	1	1	0	0	34	0	0	0	6	3	0	0	0	1	1	1	1	6278.67	3837	206.535	1	0	0	0	1579.41	0
1031010407	1	1	4	1	3	1	0	1	55	0	0	14	0	0	5	0	0	0	1	1	1	1	24358.8	10904.6	801.275	1	0	0	0	3582.34	1
1031010408	1	1	5	2	3	1	0	1	63	0	0	14	0	1	5	1	1	0	0	1	1	1	15454.7	6461.4	508.379	1	0	0	0	3245.43	1
1031010409	1	1	5	2	3	1	0	1	64	0	0	10	0	0	4	1	0	0	1	1	1	1	12647.4	4200.7	416.032	1	0	0	0	1895.77	0
1031010410	1	1	2	1	1	1	0	1	37	0	0	8	0	2	2	0	0	0	1	1	1	1	5084.57	3195.4	167.255	1	0	0	0	2759.2	1
1031010411	1	1	5	3	2	1	0	1	60	0	0	14	0	0	5	0	0	0	1	1	1	1	19739.1	10333.3	649.314	1	0	0	0	3716.57	1
1031010412	1	1	2	1	1	1	0	1	43	0	0	16	0	2	2	0	0	0	1	1	1	1	20032.1	11242.9	658.95	1	0	0	0	5062.52	1
1031020101	1	1	7	4	3	1	0	1	52	0	0	10	0	1	7	1	0	0	1	1	1	1	14124.9	7163.2	464.634	1	0	0	0	2219.16	0
1031020102	1	1	3	2	1	1	0	1	30	0	0	10	0	0	2	1	0	0	1	1	1	1	5372.27	2373.1	176.719	1	0	0	0	1978.19	0
1031020103	1	1	6	4	2	1	0	1	45	0	0	10	0	2	8	0	0	0	1	1	1	1	16057.3	7118.1	528.2	1	0	0	0	2009.43	0
1031020104	1	1	2	1	1	1	0	1	35	0	0	12	0	2	2	0	0	0	1	1	1	1	8818.05	4871.8	290.067	1	0	0	0	2822.29	1
1031020105	1	1	2	1	1	1	0	1	48	0	0	10	0	2	3	0	0	0	0	0	1	0	11271	6289.3	370.755	1	0	0	0	3604.94	1
1031020106	1	1	2	1	1	1	0	1	45	0	0	8	0	6	2	0	0	0	1	1	1	1	16114.7	7150.1	530.088	1	0	0	0	2561.95	1
1031020107	1	1	2	1	1	1	0	1	35	0	0	9	0	4	2	0	0	0	0	0	1	0	7580.37	3826.2	249.354	1	0	0	0	2517.36	1
1031020108	1	1	2	1	1	1	0	1	46	0	0	12	0	2	4	0	1	0	1	0	1	0	31428.9	19361.4	1033.85	1	0	0	0	6261.61	1
1031020109	1	1	5	3	2	1	0	1	55	0	0	5	0	1	6	0	0	0	0	0	1	0	8874.82	5686.9	291.935	1	0	0	0	1900.04	0
1031020110	1	1	2	1	1	1	0	1	36	0	0	0	0	6	2	0	0	0	0	0	1	0	7635.07	5203.4	251.154	1	0	0	0	2538.65	1
1031020111	1	1	1	0	1	1	1	0	0	45	0	0	0	0	1	0	0	0	0	0	1	0	3183.43	1375.1	104.718	1	0	0	0	3896.33	1
1031020112	1	1	4	1	3	1	0	1	60	0	0	6	0	0	4	0	0	1	1	0	1	0	19215.8	11840	632.1	1	0	0	0	5861.45	1
1031020201	1	1	5	2	3	1	0	1	33	0	0	14	0	0	3	2	0	0	1	1	1	1	21540.3	9005.3	708.562	1	0	0	0	3566.97	1
1031020202	1	1	4	2	2	1	0	1	55	0	0	10	0	0	4	0	0	0	1	1	1	1	13501.5	4505.7	444.129	1	0	0	0	2288.62	1
1031020203	1	1	7	4	3	1	0	1	68	0	0	3	0	0	5	2	0	0	1	1	1	1	19153.5	7636.8	630.048	1	0	0	0	2513.44	1
1031020204	1	1	3	1	2	1	1	0	0	43	12	0	0	1	4	0	0	0	1	1	1	1	31310	9732.2	1029.94	1	0	0	0	3163.79	1
1031020205	1	1	4	3	1	1	0	1	47	0	0	7	0	2	5	0	0	0	1	1	1	1	15518.1	5144.8	510.465	1	0	0	0	2601.88	1
1031020206	1	1	6	2	4	1	0	1	62	0	0	10	0	0	5	1	0	0	1	1	1	1	11566.5	6055.7	380.478	1	0	0	0	3267.14	1
1031020207	1	1	4	2	2	1	0	1	52	0	0	10	0	1	4	1	0	0	1	1	1	1	21065.5	8018.8	692.943	1	0	0	0	3398.18	1
1031020208	1	1	2	1	1	1	0	1	50	0	0	2	0	3	2	0	0	0	1	1	1	1	14663.2	6724	482.341	1	0	0	0	2896.43	1
1031020209	1	1	4	2	2	1	0	1	50	0	0	5	0	0	5	0	0	0	1	1	1	1	10297.7	6005.6	338.74	1	0	0	0	2373.14	1
1031020210	1	1	4	2	2	1	0	1	48	0	0	4	0	1	6	0	0	0	1	1	1	1	14209.9	8134.6	467.432	1	0	0	0	3052.76	1
1031020211	1	1	6	3	3	1	0	1	56	0	0	10	0	0	6	0	1	0	1	1	1	1	41056.2	21828.1	1350.53	1	0	0	0	5648.59	1
1031020212	1	1	2	1	1	1	0	1	49	0	0	16	0	3	2	0	0	0	1	1	1	1	15296.6	4784.9	503.177	1	0	0	0	2719.93	1
1031020301	1	1	1	0	1	1	1	0	0	28	4	0	0	2	1	0	0	0	1	1	1	1	3781.6	2739.1	124.395	1	0	0	0	3569.18	1
1031020302	1	1	2	1	1	1	0	1	26	0	0	0	0	3	2	0	0	0	1	1	1	1	4759.77	2583.1	156.571	1	0	0	0	2237.39	0
1031020303	1	1	2	1	1	1	0	1	35	0	0	0	0	4	2	0	0	0	1	1	1	1	6513.75	4872.5	214.268	1	0	0	0	3474.24	1
1031020304	1	1	8	4	4	1	0	1	30	0	0	10	0	0	9	0	0	0	1	1	1	1	23656.5	9822.3	778.173	1	0	0	0	3014.72	1
1031020305	1	1	3	2	1	1	0	1	38	0	0	10	0	6	2	1	0	0	1	1	1	1	11227.5	6364.5	369.326	1	0	0	0	2107.47	0
1031020306	1	1	3	2	1	1	0	1	28	0	0	12	0	0	2	1	1	0	1	1	1	1	35716.1	14832.8	1174.87	1	0	0	0	8338.05	1
1031020307	1	1	2	1	1	1	0	1	45	0	0	0	0	1	2	0	0	0	1	1	1	1	2740.7	1978.2	90.1546	1	0	0	0	2432.3	1
1031020308	1	1	6	2	4	1	0	1	55	0	0	8	0	1	5	1	0	1	1	1	1	1	8434.97	4960.8	277.466	1	0	0	0	2472.09	1
1031020309	1	1	3	2	1	1	0	1	63	0	0	0	0	1	2	1	0	1	0	0	1	0	5208.73	4095.4	171.34	1	0	0	0	3459.34	1
1031020310	1	1	3	1	2	1	0	1	35	0	0	5	0	3	3	0	0	0	1	1	1	1	6234.73	3638.9	205.09	1	0	0	0	2858.81	1
1031020311	1	1	8	6	2	1	0	1	58	0	0	10	0	6	9	0	1	0	1	1	1	1	35141.3	23217.1	1155.96	1	0	0	0	3689.45	1
1031020312	1	1	2	1	1	1	0	1	48	0	0	0	0	5	2	0	0	1	1	1	1	1	5386.45	3780.2	177.186	1	0	0	0	2508.16	1
1031020401	1	1	3	0	3	1	1	0	0	51	5	0	0	1	3	0	0	0	0	0	1	0	10416.9	6971.5	342.662	1	0	0	0	4179.59	1
1031020402	1	1	1	1	0	1	0	1	42	0	0	3	0	2	1	0	0	0	0	0	1	0	3660.7	2825.7	120.418	1	0	0	0	2776.14	1
1031020403	1	1	4	2	2	1	0	1	55	0	0	8	0	0	4	0	0	0	0	0	1	0	4878.53	3725.7	160.478	1	0	0	0	2542.51	1
1031020404	1	1	2	1	1	1	0	1	45	0	0	12	0	2	2	0	0	0	1	0	1	0	15648.2	7633.2	514.743	1	0	0	0	3994.13	1
1031020405	1	1	5	1	4	1	0	1	21	0	0	10	0	2	6	0	0	0	0	0	1	0	7692.95	5246.2	253.058	1	0	0	0	2111.78	0
1031020406	1	1	3	2	1	1	0	1	47	0	0	14	0	3	5	0	0	0	0	0	1	0	12439.2	6620.5	409.186	1	0	0	0	2256.68	1
1031020408	1	1	3	1	2	1	0	1	51	0	0	12	0	3	3	0	0	0	1	0	0	0	25232.9	10143.3	830.029	1	0	0	0	3560.28	1
1031020409	1	1	2	1	1	1	0	1	22	0	0	0	0	0	2	0	0	0	0	0	1	0	3533.13	2387.3	116.221	1	0	0	0	2170.04	0
1031020410	1	1	5	1	4	1	1	0	0	48	5	0	0	2	6	0	0	0	0	0	1	0	10947	7072	360.099	1	0	0	0	3024.65	1
1031020411	1	1	4	3	1	1	0	1	48	0	0	0	0	1	5	0	0	0	0	0	1	0	10791	6446.8	354.966	1	0	0	0	2624.75	1
1031020412	1	1	4	2	2	1	0	1	70	0	0	0	0	1	2	2	0	0	0	0	1	0	10398	7129.7	342.041	1	0	0	0	3176.04	1
1031030101	1	1	2	1	1	1	0	1	37	0	0	0	0	4	2	0	0	0	0	0	1	0	9948.18	5668.6	327.243	1	0	0	0	2804.06	1
1031030102	1	1	2	1	1	1	0	1	46	0	0	12	0	3	3	0	1	0	0	0	1	0	19454.6	8770.4	639.953	1	0	0	0	3090.83	1
1031030103	1	1	2	1	1	1	0	1	75	0	0	0	0	0	0	2	0	0	0	0	1	0	3227.3	1434.8	106.161	1	0	0	0	2639.59	1
1031030104	1	1	2	1	1	1	0	1	44	0	0	12	0	2	4	0	0	0	1	1	1	1	10832	4682	356.316	1	0	0	0	2788.5	1
1031030105	1	1	2	1	1	1	0	1	43	0	0	12	0	2	2	0	0	0	1	0	1	0	17098.6	9410.3	562.455	1	0	0	0	3800.18	1
1031030106	1	1	2	1	1	1	0	1	45	0	0	10	0	2	2	0	0	0	1	0	1	0	10479.9	5218.7	344.732	1	0	0	0	2820.72	1
1031030107	1	1	2	1	1	1	0	1	40	0	0	5	0	4	3	0	0	0	0	0	1	0	9986.73	7263.9	328.511	1	0	0	0	3001.65	1
1031030108	1	1	2	0	2	1	1	0	0	43	5	0	0	1	4	0	0	0	0	0	1	0	8161.5	3780	268.47	1	0	0	0	2923.78	1
1031030109	1	1	1	0	1	1	1	0	0	32	10	0	0	3	1	0	0	0	1	0	1	0	12522.5	6127.5	411.924	1	0	0	0	2792.97	1
1031030110	1	1	2	1	1	1	0	1	49	0	0	10	0	4	3	0	0	0	0	0	1	0	12616.4	5060.8	415.013	1	0	0	0	2264.57	1
1031030111	1	1	3	1	2	1	0	1	33	0	0	0	0	2	2	1	0	0	1	1	1	1	4310.45	2959.2	141.791	1	0	0	0	2119.31	0
1031030112	1	1	3	2	1	1	0	1	47	0	0	5	0	0	3	0	0	0	0	0	1	0	3693.87	2172.2	121.509	1	0	0	0	1831.23	0
1031030201	1	1	6	3	3	1	0	1	56	0	0	3	0	3	8	0	0	0	1	1	1	1	11752	7860.3	386.578	1	0	0	0	2298.57	1
1031030202	1	1	4	1	3	1	0	1	27	0	0	8	0	0	4	0	0	0	1	1	1	1	6192.62	5082.2	203.704	1	0	0	0	3073.28	1
1031030203	1	1	2	0	2	1	1	0	0	55	0	0	0	3	3	0	0	0	1	1	1	1	11700.3	7052.8	384.878	1	0	0	0	3319.25	1
1031030204	1	1	3	1	2	1	1	0	0	68	0	0	0	3	2	1	0	0	1	1	1	1	8855.83	4952.5	291.31	1	0	0	0	2566.76	1
1031030205	1	1	4	3	1	1	0	1	46	0	0	10	0	1	6	0	0	0	1	1	1	1	8718.2	5480.7	286.783	1	0	0	0	2580.51	1
1031030206	1	1	2	1	1	1	1	0	0	43	0	0	0	4	3	0	0	0	1	1	1	1	6599.92	4589	217.103	1	0	0	0	2293.9	1
1031030207	1	1	3	2	1	1	0	1	42	0	0	10	0	6	4	0	0	1	1	1	1	1	22119.8	13258.8	727.625	1	0	0	0	2871.53	1
1031030208	1	1	4	3	1	1	0	1	47	0	0	5	0	4	4	1	0	0	1	1	1	1	8020.4	4360.4	263.829	1	0	0	0	2099.01	0
1031030209	1	1	3	1	2	1	0	1	56	0	0	5	0	2	4	0	0	0	1	1	1	1	7523.55	4062.3	247.485	1	0	0	0	2596.15	1
1031030210	1	1	3	1	2	1	0	1	35	0	0	0	0	3	2	1	0	0	1	1	1	1	5164.7	3377.2	169.891	1	0	0	0	2041.86	0
1031030211	1	1	1	0	1	1	1	0	0	61	0	0	0	0	0	1	0	0	1	1	1	1	4061.9	3381.9	133.615	1	0	0	0	3985.64	1
1031030212	1	1	2	2	0	1	0	1	49	0	0	0	0	2	4	0	0	0	1	1	1	1	9636.47	4747.3	316.989	1	0	0	0	2101.13	0
1031030301	1	1	3	2	1	1	0	1	64	0	0	10	0	0	2	1	0	0	0	0	1	0	4813	3600.5	158.322	1	0	0	0	3749.55	1
1031030302	1	1	2	1	1	1	0	1	35	0	0	0	0	1	2	0	0	0	0	0	1	0	4451.8	2924.3	146.441	1	0	0	0	2905.02	1
1031030303	1	1	4	2	2	1	0	1	30	0	0	10	0	0	4	0	0	0	0	0	1	0	17692	6692.8	581.973	1	0	0	0	3188.24	1
1031030304	1	1	2	1	1	1	0	1	30	0	0	6	0	2	2	0	0	0	0	0	1	0	7054.28	4167.2	232.049	1	0	0	0	3395.81	1
1031030305	1	1	2	1	1	1	0	1	38	0	0	7	0	2	2	0	0	0	0	0	1	0	6563.92	4621	215.918	1	0	0	0	3522.7	1
1031030306	1	1	2	1	1	1	0	1	40	0	0	2	0	2	2	0	0	0	0	0	1	0	7408.48	4103.9	243.7	1	0	0	0	2848.71	1
1031030307	1	1	2	1	1	1	0	1	35	0	0	10	0	4	2	0	0	0	0	0	1	0	14738.3	7269.1	484.811	1	0	0	0	2654.85	1
1031030308	1	1	2	1	1	1	0	1	36	0	0	5	0	4	2	0	0	0	0	0	1	0	4432.37	2613.2	145.802	1	0	0	0	1505.03	0
1031030309	1	1	2	1	1	1	0	1	48	0	0	0	0	3	3	0	0	1	0	0	1	0	11337.8	7292	372.955	1	0	0	0	3228.83	1
1031030310	1	1	3	2	1	1	0	1	58	0	0	0	0	0	4	0	0	1	1	1	1	1	6153.68	4841.6	202.424	1	0	0	0	3174.72	1
1031030311	1	1	3	2	1	1	0	1	65	0	0	0	0	1	2	1	0	0	0	0	1	0	3985.48	2775.9	131.101	1	0	0	0	2498.53	1
1031030312	1	1	4	2	2	1	0	1	35	0	0	10	0	2	7	0	1	0	1	0	0	0	21837	14657.8	718.321	1	0	0	0	4597.61	1
1031030401	1	1	2	1	1	1	0	1	39	0	0	8	0	4	2	0	0	0	1	1	1	1	13114.9	6956.6	431.412	1	0	0	0	3548.9	1
1031030402	1	1	2	0	2	1	1	0	0	42	0	0	0	2	5	0	0	0	1	1	1	1	13153.3	6496.6	432.673	1	0	0	0	3153.92	1
1031030403	1	1	2	1	1	1	0	1	40	0	0	7	0	0	2	0	0	0	0	0	1	0	5554.07	3222.4	182.7	1	0	0	0	4050.8	1
1031030404	1	1	2	1	1	1	0	1	38	0	0	8	0	5	2	0	0	0	0	0	1	0	6402.7	4295.2	210.615	1	0	0	0	2431.18	1
1031030405	1	1	3	1	2	1	0	1	39	0	0	10	0	4	4	1	1	0	1	1	1	1	15881.7	9366.7	522.424	1	0	0	0	3156.81	1
1031030406	1	1	3	2	1	1	0	1	45	0	0	0	0	7	4	0	0	0	0	0	1	0	9701.23	6670.4	319.12	1	0	0	0	2325.26	1
1031030407	1	1	5	3	2	1	0	1	53	0	0	14	0	1	5	0	0	0	1	1	1	1	13403.8	6920.9	440.915	1	0	0	0	3537.67	1
1031030408	1	1	2	1	1	1	0	1	50	0	0	0	0	0	2	0	0	0	1	1	1	1	3569.1	2296.6	117.405	1	0	0	0	2869.06	1
1031030409	1	1	3	1	2	1	0	1	51	0	0	10	0	1	4	0	0	0	1	1	1	1	7482.27	4738.1	246.127	1	0	0	0	2993.95	1
1031030410	1	1	6	4	2	1	0	1	52	0	0	10	0	3	6	0	0	0	1	1	1	1	12538.6	8773.6	412.454	1	0	0	0	2967.31	1
1031030411	1	1	2	1	1	1	0	1	42	0	0	6	0	3	2	0	0	0	1	1	1	1	5660.13	3744.3	186.189	1	0	0	0	2941.01	1
1031030412	1	1	3	2	1	1	0	1	41	0	0	5	0	3	5	0	1	0	1	1	1	1	9201.23	5932.9	302.672	1	0	0	0	3275.31	1
1031040101	1	1	2	1	1	1	0	1	45	0	0	10	0	4	3	0	0	0	1	1	1	1	17610.1	5720.6	579.28	1	0	0	0	2478.57	1
1031040102	1	1	1	0	1	1	1	0	0	45	0	0	0	0	2	0	0	1	1	1	1	1	5796.53	2313.2	190.675	1	0	0	0	3787.28	1
1031040103	1	1	2	0	2	1	1	0	0	65	0	0	0	0	1	1	0	0	1	1	0	1	4943.32	3130.4	162.609	1	0	0	0	5266.13	1
1031040104	1	1	2	1	1	1	0	1	45	0	0	12	0	2	4	0	0	0	1	1	1	1	14007.7	5754.8	460.78	1	0	0	0	2406.88	1
1031040105	1	1	2	1	1	1	0	1	37	0	0	0	0	4	2	0	0	0	1	1	1	1	9361.83	5783.5	307.955	1	0	0	0	2264.75	1
1031040106	1	1	5	3	2	1	0	1	63	0	0	6	0	0	3	2	0	0	1	1	1	1	7442.53	4098.2	244.82	1	0	0	0	2559.78	1
1031040107	1	1	5	3	2	1	0	1	61	0	0	0	0	1	7	1	0	0	1	1	1	1	11689.6	5361.7	384.527	1	0	0	0	1970.46	0
1031040108	1	1	5	3	2	1	0	1	67	0	0	19	0	0	3	2	0	0	1	1	1	1	17057.9	7355.4	561.115	1	0	0	0	4058.88	1
1031040109	1	1	2	1	1	1	0	1	34	0	0	16	0	0	2	0	0	0	1	1	1	1	14015.8	4937.9	461.047	1	0	0	0	4068.83	1
1031040110	1	1	4	2	2	1	0	1	72	0	0	0	0	7	4	1	0	0	1	1	1	1	18060.8	6375	594.106	1	0	0	0	2441.38	1
1031040111	1	1	6	3	3	1	0	1	65	0	0	5	0	0	5	1	0	0	1	1	1	1	17252.4	6160.7	567.512	1	0	0	0	2592.46	1
1031040112	1	1	2	1	1	1	0	1	36	0	0	7	0	2	2	0	0	0	1	1	1	1	11684.8	4599	384.37	1	0	0	0	2712.13	1
1031040201	1	1	6	3	3	1	0	1	46	0	0	8	0	7	6	1	0	0	1	1	1	1	16618.9	8514.7	546.673	1	0	0	0	2094.19	0
1031040202	1	1	6	5	1	1	0	1	65	0	0	10	0	0	6	1	0	0	1	1	1	1	15598.4	9350.9	513.105	1	0	0	0	2903.84	1
1031040203	1	1	7	3	4	1	0	1	72	0	0	0	0	3	6	2	0	1	1	1	1	1	12124.1	8239.1	398.819	1	0	0	0	2377.38	1
1031040204	1	1	5	3	2	1	0	1	72	0	0	8	0	0	4	1	0	0	1	1	1	1	9241.88	5793.3	304.009	1	0	0	0	2894.28	1
1031040205	1	1	3	2	1	1	0	1	48	0	0	10	0	1	4	0	0	0	1	1	1	1	12520.7	7360.7	411.865	1	0	0	0	2891.9	1
1031040206	1	1	3	1	2	1	0	1	53	0	0	14	0	1	5	0	0	0	1	1	1	1	13735.5	5212.2	451.827	1	0	0	0	2384.65	1
1031040207	1	1	5	3	2	1	0	1	37	0	0	12	0	1	6	0	0	0	1	1	1	1	13262.2	7604.3	436.257	1	0	0	0	2800.72	1
1031040208	1	1	3	1	2	1	0	1	33	0	0	9	0	4	3	0	0	0	1	1	1	1	11762.4	7513.2	386.92	1	0	0	0	2324.81	1
1031040209	1	1	2	1	1	1	0	1	47	0	0	10	0	3	3	0	0	0	1	1	1	1	7950.4	3910.4	261.526	1	0	0	0	1845.69	0
1031040210	1	1	5	2	3	1	0	1	61	0	0	0	0	1	4	1	0	0	1	1	1	1	9265.77	4941.6	304.795	1	0	0	0	2709.06	1
1031040211	1	1	3	2	1	1	0	1	34	0	0	10	0	0	2	1	0	0	1	1	1	1	6966.03	4250.2	229.146	1	0	0	0	3197.41	1
1031040212	1	1	5	2	3	1	0	1	61	0	0	0	0	1	5	1	0	0	1	1	1	1	16094.1	6368.7	529.412	1	0	0	0	3213.45	1
1031040301	1	1	2	1	1	1	0	1	35	0	0	0	0	1	2	0	0	0	1	1	1	1	7651.5	4721.5	251.694	1	0	0	0	3437.44	1
1031040302	1	1	7	4	3	1	0	1	67	0	0	0	0	4	8	1	0	0	1	1	1	1	8934.13	6593.3	293.886	1	0	0	0	2209.47	0
1031040303	1	1	1	0	1	1	1	0	0	37	5	0	0	1	1	0	0	0	1	1	1	1	4599.42	2374	151.297	1	0	0	0	2619.24	1
1031040304	1	1	2	1	1	1	0	1	46	0	0	0	0	3	2	0	1	0	1	1	1	1	5490.57	4083.9	180.611	1	0	0	0	3006.06	1
1031040305	1	1	2	1	1	1	0	1	41	0	0	3	0	5	2	0	0	0	1	1	1	1	5654.77	4408.1	186.012	1	0	0	0	1801.75	0
1031040306	1	1	2	1	1	1	0	1	71	0	0	5	0	0	1	1	0	0	1	1	1	1	11366.3	4951.3	373.891	1	0	0	0	4088.89	1
1031040307	1	1	3	2	1	1	0	1	65	0	0	0	0	0	1	2	0	0	1	1	1	1	7199.83	3401.5	236.837	1	0	0	0	3346.22	1
1031040308	1	1	5	2	3	1	0	1	28	0	0	17	0	0	5	0	0	0	1	1	1	1	21997.7	16694.4	723.61	1	0	0	0	3654.02	1
1031040309	1	1	2	1	1	1	0	1	33	0	0	8	0	4	2	0	0	0	1	1	1	1	6224.3	3559.3	204.747	1	0	0	0	2563.27	1
1031040310	1	1	6	3	3	1	0	1	42	0	0	0	0	4	7	0	0	0	1	1	1	1	9322.7	5912.7	306.668	1	0	0	0	2157.79	0
1031040311	1	1	4	1	3	1	1	0	0	51	0	0	0	5	6	0	0	0	1	1	1	1	8808.43	6255.1	289.751	1	0	0	0	1910.82	0
1031040312	1	1	3	2	1	1	0	1	60	0	0	10	0	0	3	0	0	0	1	1	1	1	5624.98	4280.4	185.032	1	0	0	0	3964.81	1
1031040401	1	1	2	0	2	1	1	0	0	46	0	0	0	3	3	0	0	0	1	1	1	1	8569.8	3989.8	281.901	1	0	0	0	2592.75	1
1031040402	1	1	3	1	2	1	0	1	33	0	0	4	0	3	3	0	0	0	0	0	1	0	8051.47	3012.3	264.851	1	0	0	0	1772.46	0
1031040403	1	1	2	1	1	1	0	1	25	0	0	16	0	0	1	1	0	0	0	0	1	0	5915.67	2784	194.594	1	0	0	0	3162.02	1
1031040404	1	1	4	1	3	1	0	1	30	0	0	10	0	0	3	1	0	0	0	0	1	0	7040.8	3285.8	231.605	1	0	0	0	2651.53	1
1031040405	1	1	3	1	2	1	1	0	0	56	0	0	0	0	4	0	0	0	1	1	1	1	11623	6712.2	382.337	1	0	0	0	3867.04	1
1031040406	1	1	6	3	3	1	0	1	39	0	0	16	0	1	5	1	0	0	0	0	1	0	19742.4	11621.6	649.422	1	0	0	0	3281.4	1
1031040407	1	1	2	1	1	1	0	1	36	0	0	12	0	2	2	0	0	0	1	1	1	1	11542.9	4851.2	379.7	1	0	0	0	2469.36	1
1031040408	1	1	2	1	1	1	0	1	47	0	0	10	0	2	3	0	0	0	1	1	1	1	10022	4352	329.671	1	0	0	0	2130.75	0
1031040409	1	1	3	2	1	1	0	1	50	0	0	16	0	1	4	0	0	0	1	1	1	1	15301.2	7249.5	503.328	1	0	0	0	2995.93	1
1031040410	1	1	4	3	1	1	0	1	50	0	0	5	0	0	5	0	0	0	1	1	1	1	9455.67	5846.5	311.042	1	0	0	0	2851.83	1
1031040411	1	1	2	1	1	1	0	1	48	0	0	0	0	4	4	0	0	0	1	1	1	1	8564.63	6631.3	281.731	1	0	0	0	2502.6	1
1031040412	1	1	3	1	2	1	0	1	29	0	0	12	0	3	3	0	0	1	1	1	1	1	6919.97	4728.3	227.63	1	0	0	0	2569.29	1
1032010101	2	1	4	2	2	1	0	1	30	0	0	9	0	0	5	0	1	0	0	1	1	1	9185.4	5248.4	302.151	0	0	0	0	3890.89	1
1032010102	2	1	2	1	1	1	0	1	35	0	0	8	0	2	2	0	0	0	1	0	1	0	4888.97	3079.8	160.821	0	0	0	0	1957.81	0
1032010103	2	1	4	1	3	1	0	1	35	0	0	10	0	1	4	0	1	0	0	0	1	0	10077.3	5189.8	331.49	0	0	0	0	4110.7	1
1032010104	2	1	5	2	3	1	0	1	42	0	0	8	0	2	3	2	1	0	0	0	1	0	14781.3	7268	486.228	0	0	0	0	2700.14	1
1032010105	2	1	2	2	0	1	0	1	69	0	0	0	0	0	2	1	1	0	0	0	1	0	11502	4252.8	378.354	0	0	0	0	4011.61	1
1032010106	2	1	4	2	2	1	0	1	29	0	0	0	0	1	4	0	0	0	0	0	1	0	4713.23	3354.9	155.041	0	0	0	0	2582.9	1
1032010107	2	1	1	0	1	1	1	0	0	24	10	0	0	1	1	0	0	0	1	0	1	0	4476.28	3015.2	147.246	0	0	0	0	3353.27	1
1032010108	2	1	1	0	1	1	1	0	0	23	0	0	0	0	1	0	0	0	0	0	1	0	4326.3	1751.3	142.312	0	0	0	0	5755.77	1
1032010109	2	1	2	1	1	1	1	0	0	42	0	0	0	4	3	0	0	0	0	0	1	0	9429.83	4721.5	310.192	0	0	0	0	2872.44	1
1032010110	2	1	2	1	1	1	0	1	32	0	0	8	0	1	2	0	0	0	0	0	1	0	5787.73	3231.9	190.386	0	0	0	0	1927.23	0
1032010111	2	1	1	0	1	1	1	0	0	22	0	0	0	0	1	0	0	0	1	1	1	1	7467.97	2726.3	245.657	0	0	0	0	5643.54	1
1032010112	2	1	3	2	1	1	0	1	68	0	0	8	0	0	2	1	1	0	0	0	1	0	18478	8362.2	607.83	0	0	0	0	4836.24	1
1032010113	2	1	2	0	2	1	1	0	0	22	0	0	0	1	2	0	1	0	0	1	1	1	6524.63	4066.3	214.626	0	0	0	0	4684.29	1
1032010114	2	1	3	2	1	1	0	1	24	0	0	10	0	0	3	0	1	0	0	0	1	0	5387.7	2960.2	177.227	0	0	0	0	2698.83	1
1032010115	2	1	2	1	1	1	0	1	99	0	0	0	0	0	1	2	0	0	0	0	1	0	2502.8	2017.8	82.3289	0	0	0	0	2478.9	1
1032010116	2	1	2	2	0	1	0	1	26	0	0	8	0	0	2	1	0	0	0	0	1	0	8627.53	2299.2	283.8	0	0	0	0	2286.08	1
1032020101	2	1	5	1	4	1	1	0	0	45	0	0	0	1	5	0	1	0	1	1	1	1	8402.23	5893.9	276.389	0	0	0	0	2956.21	1
1032020102	2	1	2	1	1	1	1	0	0	42	0	0	0	2	2	0	0	0	1	1	1	1	6082.37	3603.2	200.078	0	0	0	0	2563.55	1
1032020103	2	1	3	1	2	1	0	1	55	0	0	0	0	4	2	1	0	0	1	1	1	1	8295.73	4742.4	272.886	0	0	0	0	2295.98	1
1032020104	2	1	1	0	1	1	1	0	0	35	0	0	0	3	1	0	0	0	1	1	1	1	6042.13	3491.3	198.754	0	0	0	0	2316.75	1
1032020105	2	1	3	1	2	1	0	1	36	0	0	12	0	0	3	0	0	0	1	1	1	1	9061.3	4748.8	298.069	0	0	0	0	2043.19	0
1032020106	2	1	3	1	2	1	0	1	52	0	0	8	0	3	3	1	1	0	1	1	1	1	11237.9	7397.9	369.668	0	0	0	0	3598.9	1
1032020107	2	1	2	1	1	1	0	1	43	0	0	2	0	4	4	0	0	0	1	1	1	1	11546.7	7491.7	379.826	0	0	0	0	2945.33	1
1032020108	2	1	1	0	1	1	1	0	0	35	0	0	0	2	1	0	0	1	1	1	1	1	4060.83	2927.5	133.58	0	0	0	0	1995.5	0
1032020109	2	1	1	0	1	1	1	0	0	44	0	0	0	3	1	0	1	0	1	1	1	1	8351.43	5508.1	274.718	0	0	0	0	4456.24	1
1032020110	2	1	3	2	1	1	0	1	50	0	0	8	0	1	4	0	1	0	1	1	1	1	6800.53	4562.2	223.702	0	0	0	0	2829.71	1
1032020111	2	1	3	1	2	1	0	1	43	0	0	10	0	4	5	0	1	0	1	0	1	0	12605.8	8386.6	414.663	0	0	0	0	2769.29	1
1032020112	2	1	1	0	1	1	1	0	0	29	0	0	0	3	1	0	1	0	1	1	1	1	4218.63	2327.8	138.771	0	0	0	0	2731.03	1
1032020113	2	1	2	1	1	1	0	1	56	0	0	5	0	3	3	0	1	0	1	1	1	1	8273.65	5487.4	272.16	0	0	0	0	3471.6	1
1032020114	2	1	4	2	2	1	0	1	70	0	0	8	0	1	3	1	1	0	1	1	1	1	7531.73	5460.9	247.754	0	0	0	0	3691.25	1
1032020115	2	1	2	1	1	1	0	1	62	0	0	7	0	5	3	1	1	0	1	0	1	0	12892.3	8279.8	424.089	0	0	0	0	2871.1	1
1032020116	2	1	3	1	2	1	1	0	0	69	0	0	0	3	2	1	0	0	1	1	1	1	8735	4370	287.336	0	0	0	0	2321.31	1
1032030101	2	1	2	1	1	1	0	1	32	0	0	3	0	2	2	0	0	0	1	1	1	1	10137.4	5075.3	333.467	0	0	0	0	3047.65	1
1032030102	2	1	5	2	3	1	0	1	50	0	0	10	0	4	5	1	0	0	1	1	1	1	16082.3	9447.3	529.023	0	0	0	0	2991.88	1
1032030103	2	1	2	1	1	1	0	1	53	0	0	6	0	4	3	0	0	0	1	1	1	1	12250.3	6092	402.971	0	0	0	0	2807.46	1
1032030104	2	1	2	1	1	1	0	1	30	0	0	10	0	0	2	0	0	0	1	1	1	1	11116.8	5946.4	365.685	0	0	0	0	4952.26	1
1032030105	2	1	2	1	1	1	0	1	40	0	0	10	0	2	2	0	0	0	1	1	1	1	11952.8	5622.4	393.185	0	0	0	0	2575.65	1
1032030106	2	1	7	4	3	1	0	1	37	0	0	10	0	3	7	0	0	0	1	1	1	1	13167.5	5955	433.141	0	0	0	0	1887.51	0
1032030107	2	1	6	3	3	1	0	1	30	0	0	10	0	0	4	2	0	1	0	0	1	0	11869.6	6517.9	390.446	0	0	0	0	2239.41	0
1032030108	2	1	4	1	3	1	0	1	45	0	0	10	0	7	4	1	0	1	1	1	1	1	12512.3	7951.9	411.589	0	0	0	0	1977.44	0
1032030109	2	1	1	1	0	1	0	1	23	0	0	9	0	0	1	0	0	0	1	1	1	1	6909.05	3450.3	227.271	0	0	0	0	2288.55	1
1032030110	2	1	2	1	1	1	0	1	45	0	0	9	0	3	2	0	1	0	1	1	1	1	10066.8	5463	331.143	0	0	0	0	3456.43	1
1032030111	2	1	5	3	2	1	0	1	30	0	0	12	0	0	5	0	0	0	1	1	1	1	12077	5856.2	397.271	0	0	0	0	2803.94	1
1032030112	2	1	4	3	1	1	0	1	50	0	0	8	0	2	5	0	0	0	1	1	1	1	31679.8	8621.5	1042.1	0	0	0	0	3137.94	1
1032030113	2	1	6	2	4	1	0	1	68	0	0	4	0	0	5	1	1	0	1	1	1	1	7636.03	4367.7	251.185	0	0	0	0	2448.85	1
1032030115	2	1	2	1	1	1	0	1	35	0	0	5	0	4	2	0	0	0	1	1	1	1	12029.1	4653.3	395.695	0	0	0	0	2500.54	1
1032030116	2	1	2	1	1	1	0	1	41	0	0	5	0	2	2	0	0	0	1	1	1	1	9386.57	4569.9	308.769	0	0	0	0	3307.45	1
1032040101	2	1	2	1	1	1	0	1	25	0	0	10	0	0	2	0	0	0	1	1	1	1	6496.77	2605.1	213.709	0	0	0	0	2293.82	1
1032040102	2	1	2	1	1	1	0	1	32	0	0	0	0	0	2	0	0	0	1	1	1	1	6515.4	3515.4	214.322	0	0	0	0	2436.81	1
1032040103	2	1	2	1	1	1	0	1	40	0	0	10	0	4	2	0	0	0	1	1	1	1	11488.9	5813.9	377.924	0	0	0	0	2888.48	1
1032040104	2	1	2	1	1	1	0	1	58	0	0	12	0	2	2	0	0	0	1	1	1	1	14233	8158	468.191	0	0	0	0	3167.96	1
1032040105	2	1	2	1	1	1	0	1	40	0	0	10	0	0	2	0	0	0	1	1	1	1	8148.8	3036.3	268.053	0	0	0	0	2641.52	1
1032040106	2	1	6	4	2	1	0	1	56	0	0	14	0	3	7	0	0	0	1	1	1	1	16460	8918.3	541.446	0	0	0	0	2033.71	0
1032040107	2	1	2	1	1	1	0	1	45	0	0	0	0	2	2	0	0	0	1	1	1	1	6989.3	4289.3	229.911	0	0	0	0	2898.49	1
1032040108	2	1	6	3	3	1	0	1	53	0	0	8	0	0	6	0	0	0	1	1	1	1	10998.5	6106.8	361.792	0	0	0	0	2257.61	1
1032040109	2	1	2	1	1	1	0	1	46	0	0	12	0	3	4	0	0	0	1	1	1	1	13481.6	6703.3	443.475	0	0	0	0	2459.5	1
1032040110	2	1	1	1	0	1	0	1	21	0	0	10	0	0	1	0	0	0	1	1	1	1	7199.03	3038.2	236.81	0	0	0	0	4077.61	1
1032040111	2	1	6	3	3	1	0	1	64	0	0	14	0	1	6	1	0	0	1	1	1	1	15130.1	7329.3	497.702	0	0	0	0	2229.32	0
1032040112	2	1	2	1	1	1	0	1	40	0	0	10	0	2	2	0	0	0	1	1	1	1	9964.92	4212	327.793	0	0	0	0	2303.22	1
1032040113	2	1	4	2	2	1	0	1	43	0	0	6	0	3	6	0	0	0	1	1	1	1	17187.8	7801.6	565.39	0	0	0	0	2365.74	1
1032040114	2	1	2	1	1	1	0	1	34	0	0	14	0	1	2	0	0	0	1	1	1	1	13378.2	6398.2	440.072	0	0	0	0	2638.17	1
1032040115	2	1	3	1	2	1	0	1	44	0	0	10	0	3	3	0	0	0	1	1	1	1	9711.63	3950.8	319.462	0	0	0	0	2054.36	0
1032040116	2	1	2	1	1	1	0	1	35	0	0	10	0	0	2	0	0	0	1	1	1	1	5089.9	2339.9	167.431	0	0	0	0	2414.87	1
1041010101	1	1	2	1	1	1	0	1	27	0	0	10	0	0	2	0	0	0	1	1	1	0	7255.77	5354.1	238.677	1	0	0	0	2815.36	1
1041010102	1	1	3	1	2	1	0	1	27	0	0	0	0	2	2	1	0	1	1	1	1	1	13000.4	5805.4	427.645	1	0	0	0	2454.22	1
1041010103	1	1	3	1	2	1	0	1	57	0	0	10	0	2	4	0	0	0	1	1	1	1	13545.4	6162.9	445.572	1	0	0	0	2763.43	1
1041010104	1	1	2	1	1	1	0	1	53	0	0	0	0	5	3	0	0	0	1	1	1	1	5017.13	3026.3	165.037	1	0	0	0	1665.28	0
1041010105	1	1	4	2	2	1	0	1	46	0	0	0	0	0	5	0	0	0	1	1	1	1	7258.6	4681.1	238.77	1	0	0	0	2505.07	1
1041010106	1	1	2	1	1	1	0	1	51	0	0	0	0	4	4	0	0	0	1	1	1	1	7158.57	3886.9	235.479	1	0	0	0	1808.13	0
1041010107	1	1	2	1	1	1	0	1	49	0	0	8	0	4	2	0	0	0	1	1	1	1	8470.67	4752	278.64	1	0	0	0	2409.55	1
1041010108	1	1	4	1	3	1	0	1	33	0	0	17	0	3	4	0	0	0	1	1	1	1	18306.5	10294.8	602.186	1	0	0	0	3359.79	1
1041010109	1	1	2	1	1	1	0	1	45	0	0	9	0	2	3	0	0	0	1	1	1	1	7404.15	5675.4	243.558	1	0	0	0	2352.5	1
1041010111	1	1	7	4	3	1	0	1	34	0	0	8	0	0	6	1	1	0	1	1	1	1	17074.1	12804.1	561.648	1	0	0	0	3720.06	1
1041010112	1	1	3	2	1	1	0	1	40	0	0	8	0	4	2	1	0	0	1	1	1	1	12553.4	8202.6	412.942	1	0	0	0	3294.69	1
1041010201	1	1	5	2	3	1	1	0	0	65	0	0	0	0	4	1	0	0	1	1	1	1	4639.03	2485.7	152.6	1	0	0	0	1565.55	0
1041010202	1	1	3	1	2	1	0	1	21	0	0	10	0	3	5	0	0	0	1	1	1	1	9316.75	5078.5	306.472	1	0	0	0	1964.63	0
1041010203	1	1	2	1	1	1	0	1	36	0	0	3	0	2	2	0	0	0	1	1	1	1	8038.48	3313.9	264.424	1	0	0	0	1905.38	0
1041010205	1	1	3	2	1	1	0	1	29	0	0	10	0	0	2	1	0	0	1	1	1	1	8287.6	2272.6	272.618	1	0	0	0	1665.18	0
1041010206	1	1	3	1	2	1	1	0	0	60	0	0	0	0	3	0	0	0	1	1	1	1	6326.33	3486	208.103	1	0	0	0	2862.69	1
1041010207	1	1	3	1	2	1	1	0	0	65	0	0	0	0	2	1	0	0	1	1	1	1	3817.48	2370.4	125.575	1	0	0	0	1744.79	0
1041010209	1	1	5	2	3	1	0	1	58	0	0	8	0	0	5	0	0	0	1	1	1	1	12832.2	5789.7	422.112	1	0	0	0	2727.13	1
1041010210	1	1	1	0	1	1	1	0	0	31	0	0	0	4	1	0	0	0	1	1	1	1	3431.55	1405.3	112.88	1	0	0	0	1339.05	0
1041010212	1	1	6	4	2	1	1	0	0	60	0	0	0	1	6	0	0	0	1	1	1	1	9725.6	6253.1	319.921	1	0	0	0	2728.36	1
1041010301	1	1	3	2	1	1	0	1	42	0	0	9	0	5	3	1	0	0	1	1	1	1	7886.48	4949.4	259.424	1	0	0	0	2304.57	1
1041010302	1	1	8	4	4	1	0	1	63	0	0	5	0	1	8	1	0	0	1	1	1	1	12812.2	8972.6	421.453	1	0	0	0	2370.69	1
1041010303	1	1	2	1	1	1	0	1	35	0	0	0	0	0	2	0	0	0	1	1	1	0	5211.02	3665.6	171.415	1	0	0	0	3833.64	1
1041010304	1	1	4	2	2	1	0	1	70	0	0	0	0	0	3	2	0	0	1	1	1	1	6752.77	4876.1	222.13	1	0	0	0	3060.13	1
1041010305	1	1	2	1	1	1	0	1	54	0	0	0	0	4	3	0	0	0	1	1	1	0	7284.9	3482.4	239.635	1	0	0	0	2680.9	1
1041010306	1	1	2	1	1	1	0	1	39	0	0	10	0	3	2	0	0	0	1	1	1	1	9635.48	6090.9	316.957	1	0	0	0	3304.08	1
1041010307	1	1	5	3	2	1	0	1	31	0	0	15	0	0	4	1	0	0	1	1	1	1	11732.3	6224.4	385.931	1	0	0	0	3125.38	1
1041010308	1	1	3	1	2	1	0	1	37	0	0	9	0	6	3	0	0	0	1	1	1	1	10800.9	6654.2	355.292	1	0	0	0	2264.03	1
1041010309	1	1	6	2	4	1	0	1	60	0	0	0	0	0	7	0	0	1	1	1	1	1	9998.53	6592.7	328.899	1	0	0	0	3179.24	1
1041010310	1	1	4	1	3	1	0	1	32	0	0	10	0	1	4	0	0	0	1	1	1	0	5472.13	3261.3	180.004	1	0	0	0	2566.39	1
1041010311	1	1	2	1	1	1	0	1	39	0	0	0	0	3	2	0	0	0	1	1	1	0	5593.9	3371.4	184.01	1	0	0	0	2522.23	1
1041010312	1	1	2	1	1	1	0	1	34	0	0	5	0	3	2	0	0	0	1	1	1	1	5726.65	3232.9	188.377	1	0	0	0	1439.99	0
1041010401	1	1	1	0	1	1	1	0	0	40	8	0	0	3	1	0	0	0	0	0	1	0	12878.1	8702.7	423.622	1	0	0	0	3427.3	1
1041010402	1	1	2	1	1	1	0	1	40	0	0	8	0	3	2	0	0	0	0	0	1	0	7254.97	4560.8	238.65	1	0	0	0	2536.3	1
1041010403	1	1	1	0	1	1	1	0	0	48	16	0	0	2	1	0	0	0	0	0	1	1	14714.1	8787.4	484.015	1	0	0	0	4671.4	1
1041010404	1	1	2	1	1	1	0	1	36	0	0	10	0	2	2	0	0	0	1	1	1	1	8958.37	3954.2	294.683	1	0	0	0	2064.52	0
1041010405	1	1	4	3	1	1	1	0	0	44	8	0	0	0	5	0	0	0	1	1	1	1	7372.28	4802.7	242.509	1	0	0	0	2230.87	0
1041010406	1	1	1	0	1	1	1	0	0	45	0	0	0	2	1	0	0	0	1	1	1	1	11100.5	6391.8	365.15	1	0	0	0	4694.21	1
1041010407	1	1	4	2	2	1	0	1	43	0	0	12	0	5	3	2	0	0	1	1	1	1	16939	9256.5	557.204	1	0	0	0	2296.53	1
1041010408	1	1	2	1	1	1	0	1	35	0	0	0	0	4	2	0	0	0	1	1	1	1	6815.07	4059.9	224.18	1	0	0	0	2723.33	1
1041010410	1	1	1	0	1	1	1	0	0	32	5	0	0	2	2	0	0	0	1	1	1	1	8470.4	4951.9	278.632	1	0	0	0	3144.33	1
1041010412	1	1	6	3	3	1	0	1	60	0	0	4	0	2	6	0	0	0	0	0	1	0	18804.5	8984.9	618.569	1	0	0	0	2538.99	1
1041020101	1	1	2	1	1	1	0	1	44	0	0	0	0	3	2	0	0	0	1	1	1	1	6963.67	3832	229.068	1	0	0	0	2309.29	1
1041020102	1	1	6	3	3	1	0	1	34	0	0	6	0	2	5	1	0	0	1	1	1	1	12443.2	6764	409.315	1	0	0	0	1830.3	0
1041020103	1	1	3	1	2	1	1	0	0	50	5	0	0	0	4	0	0	0	1	1	1	1	6321.5	3409.5	207.944	1	0	0	0	2688.37	1
1041020104	1	1	6	3	3	1	0	1	65	0	0	8	0	4	4	2	0	0	1	1	1	1	13308	7901.3	437.762	1	0	0	0	2110.45	0
1041020105	1	1	1	0	1	1	1	0	0	40	10	0	0	3	2	0	0	0	1	1	1	1	12231.8	7092.6	402.361	1	0	0	0	3285.6	1
1041020106	1	1	6	4	2	1	0	1	43	0	0	10	0	1	6	0	0	0	1	1	1	1	15163.6	5191.1	498.803	1	0	0	0	1985.94	0
1041020107	1	1	1	0	1	1	1	0	0	35	10	0	0	4	1	0	0	0	1	1	1	1	9587.97	4488.8	315.394	1	0	0	0	3292.5	1
1041020108	1	1	4	2	2	1	0	1	63	0	0	4	0	3	3	1	0	0	1	1	1	1	8616.1	5693.6	283.424	1	0	0	0	2669.06	1
1041020109	1	1	6	2	4	1	0	1	51	0	0	8	0	5	5	2	0	0	1	1	1	1	15579.4	7986.9	512.48	1	0	0	0	2099.29	0
1041020110	1	1	2	0	2	1	1	0	0	51	10	0	0	0	4	0	0	0	1	1	1	1	9973.98	6086.9	328.092	1	0	0	0	4336.31	1
1041020111	1	1	7	4	3	1	0	1	57	0	0	10	0	1	8	0	0	0	1	1	1	1	15311	10624.3	503.65	1	0	0	0	3420.81	1
1041020112	1	1	4	1	3	1	0	1	27	0	0	5	0	0	4	0	0	0	1	1	1	1	7310.5	4873	240.477	1	0	0	0	3381.24	1
1041020201	1	1	2	1	1	1	0	1	50	0	0	0	0	3	3	0	0	0	1	1	1	1	5342.65	3537.4	175.745	1	0	0	0	2318.64	1
1041020202	1	1	3	1	2	1	0	1	35	0	0	10	0	2	2	1	0	0	1	1	1	1	9431.43	4019.6	310.245	1	0	0	0	2247.39	0
1041020203	1	1	2	1	1	1	0	1	49	0	0	9	0	3	4	0	0	0	1	1	1	1	13745.2	5839.4	452.146	1	0	0	0	1749.37	0
1041020204	1	1	2	1	1	1	1	0	0	45	5	0	0	3	3	0	0	0	1	0	1	1	12763.1	6705.6	419.839	1	0	0	0	3238.73	1
1041020205	1	1	5	3	2	1	0	1	70	0	0	0	0	1	5	1	1	0	1	1	1	1	11114	6070.2	365.593	1	0	0	0	3329.21	1
1041020206	1	1	7	3	4	1	0	1	61	0	0	5	0	1	5	2	0	0	1	1	1	1	37068.9	25465.2	1219.37	1	0	0	0	3523.82	1
1041020207	1	1	3	2	1	1	0	1	47	0	0	9	0	2	4	0	0	0	1	1	1	1	15106.1	4926.9	496.91	1	0	0	0	2177.01	0
1041020208	1	1	8	4	4	1	0	1	70	0	0	0	0	5	6	2	0	0	1	1	1	1	11778.3	5176.2	387.444	1	0	0	0	1143.77	0
1041020209	1	1	4	3	1	1	0	1	44	0	0	10	0	4	3	1	0	0	1	1	1	1	16396.4	7693.5	539.356	1	0	0	0	2600.69	1
1041020210	1	1	3	1	2	1	0	1	31	0	0	10	0	0	3	0	0	0	1	1	1	1	10595.1	5490.9	348.522	1	0	0	0	3803.53	1
1041020211	1	1	2	1	1	1	0	1	57	0	0	0	0	0	2	0	0	0	1	1	1	1	5869.52	2203.6	193.076	1	0	0	0	2991.59	1
1041020212	1	1	4	2	2	1	0	1	40	0	0	10	0	0	2	2	0	0	1	1	1	1	11028.9	4783.1	362.794	1	0	0	0	2747.77	1
1041020301	1	1	6	4	2	1	0	1	70	0	0	0	0	1	5	2	0	0	0	0	1	0	7993.87	4882.2	262.956	1	0	0	0	2327.12	1
1041020302	1	1	2	1	1	1	0	1	55	0	0	5	0	6	3	0	0	0	0	0	1	0	12103.3	6835.5	398.136	1	0	0	0	2248.06	0
1041020303	1	1	5	2	3	1	0	1	35	0	0	10	0	2	6	0	0	0	0	0	1	0	13404.5	9162.8	440.936	1	0	0	0	3108.71	1
1041020304	1	1	2	1	1	1	0	1	60	0	0	0	0	1	3	0	0	0	0	0	1	0	6250.73	3918.9	205.616	1	0	0	0	3331.47	1
1041020305	1	1	2	1	1	1	0	1	28	0	0	3	0	1	2	0	0	0	1	1	1	1	4001.45	2982.7	131.627	1	0	0	0	2751.57	1
1041020306	1	1	2	1	1	1	0	1	25	0	0	3	0	0	2	0	0	0	0	0	1	0	3517.65	2331.4	115.712	1	0	0	0	3129.84	1
1041020307	1	1	2	1	1	1	0	1	27	0	0	6	0	1	2	0	0	0	0	0	1	0	4220.7	2555.7	138.839	1	0	0	0	2439.4	1
1041020308	1	1	4	1	3	1	0	1	47	0	0	8	0	4	4	0	0	0	1	1	1	1	7819.2	4929.2	257.211	1	0	0	0	2540.38	1
1041020309	1	1	3	1	2	1	0	1	25	0	0	0	0	0	2	1	0	0	0	0	1	0	3293.77	2152.1	108.348	1	0	0	0	2180.68	0
1041020310	1	1	1	1	0	1	0	1	24	0	0	10	0	0	1	0	0	0	1	1	1	1	3025.43	1864.6	99.5208	1	0	0	0	3821.27	1
1041020311	1	1	2	1	1	1	0	1	51	0	0	6	0	4	3	0	0	1	0	0	1	0	8492.78	6180.7	279.368	1	0	0	0	3165.48	1
1041020312	1	1	2	0	2	1	1	0	0	36	0	0	0	4	2	1	0	0	0	0	1	0	8922.3	4422.3	293.497	1	0	0	0	2149.07	0
1041020401	1	1	2	2	1	1	0	1	52	0	0	0	0	3	4	0	1	0	1	1	1	1	6417.75	4951.5	211.11	1	0	0	0	2748.18	1
1041020402	1	1	5	1	4	1	0	1	48	0	0	10	0	2	6	0	0	0	1	1	1	1	13270	10012.9	436.513	1	0	0	0	3345.8	1
1041020403	1	1	4	2	2	1	0	1	75	0	0	8	0	0	3	2	1	0	1	1	1	1	12055.5	9774.7	396.564	1	0	0	0	4052.43	1
1041020404	1	1	1	0	1	0	0	0	0	0	0	0	0	1	0	1	0	0	1	1	1	1	3660.3	2665.3	120.405	1	0	0	0	2824.26	1
1041020405	1	1	2	1	1	1	0	1	45	0	0	10	0	1	2	0	0	0	1	1	1	1	4953.4	2748.4	162.941	1	0	0	0	2324.35	1
1041020406	1	1	3	1	2	1	0	1	78	0	0	0	0	1	1	2	0	1	1	1	1	0	6927.5	3155	227.878	1	0	0	0	2165.25	0
1041020407	1	1	3	1	2	1	0	1	25	0	0	0	0	0	3	0	0	0	1	1	1	1	3709.23	2843.4	122.014	1	0	0	0	2140.23	0
1041020408	1	1	3	2	1	1	0	1	45	0	0	8	0	2	3	0	0	1	1	1	1	1	5915.08	4333	194.575	1	0	0	0	2962.33	1
1041020409	1	1	3	2	1	1	0	1	45	0	0	10	0	5	5	0	0	1	1	1	1	1	9045.87	5851.7	297.561	1	0	0	0	2096.07	0
1041020410	1	1	5	2	3	1	0	1	62	0	0	14	0	0	5	1	0	0	1	1	1	1	11949	7170.7	393.06	1	0	0	0	2227.55	0
1041020411	1	1	2	1	1	1	0	1	42	0	0	8	0	6	2	0	1	0	1	1	1	1	6841.42	4566	225.047	1	0	0	0	2142.44	0
1041020412	1	1	2	1	1	1	0	1	47	0	0	9	0	5	2	0	0	1	1	1	1	1	7850.13	4586.8	258.228	1	0	0	0	2288.43	1
1041030101	1	1	2	1	1	1	0	1	45	0	0	4	0	3	2	0	0	0	0	0	1	0	6434.2	3504.2	211.651	1	0	0	0	2116.04	0
1041030102	1	1	3	1	2	1	0	1	55	0	0	0	0	0	3	0	0	0	1	1	1	1	3498.13	1822.3	115.07	1	0	0	0	1947.68	0
1041030103	1	1	5	2	3	1	0	1	56	0	0	0	0	4	6	0	0	0	0	0	1	0	6472.33	4339.5	212.906	1	0	0	0	1991.97	0
1041030104	1	1	5	1	4	1	0	1	25	0	0	8	0	1	6	0	0	0	0	0	1	0	10599.7	7079.3	348.675	1	0	0	0	2615.21	1
1041030105	1	1	4	2	2	1	0	1	71	0	0	0	0	1	2	2	0	0	0	0	1	0	6734.53	4268.7	221.531	1	0	0	0	2272.59	1
1041030106	1	1	4	2	2	1	0	1	76	0	0	0	0	0	2	2	0	0	0	0	1	0	5433.18	2763.6	178.723	1	0	0	0	2173.83	0
1041030107	1	1	3	1	2	1	0	1	43	0	0	0	0	6	2	1	0	0	0	0	1	0	6085.37	3751.7	200.177	1	0	0	0	1150.79	0
1041030108	1	1	5	2	3	1	0	1	36	0	0	0	0	4	4	1	0	0	0	0	1	0	8168.88	5256.8	268.713	1	0	0	0	2204.21	0
1041030109	1	1	2	1	1	1	0	1	27	0	0	0	0	1	2	0	0	0	0	0	1	0	3575.13	1781.8	117.603	1	0	0	0	1623.58	0
1041030110	1	1	2	1	1	1	1	0	0	52	0	0	0	1	2	0	0	0	0	0	1	0	5802.2	2234.7	190.862	1	0	0	0	2423.23	1
1041030111	1	1	2	1	1	1	0	1	37	0	0	8	0	3	2	0	0	0	1	1	1	1	6188.98	3904.4	203.585	1	0	0	0	2438.88	1
1041030112	1	1	5	3	2	1	0	1	26	0	0	0	0	0	5	0	0	0	0	0	1	0	9688.87	4317.2	318.713	1	0	0	0	2334.34	1
1041030201	1	1	3	1	2	1	0	1	58	0	0	0	0	0	3	0	0	0	0	0	1	0	13336	5292.3	438.686	1	0	0	0	3603.26	1
1041030202	1	1	5	3	2	1	0	1	62	0	0	8	0	3	5	1	0	0	0	0	1	0	9311.9	6004.4	306.312	1	0	0	0	1992.45	0
1041030203	1	1	2	1	1	1	0	1	32	0	0	1	0	2	2	0	0	0	0	0	1	0	7254.4	5708.9	238.632	1	0	0	0	3320.99	1
1041030204	1	1	4	1	3	1	0	1	43	0	0	0	0	1	5	0	0	0	0	0	1	0	5786.83	3174.5	190.356	1	0	0	0	2018.04	0
1041030205	1	1	2	1	1	1	0	1	48	0	0	0	0	2	2	0	0	0	1	1	1	1	6171.1	4658.6	202.997	1	0	0	0	4030.09	1
1041030206	1	1	4	1	3	1	0	1	60	0	0	5	0	1	4	0	1	0	0	0	1	0	12948.9	6315.6	425.952	1	0	0	0	3248.63	1
1041030207	1	1	4	3	1	1	0	1	41	0	0	5	0	3	3	1	0	0	0	0	1	0	10733.4	5976.7	353.071	1	0	0	0	2986	1
1041030208	1	1	4	2	2	1	0	1	70	0	0	0	0	4	3	1	1	0	0	0	1	0	12430	8125.4	408.881	1	0	0	0	3235.3	1
1041030209	1	1	4	2	2	1	0	1	49	0	0	0	0	0	6	0	0	1	0	0	1	0	8174.13	4878.3	268.886	1	0	0	0	2018.37	0
1041030210	1	1	4	2	2	1	0	1	62	0	0	8	0	0	4	1	0	0	0	0	1	0	6757.72	2599.8	222.293	1	0	0	0	1585.31	0
1041030211	1	1	3	0	3	1	1	0	0	36	5	0	0	3	4	0	0	0	1	0	1	0	11349.7	7469.3	373.346	1	0	0	0	3377.26	1
1041030212	1	1	3	2	1	1	0	1	66	0	0	4	0	0	1	2	0	0	0	0	1	0	4512.72	1429.8	148.445	1	0	0	0	1825.6	0
1041030301	1	1	3	2	1	1	0	1	57	0	0	10	0	0	3	0	0	0	1	1	1	1	5947.58	3712	195.644	1	0	0	0	2895.48	1
1041030302	1	1	4	2	2	1	0	1	40	0	0	14	0	1	2	2	0	0	1	1	1	1	5519.03	3446.7	181.547	1	0	0	0	2385.89	1
1041030303	1	1	7	2	5	1	0	1	65	0	0	10	0	1	7	1	1	0	1	1	1	1	16169.8	10837.3	531.901	1	0	0	0	2916.26	1
1041030304	1	1	4	1	3	1	1	0	0	35	0	0	0	8	5	0	1	0	1	1	1	1	23753.5	14302.7	781.366	1	0	0	0	2926.4	1
1041030305	1	1	2	1	1	1	0	1	35	0	0	0	0	3	2	0	0	0	1	1	1	1	5449.3	3297.8	179.253	1	0	0	0	2278.77	1
1041030306	1	1	2	1	1	1	0	1	56	0	0	8	0	2	3	0	0	0	1	1	1	1	8418.25	4752.5	276.916	1	0	0	0	3149.94	1
1041030307	1	1	1	0	1	1	1	0	0	42	0	0	0	2	1	0	0	0	1	1	1	1	3146.83	1773.5	103.514	1	0	0	0	2292.44	1
1041030308	1	1	3	2	1	1	0	1	61	0	0	0	0	0	2	1	0	0	1	1	1	1	3327.42	2142	109.454	1	0	0	0	2409.63	1
1041030309	1	1	4	2	2	1	0	1	27	0	0	4	0	2	4	0	0	0	1	1	1	1	7343.5	5658.5	241.562	1	0	0	0	2880.88	1
1041030310	1	1	1	0	1	1	1	0	0	21	12	0	0	1	2	0	0	0	1	1	1	1	5053	3763	166.217	1	0	0	0	2986.07	1
1041030311	1	1	2	1	1	1	0	1	60	0	0	0	0	0	2	0	0	0	1	1	1	1	4533.95	3177.7	149.143	1	0	0	0	4021.52	1
1041030312	1	1	3	0	3	1	1	0	0	65	0	0	0	2	2	1	0	0	1	1	1	1	9985.7	6875.7	328.477	1	0	0	0	3485.15	1
1041030401	1	1	3	2	1	1	0	1	57	0	0	14	0	1	4	0	1	0	0	0	1	0	20715.8	12310.8	681.441	1	0	0	0	4839.66	1
1041030402	1	1	4	1	3	1	0	1	57	0	0	5	0	0	3	1	0	0	0	0	1	0	6223.43	3775.1	204.718	1	0	0	0	2642.68	1
1041030403	1	1	1	0	1	0	0	0	0	0	0	0	0	0	2	0	0	0	0	0	1	1	8542.27	4508.1	280.996	1	0	0	0	4121.14	1
1041030404	1	1	1	0	1	1	1	0	0	40	0	0	0	4	1	0	0	0	0	0	1	0	5532.15	3883.4	181.979	1	0	0	0	3211.9	1
1041030405	1	1	2	1	1	1	0	1	48	0	0	5	0	2	2	0	0	0	0	0	1	0	7932.95	4659.2	260.952	1	0	0	0	3449.63	1
1041030406	1	1	4	2	2	1	0	1	55	0	0	0	0	1	5	0	0	0	0	0	1	0	8213.2	5440.7	270.171	1	0	0	0	2347.64	1
1041030407	1	1	1	0	1	1	1	0	0	22	14	0	0	1	1	0	0	0	0	0	1	0	19227	10405.3	632.466	1	0	0	0	5880.2	1
1041030408	1	1	5	3	2	1	0	1	62	0	0	0	0	0	5	1	0	0	0	0	1	0	10002.6	4192.6	329.033	1	0	0	0	2153.5	0
1041030409	1	1	2	1	1	1	0	1	44	0	0	8	0	4	3	0	0	0	0	0	1	0	6412.3	4322.3	210.931	1	0	0	0	2327.06	1
1041030410	1	1	2	0	2	1	1	0	0	28	10	0	0	3	2	0	0	0	0	0	1	0	14349.3	4585.1	472.015	1	0	0	0	2194.5	0
1041030411	1	1	4	2	2	1	1	0	0	45	0	0	0	2	5	1	0	1	0	0	1	0	7698.43	4565.1	253.238	1	0	0	0	1934.06	0
1041030412	1	1	3	1	2	1	0	1	65	0	0	0	0	3	2	1	1	0	0	0	1	0	11742.6	6964.3	386.271	1	0	0	0	3431.93	1
1041040101	1	1	7	2	5	1	0	1	70	0	0	0	0	6	5	2	0	0	1	1	1	1	17849.5	8963	587.155	1	0	0	0	2099.68	0
1041040102	1	1	7	3	4	1	0	1	58	0	0	5	0	0	7	0	0	0	1	1	1	1	10059.3	5592.8	330.898	1	0	0	0	2052.98	0
1041040103	1	1	3	0	3	1	1	0	0	27	10	0	0	0	2	1	0	0	1	1	1	1	6082.87	3638.7	200.094	1	0	0	0	3191.02	1
1041040104	1	1	8	5	3	1	0	1	65	0	0	0	0	0	7	1	0	0	1	1	1	1	16044.7	6338	527.785	1	0	0	0	1906.57	0
1041040105	1	1	2	1	1	1	0	1	45	0	0	7	0	2	4	0	1	0	1	1	1	1	11095.9	5282.6	364.998	1	0	0	0	2115.77	0
1041040106	1	1	3	2	1	1	0	1	34	0	0	12	0	0	2	1	0	0	1	1	1	1	6214.2	4591.7	204.414	1	0	0	0	2605.32	1
1041040107	1	1	3	2	1	1	0	1	60	0	0	0	0	3	4	0	0	0	1	1	1	1	7998.5	5238.5	263.109	1	0	0	0	2171.56	0
1041040108	1	1	6	3	3	1	0	1	30	0	0	8	0	0	9	0	0	0	1	1	1	1	8638.5	5451	284.161	1	0	0	0	2052.95	0
1041040109	1	1	4	3	1	1	0	1	64	0	0	0	0	0	4	1	0	0	1	1	1	1	7068.47	4791.8	232.515	1	0	0	0	2307.25	1
1041040110	1	1	1	0	1	1	1	0	0	36	12	0	0	1	1	0	0	0	1	1	1	1	6529.47	4190.3	214.785	1	0	0	0	5578.47	1
1041040111	1	1	4	3	1	1	0	1	75	0	0	0	0	0	2	2	1	0	1	1	1	1	7038.77	4814.6	231.538	1	0	0	0	2561.43	1
1041040112	1	1	4	3	1	1	0	1	20	0	0	10	0	2	5	0	0	0	1	1	1	1	12052.6	7811.8	396.468	1	0	0	0	2855.14	1
1041040201	1	1	5	3	2	1	0	1	45	0	0	5	0	0	5	0	0	0	1	1	1	1	15261	10211.4	502.006	1	0	0	0	2701.01	1
1041040202	1	1	4	1	3	1	0	1	65	0	0	5	0	1	2	2	0	0	1	1	1	1	5404.27	4115.1	177.772	1	0	0	0	3166.34	1
1041040203	1	1	3	1	2	1	0	1	45	0	0	0	0	6	2	1	0	0	1	1	1	1	9703.07	5428.9	319.18	1	0	0	0	2070.26	0
1041040204	1	1	2	1	1	1	0	1	42	0	0	9	0	2	2	0	0	0	1	1	1	1	10948.6	4952.8	360.152	1	0	0	0	2921.62	1
1041040205	1	1	2	1	1	1	0	1	44	0	0	9	0	4	3	0	0	0	1	1	1	1	8572.07	5550.4	281.976	1	0	0	0	2654.46	1
1041040206	1	1	4	1	3	1	0	1	27	0	0	0	0	2	4	0	0	0	1	1	1	1	7541.03	5117.7	248.06	1	0	0	0	2301.46	1
1041040208	1	1	4	3	1	1	0	1	45	0	0	6	0	6	6	0	0	0	1	1	1	1	16536.1	10255.3	543.952	1	0	0	0	2348.7	1
1041040209	1	1	1	0	1	1	1	0	0	45	14	0	0	0	1	0	0	0	1	1	1	1	4842	2019.5	159.276	1	0	0	0	4177.97	1
1041040210	1	1	2	1	1	1	0	1	40	0	0	0	0	4	2	0	0	0	1	1	1	1	8137.97	4476.3	267.696	1	0	0	0	2549.78	1
1041040211	1	1	3	2	1	1	0	1	56	0	0	3	0	0	5	0	0	0	1	1	1	1	12974.4	8423.6	426.791	1	0	0	0	3019.93	1
1041040212	1	1	2	1	1	1	0	1	38	0	0	0	0	3	2	0	0	0	1	1	1	1	5690.8	2410.8	187.197	1	0	0	0	2141.57	0
1041040301	1	1	1	0	1	1	1	0	0	39	3	0	0	3	1	0	0	0	1	1	1	1	13183.5	5603.1	433.668	1	0	0	0	3414.36	1
1041040302	1	1	2	1	1	1	0	1	35	0	0	14	0	4	2	0	0	0	1	1	1	1	16688.1	7986.4	548.95	1	0	0	0	2931.88	1
1041040303	1	1	2	1	1	1	0	1	36	0	0	14	0	2	2	0	0	0	1	1	1	1	11316.3	6519.6	372.246	1	0	0	0	3682.52	1
1041040305	1	1	2	1	1	1	0	1	47	0	0	0	0	4	2	0	0	0	1	1	1	1	6510.4	4482.9	214.158	1	0	0	0	2433.87	1
1041040306	1	1	4	1	3	1	0	1	41	0	0	0	0	2	6	0	0	0	1	1	1	1	8783.72	5140.8	288.938	1	0	0	0	2163.74	0
1041040307	1	1	4	3	1	1	0	1	56	0	0	7	0	1	4	0	0	0	1	1	1	1	8063.23	5617.4	265.238	1	0	0	0	2525.2	1
1041040308	1	1	4	3	1	1	0	1	23	0	0	16	0	1	6	0	0	0	0	0	1	0	7889.9	4427.4	259.536	1	0	0	0	2089.04	0
1041040309	1	1	2	1	1	1	1	0	0	47	0	0	0	2	3	0	0	0	1	1	1	1	6673.07	4258.9	219.509	1	0	0	0	2629	1
1041040310	1	1	2	1	1	1	0	1	47	0	0	5	0	6	3	0	0	0	0	1	0	0	9391.3	6082.3	308.924	1	0	0	0	2506.56	1
1041040311	1	1	2	1	1	1	0	1	40	0	0	10	0	3	2	0	0	0	0	0	1	0	15440.3	6830.3	507.905	1	0	0	0	3126.95	1
1041040312	1	1	7	4	3	1	0	1	65	0	0	4	0	3	6	2	0	0	0	0	1	0	10560.7	6562	347.39	1	0	0	0	1814.28	0
1041040401	1	1	4	2	2	1	0	1	38	0	0	10	0	0	4	0	0	0	1	1	1	1	17602.7	11814.4	579.037	1	0	0	0	4246.57	1
1041040402	1	1	6	3	3	1	0	1	40	0	0	10	0	0	6	0	0	0	1	1	1	1	18586.8	9343.5	611.409	1	0	0	0	2645.12	1
1041040403	1	1	2	1	1	1	0	1	40	0	0	0	0	2	2	0	0	0	1	1	1	1	6061.97	3430.3	199.407	1	0	0	0	2365.24	1
1041040405	1	1	3	1	2	1	0	1	43	0	0	0	0	1	6	0	0	0	1	1	1	1	11463.1	6517.3	377.077	1	0	0	0	2660.56	1
1041040406	1	1	2	1	1	1	0	1	54	0	0	6	0	1	2	0	0	0	1	1	1	1	5687.1	3204.6	187.076	1	0	0	0	3152.22	1
1041040408	1	1	5	3	2	1	0	1	56	0	0	8	0	0	5	0	0	0	1	1	1	1	7939.47	3620.3	261.167	1	0	0	0	1905.71	0
1041040409	1	1	8	3	5	1	0	1	51	0	0	0	0	2	10	0	0	1	1	1	1	1	16387.2	8942.2	539.053	1	0	0	0	1919.6	0
1041040410	1	1	2	1	1	1	0	1	42	0	0	16	0	3	4	0	0	0	1	1	1	1	17480.7	7978.5	575.022	1	0	0	0	2456.91	1
1041040411	1	1	3	1	2	1	0	1	46	0	0	0	0	3	5	0	0	1	1	1	1	1	10202.7	7217.7	335.615	1	0	0	0	2557.73	1
1041040412	1	1	5	2	3	1	0	1	50	0	0	0	0	5	4	1	0	0	1	1	1	1	8804.8	4377.3	289.632	1	0	0	0	1889.17	0
1042010101	2	1	2	1	1	1	0	1	23	0	0	14	0	0	3	0	1	0	1	1	1	1	6484.37	3517.7	213.302	0	0	0	0	2283.76	1
1042010102	2	1	5	2	3	1	0	1	35	0	0	10	0	4	5	0	1	0	1	1	1	1	22008.7	7542	723.969	0	0	0	0	2142.23	0
1042010103	2	1	2	1	1	1	0	1	40	0	0	7	0	1	2	0	0	0	1	1	1	1	6915.2	3515.2	227.474	0	0	0	0	2957.72	1
1042010104	2	1	1	0	1	1	1	0	0	35	5	0	0	4	1	0	1	0	1	1	1	1	10803	4540.5	355.362	0	0	0	0	2439.94	1
1042010105	2	1	6	3	3	1	0	1	45	0	0	10	0	2	5	2	0	0	1	1	1	1	13823.3	8131.6	454.713	0	0	0	0	2638.63	1
1042010106	2	1	4	2	2	1	1	0	0	43	0	0	0	4	5	0	0	0	1	1	1	1	11007.1	4440.4	362.075	0	0	0	0	1645.95	0
1042010107	2	1	2	1	1	1	0	1	39	0	0	9	0	4	3	0	0	0	1	1	1	1	8195.4	5445.4	269.586	0	0	0	0	2858.27	1
1042010108	2	1	1	0	1	1	1	0	0	60	5	0	0	0	1	0	0	0	1	1	1	1	5618.77	3384.6	184.828	0	0	0	0	5471.54	1
1042010109	2	1	4	3	1	1	0	1	45	0	0	8	0	3	5	0	1	0	1	1	1	1	18662.2	10841.4	613.889	0	0	0	0	3517.78	1
1042010110	2	1	3	0	3	1	1	0	0	70	0	0	0	2	3	1	0	0	0	0	1	0	17048.7	10194.5	560.811	0	0	0	0	6005.69	1
1042010111	2	1	2	1	1	1	0	1	45	0	0	21	0	2	4	0	0	0	1	1	1	1	16959.6	7639.6	557.882	0	0	0	0	3295.19	1
1042010112	2	1	4	2	2	1	0	1	24	0	0	0	0	3	3	1	0	0	1	1	1	1	6380.47	4126.3	209.884	0	0	0	0	1905.5	0
1042010113	2	1	2	1	1	1	0	1	42	0	0	8	0	3	2	0	1	0	1	1	1	1	5839.97	3970.8	192.104	0	0	0	0	1548.43	0
1042010114	2	1	7	4	3	1	1	0	0	60	0	0	0	0	7	0	0	0	1	1	1	1	10901.4	8772.2	358.598	0	0	0	0	2899.27	1
1042010115	2	1	1	0	1	1	1	0	0	77	0	0	0	0	0	1	0	0	1	1	1	0	14837.5	2341.7	488.077	0	0	0	0	5759.5	1
1042010116	2	1	2	1	1	1	0	1	35	0	0	5	0	1	2	0	0	0	1	1	1	1	8707.1	3444.1	286.418	0	0	0	0	1889.78	0
1042020101	2	1	2	1	1	1	0	1	55	0	0	0	0	5	2	0	0	1	1	1	1	0	6009.83	4634	197.692	0	0	0	0	2155.96	0
1042020102	2	1	6	2	4	1	0	1	72	0	0	5	0	3	4	2	0	1	1	1	1	1	6857.1	4244.6	225.562	0	0	0	0	2627.46	1
1042020103	2	1	4	2	2	1	0	1	75	0	0	3	0	0	3	1	1	0	1	1	1	1	5426.6	3406.6	178.507	0	0	0	0	2002.35	0
1042020104	2	1	2	1	1	1	0	1	35	0	0	0	0	4	2	0	0	1	1	1	1	0	4332.33	3196.5	142.511	0	0	0	0	2615.32	1
1042020105	2	1	1	0	1	1	1	0	0	35	0	0	0	5	2	0	1	0	1	1	1	1	8809.47	6280.3	289.785	0	0	0	0	3307.72	1
1042020106	2	1	4	1	3	1	0	1	30	0	0	0	0	2	4	0	1	0	0	1	1	1	6570.47	4028.8	216.134	0	0	0	0	2310.26	1
1042020107	2	1	2	1	1	1	0	1	23	0	0	4	0	0	2	0	0	0	1	1	1	0	5419.1	3224.1	178.26	0	0	0	0	4043.21	1
1042020108	2	1	1	0	1	1	1	0	0	31	0	0	0	3	1	0	0	0	1	1	1	1	7087.63	4586.8	233.146	0	0	0	0	2729.63	1
1042020109	2	1	1	0	1	1	1	0	0	52	0	0	0	2	2	0	0	0	0	0	1	0	7358.57	4209.4	242.058	0	0	0	0	3546.51	1
1042020110	2	1	3	1	2	1	1	0	0	36	4	0	0	3	3	1	0	0	0	0	1	0	10728.8	6498.8	352.921	0	0	0	0	3183.75	1
1042020111	2	1	3	1	2	1	1	0	0	43	0	0	0	3	4	0	0	0	0	0	1	0	7662.73	4866.9	252.064	0	0	0	0	3093.91	1
1042020112	2	1	2	1	1	1	0	1	71	0	0	0	0	0	0	2	1	0	0	0	1	0	3211.8	1904.3	105.651	0	0	0	0	3479.96	1
1042020113	2	1	6	3	3	1	0	1	70	0	0	0	0	1	5	1	1	0	0	1	1	0	8383.1	5253.1	275.76	0	0	0	0	2267	1
1042020114	2	1	4	1	3	1	0	1	59	0	0	0	0	1	4	0	0	0	0	0	1	0	6027.05	4073.3	198.258	0	0	0	0	2487.33	1
1042020115	2	1	3	1	2	1	0	1	45	0	0	0	0	5	4	0	0	1	0	0	1	0	10477.9	7779.6	344.669	0	0	0	0	2746.7	1
1042020116	2	1	2	1	1	1	0	1	70	0	0	10	0	2	1	1	0	0	0	0	1	0	5682.33	2439	186.919	0	0	0	0	2457.86	1
1042030101	2	1	4	2	2	1	0	1	35	0	0	5	0	3	4	0	1	0	1	1	1	1	8840.2	4365.2	290.796	0	0	0	0	1993.65	0
1042030102	2	1	4	1	3	1	0	1	55	0	0	0	0	3	5	0	0	0	1	1	1	1	13820.8	6387.5	454.633	0	0	0	0	2007.59	0
1042030103	2	1	2	1	1	1	0	1	37	0	0	8	0	2	2	0	0	0	1	1	1	1	6433.73	3022.9	211.636	0	0	0	0	1704.88	0
1042030104	2	1	3	2	1	1	0	1	43	0	0	0	0	5	4	0	1	0	1	1	1	1	16398.9	4832.2	539.436	0	0	0	0	1972.33	0
1042030105	2	1	2	1	1	1	0	1	39	0	0	10	0	4	2	0	0	0	1	1	1	1	6006.3	3158.8	197.576	0	0	0	0	1452.38	0
1042030106	2	1	2	1	1	1	0	1	36	0	0	0	0	0	2	0	0	0	1	1	1	1	6935.3	3640.3	228.135	0	0	0	0	2640.68	1
1042030107	2	1	3	1	2	1	0	1	65	0	0	5	0	1	3	1	0	0	1	1	1	1	11469.1	6474.9	377.272	0	0	0	0	3444.83	1
1042030108	2	1	2	1	1	1	0	1	28	0	0	0	0	2	2	0	0	0	1	1	1	1	5204.5	2777	171.201	0	0	0	0	1511.58	0
1042030109	2	1	2	1	1	1	0	1	44	0	0	12	0	2	2	0	1	0	1	1	1	1	7905.9	5718.4	260.062	0	0	0	0	3747.55	1
1042030110	2	1	2	1	1	1	0	1	40	0	0	10	0	2	2	0	1	0	1	1	1	1	8181.07	6426.9	269.114	0	0	0	0	4775.03	1
1042030111	2	1	7	5	2	1	1	0	0	31	0	0	0	2	5	2	1	0	1	1	1	1	10558	6653.8	347.302	0	0	0	0	2227.25	0
1042030112	2	1	2	1	1	1	0	1	40	0	0	0	0	5	4	0	0	0	1	1	1	1	7911.5	4574	260.247	0	0	0	0	2116.62	0
1042030113	2	1	6	3	3	1	0	1	53	0	0	0	0	2	8	0	1	0	1	1	1	0	14634.4	9884.4	481.395	0	0	0	0	2927.71	1
1042030114	2	1	1	0	1	1	1	0	0	37	0	0	0	3	1	0	0	1	1	1	1	1	6822.37	3750.7	224.42	0	0	0	0	2816.45	1
1042030115	2	1	7	3	4	1	0	1	55	0	0	0	0	4	7	1	1	0	1	1	1	1	15802.8	11026.1	519.828	0	0	0	0	2297.65	1
1042030116	2	1	4	2	2	1	0	1	51	0	0	5	0	1	4	0	1	0	1	1	1	1	9948.5	5966	327.253	0	0	0	0	2180.17	0
1042040101	2	1	2	0	2	1	1	0	0	70	0	0	0	0	1	1	1	0	1	1	1	1	6538.97	2984.8	215.098	0	0	0	0	4781.92	1
1042040102	2	1	4	3	1	1	0	1	70	0	0	4	0	2	3	1	0	0	1	1	1	1	10974.3	6257.6	360.996	0	0	0	0	2941.5	1
1042040103	2	1	2	1	1	1	0	1	40	0	0	10	0	3	2	0	0	0	1	1	1	1	7642.17	4615.5	251.387	0	0	0	0	2592.77	1
1042040104	2	1	1	1	0	1	0	1	48	0	0	5	0	0	1	0	0	0	1	1	1	1	3461.3	2436.3	113.859	0	0	0	0	4400.99	1
1042040105	2	1	3	1	2	1	0	1	51	0	0	5	0	4	4	0	1	0	1	1	1	1	11571.3	6201.3	380.635	0	0	0	0	2995.59	1
1042040106	2	1	1	0	1	1	1	0	0	61	0	0	0	0	0	1	1	0	1	1	1	1	4545.47	2228.8	149.522	0	0	0	0	7816.01	1
1042040107	2	1	3	1	2	1	0	1	40	0	0	8	0	1	2	1	0	0	1	1	1	1	6831.77	3590.1	224.729	0	0	0	0	1911.31	0
1042040108	2	1	3	2	1	1	0	1	70	0	0	4	0	2	2	1	1	0	1	1	1	0	9322.97	4956.3	306.677	0	0	0	0	3897.54	1
1042040109	2	1	5	3	2	1	0	1	72	0	0	4	0	4	3	2	1	0	1	0	1	0	11402.3	6020.6	375.075	0	0	0	0	2591.8	1
1042040110	2	1	3	1	2	1	0	1	65	0	0	4	0	0	1	2	1	0	1	1	1	1	5377.67	2736	176.897	0	0	0	0	3172.21	1
1042040111	2	1	6	3	3	1	0	1	65	0	0	4	0	2	6	1	0	0	1	1	1	1	11661	6844.3	383.584	0	0	0	0	2721.33	1
1042040112	2	1	3	1	2	1	0	1	48	0	0	12	0	2	4	0	1	0	1	1	1	1	18580.3	8609.8	611.194	0	0	0	0	2782.53	1
1042040113	2	1	3	1	2	1	1	0	0	51	0	0	0	3	4	0	0	1	1	1	1	1	13233.2	6673.4	435.304	0	0	0	0	3114.14	1
1042040114	2	1	2	1	1	1	0	1	60	0	0	0	0	4	3	0	0	1	1	1	1	1	7031.23	3981.9	231.291	0	0	0	0	2646.94	1
1042040115	2	1	2	1	1	1	1	0	0	40	0	0	0	1	4	0	1	0	1	1	1	0	9349.8	4207.8	307.559	0	0	0	0	3499.14	1
1042040116	2	1	2	1	1	1	0	1	45	0	0	0	0	3	2	0	0	0	1	1	1	1	7172.63	3764.3	235.942	0	0	0	0	3531.79	1
1051010101	1	1	6	4	2	1	0	1	60	0	0	5	0	0	6	0	0	0	0	0	1	1	31096.4	11363.1	1022.91	1	0	0	0	2363.56	1
1051010102	1	1	4	2	2	1	0	1	49	0	0	5	0	1	5	0	0	0	0	0	1	0	9428.9	6458.9	310.161	1	0	0	0	2265.23	1
1051010103	1	1	2	1	1	1	0	1	60	0	0	0	0	0	3	0	0	0	0	0	1	0	8926.67	2427.5	293.64	1	0	0	0	1489.12	0
1051010104	1	1	3	1	2	1	0	1	38	0	0	16	0	3	2	1	0	1	1	0	1	0	12997.6	5767.6	427.553	1	0	0	0	2427.66	1
1051010105	1	1	2	1	1	1	0	1	45	0	0	0	0	1	2	0	0	0	0	0	1	0	6149.17	3392.5	202.275	1	0	0	0	2159.93	0
1051010106	1	1	3	2	1	1	0	1	46	0	0	10	0	4	4	1	0	0	0	0	1	0	14001.7	6325	460.581	1	0	0	0	1445.56	0
1051010108	1	1	5	1	4	1	0	1	55	0	0	0	0	2	7	0	0	0	0	0	1	0	16591.4	11238.5	545.77	1	0	0	0	3075.28	1
1051010109	1	1	3	2	1	1	0	1	40	0	0	10	0	3	2	1	0	0	0	0	1	0	21043.8	9605.5	692.231	1	0	0	0	3013.38	1
1051010110	1	1	2	1	1	1	0	1	55	0	0	12	0	4	2	0	0	0	0	0	1	0	7669.88	4817.8	252.299	1	0	0	0	1808.27	0
1051010111	1	1	2	1	1	1	0	1	36	0	0	16	0	2	2	0	0	0	0	0	1	0	11505.3	5542	378.465	1	0	0	0	2330.88	1
1051010112	1	1	5	1	4	1	0	1	58	0	0	0	0	1	6	0	0	0	0	1	1	0	13238.4	4961.7	435.473	1	0	0	0	2138.68	0
1051010201	1	1	1	0	1	1	1	0	0	26	0	0	0	1	1	0	0	0	1	1	1	1	10562.5	5992.5	347.451	1	0	0	0	5012.49	1
1051010202	1	1	2	1	1	1	0	1	70	0	0	0	0	0	0	2	0	0	1	1	1	1	3742.73	1864.4	123.116	1	0	0	0	2447.18	1
1051010203	1	1	2	1	1	1	0	1	50	0	0	17	0	1	2	0	0	0	1	1	1	1	15937.7	4142.7	524.266	1	0	0	0	2284.17	1
1051010204	1	1	2	1	1	1	0	1	25	0	0	0	0	0	2	0	0	0	1	1	1	0	6562.22	4021.8	215.862	1	0	0	0	3032.73	1
1051010205	1	1	4	2	2	1	1	0	0	53	0	0	0	2	4	0	0	0	1	1	1	1	5662.23	4031.4	186.258	1	0	0	0	1373.02	0
1051010206	1	1	1	1	0	1	0	1	50	0	0	21	0	0	2	0	0	0	0	0	1	0	6999.2	2634.2	230.237	1	0	0	0	2278.44	1
1051010207	1	1	3	2	1	1	0	1	52	0	0	8	0	2	5	0	0	0	1	1	1	1	9701.7	3686.7	319.135	1	0	0	0	1307.8	0
1051010208	1	1	2	1	1	1	0	1	38	0	0	0	0	4	2	0	0	0	1	1	1	1	6699.43	4401.1	220.376	1	0	0	0	2197.4	0
1051010209	1	1	5	2	3	1	0	1	48	0	0	1	0	2	7	0	0	0	0	0	1	0	14497.6	8051.8	476.896	1	0	0	0	2588.3	1
1051010210	1	1	2	1	1	1	0	1	48	0	0	0	0	3	2	0	0	0	1	1	1	1	7259.55	3463.3	238.801	1	0	0	0	2381.95	1
1051010211	1	1	2	1	1	1	0	1	31	0	0	10	0	1	2	0	0	0	1	1	1	1	9564.5	4927	314.622	1	0	0	0	2849.19	1
1051010212	1	1	4	2	2	1	0	1	37	0	0	10	0	3	5	0	0	0	1	1	1	1	9409.2	4411.7	309.513	1	0	0	0	2016.61	0
1051010301	1	1	2	1	1	1	0	1	40	0	0	2	0	4	2	0	0	0	1	1	1	1	6361.17	4092	209.249	1	0	0	0	1704.21	0
1051010302	1	1	3	2	1	1	0	1	50	0	0	5	0	2	3	0	0	0	1	1	1	1	7232.9	4605.4	237.924	1	0	0	0	2679.39	1
1051010303	1	1	4	3	1	1	0	1	58	0	0	8	0	1	6	0	0	0	1	1	1	1	9870.1	4835.6	324.674	1	0	0	0	1648.41	0
1051010304	1	1	3	1	2	1	0	1	34	0	0	6	0	0	2	1	0	0	1	1	1	1	4369.4	2934.4	143.73	1	0	0	0	2667.96	1
1051010305	1	1	1	0	1	1	1	0	0	68	0	0	0	0	0	1	0	0	1	1	1	1	1820.6	790.6	59.8882	1	0	0	0	2730.95	1
1051010306	1	1	2	1	1	1	0	1	35	0	0	0	0	2	2	0	0	0	1	1	1	1	9459.22	6866.3	311.158	1	0	0	0	3006.5	1
1051010307	1	1	1	0	1	1	1	0	0	35	0	0	0	0	1	0	0	0	1	1	1	1	4727.9	3927.9	155.523	1	0	0	0	7994.08	1
1051010308	1	1	2	1	1	1	0	1	28	0	0	10	0	0	2	0	0	0	1	1	0	1	2378.27	1654.1	78.2325	1	0	0	0	1715.23	0
1051010309	1	1	2	1	1	1	0	1	38	0	0	2	0	2	2	0	0	0	1	1	1	1	7575.1	4137.6	249.181	1	0	0	0	2262.98	1
1051010310	1	1	5	2	3	1	0	1	33	0	0	6	0	1	5	0	0	0	1	1	1	1	7086.75	3953	233.117	1	0	0	0	2072.19	0
1051010311	1	1	6	4	2	1	0	1	50	0	0	0	0	4	6	1	0	0	1	1	1	0	9250.6	4443.1	304.296	1	0	0	0	1074.69	0
1051010312	1	1	4	2	2	1	0	1	60	0	0	10	0	2	4	0	0	0	1	1	1	1	8016.68	4531.1	263.707	1	0	0	0	1993.14	0
1051010401	1	1	5	2	3	1	0	1	34	0	0	12	0	4	5	0	0	0	1	1	1	1	9216.33	5593	303.169	1	0	0	0	1898.57	0
1051010402	1	1	2	1	1	1	0	1	39	0	0	10	0	4	3	0	0	0	1	1	1	0	9456.57	6562.4	311.071	1	0	0	0	2268.72	1
1051010403	1	1	4	1	3	1	0	1	53	0	0	8	0	2	4	1	0	0	1	1	1	1	5334.7	3666.7	175.484	1	0	0	0	1881.01	0
1051010404	1	1	4	2	2	1	0	1	71	0	0	4	0	0	2	2	0	0	1	1	1	1	4961.1	3233.6	163.194	1	0	0	0	2042.35	0
1051010405	1	1	2	1	1	1	0	1	37	0	0	2	0	4	2	0	0	0	1	1	1	1	12212.7	6762.5	401.732	1	0	0	0	2853.38	1
1051010406	1	1	2	1	1	1	0	1	55	0	0	17	0	0	2	0	0	0	1	1	1	1	5899.97	3420.8	194.078	1	0	0	0	3635.4	1
1051010407	1	1	2	1	1	1	0	1	43	0	0	7	0	0	2	0	0	0	1	1	1	1	6103.58	3486.5	200.776	1	0	0	0	2092.82	0
1051010408	1	1	4	2	2	1	0	1	45	0	0	5	0	1	2	2	0	0	1	1	1	0	11488.8	6830.5	377.922	1	0	0	0	2672.02	1
1051010409	1	1	1	0	1	1	1	0	0	35	0	0	0	2	1	0	0	0	1	1	1	1	5745.13	3289.3	188.985	1	0	0	0	3089.76	1
1051010410	1	1	6	2	4	1	0	1	34	0	0	16	0	0	6	0	0	0	1	1	1	1	27674.5	9684.5	910.345	1	0	0	0	2745.02	1
1051010411	1	1	4	1	3	1	0	1	34	0	0	10	0	2	4	0	0	0	1	1	1	1	11890.7	5947.4	391.143	1	0	0	0	2674.2	1
1051010412	1	1	2	1	1	1	0	1	39	0	0	0	0	5	3	0	0	0	1	1	1	0	10599.8	8234.5	348.679	1	0	0	0	2351.19	1
1051020101	1	1	3	1	2	1	0	1	60	0	0	10	0	2	3	0	0	0	1	1	1	1	12950.7	9065.7	426.01	1	0	0	0	3835.08	1
1051020102	1	1	4	3	1	1	0	1	57	0	0	0	0	3	5	0	0	0	1	1	1	1	10233.4	5813	336.626	1	0	0	0	2665.96	1
1051020103	1	1	2	1	1	1	0	1	45	0	0	10	0	4	3	0	1	0	1	1	1	1	10106.8	4748.5	332.462	1	0	0	0	1744.85	0
1051020104	1	1	5	2	3	1	0	1	52	0	0	0	0	0	5	0	1	0	1	1	1	1	11099.6	7698.8	365.12	1	0	0	0	3420.77	1
1051020106	1	1	1	0	1	1	1	0	0	40	10	0	0	5	1	0	0	0	1	1	1	1	11063.6	7401.1	363.934	1	0	0	0	2547.2	1
1051020107	1	1	1	1	0	1	0	1	25	0	0	0	0	0	2	0	0	0	1	1	1	1	2276.97	1217.8	74.9002	1	0	0	0	1781.08	0
1051020108	1	1	5	3	2	1	0	1	66	0	0	16	0	3	4	1	0	0	1	1	1	1	27014.7	16898	888.64	1	0	0	0	3116.46	1
1051020109	1	1	2	1	1	1	0	1	39	0	0	10	0	3	2	0	0	0	1	1	1	1	5740.77	3101.6	188.841	1	0	0	0	2017.21	0
1051020110	1	1	3	2	1	1	0	1	50	0	0	5	0	3	4	0	0	0	1	1	1	1	10193.9	5999.7	335.325	1	0	0	0	2397.58	1
1051020111	1	1	2	1	1	1	0	1	25	0	0	0	0	0	2	0	0	0	0	0	1	0	3670.52	1910.1	120.741	1	0	0	0	2290.15	1
1051020112	1	1	3	2	1	1	0	1	53	0	0	0	0	2	4	0	0	0	0	0	1	0	4163.82	3080.9	136.968	1	0	0	0	1857.19	0
1051020201	1	1	2	1	1	1	0	1	51	0	0	0	0	4	2	0	0	0	1	0	1	0	4817	2768	158.454	1	0	0	0	1767.59	0
1051020202	1	1	2	1	1	1	0	1	74	0	0	0	0	0	1	1	0	1	0	0	1	0	3000.77	1756.6	98.7094	1	0	0	0	2453.74	1
1051020203	1	1	3	1	2	1	0	1	48	0	0	5	0	0	4	0	0	0	0	0	1	0	5768.53	4375.2	189.754	1	0	0	0	3557.56	1
1051020204	1	1	5	3	2	1	0	1	50	0	0	0	0	3	6	0	0	0	0	0	1	0	8227.1	5217.1	270.628	1	0	0	0	2123.62	0
1051020205	1	1	3	1	2	1	0	1	48	0	0	0	0	3	4	0	0	0	0	0	1	0	8795.57	6018.9	289.328	1	0	0	0	2381.37	1
1051020206	1	1	2	1	1	1	0	1	39	0	0	0	0	4	2	0	0	0	0	0	1	0	9332.37	7190.7	306.986	1	0	0	0	3346.66	1
1051020207	1	1	3	2	1	1	0	1	47	0	0	0	0	5	4	0	0	0	0	0	1	0	8914.47	5680.3	293.239	1	0	0	0	2415.41	1
1051020208	1	1	2	1	1	1	0	1	50	0	0	6	0	4	3	0	0	0	1	1	1	1	11019.3	8493.9	362.478	1	0	0	0	3526.12	1
1051020209	1	1	5	3	2	1	0	1	70	0	0	0	0	3	6	2	0	0	0	0	1	0	9015.1	3577.6	296.549	1	0	0	0	1264.52	0
1051020210	1	1	3	2	1	1	0	1	37	0	0	3	0	4	6	0	0	0	0	0	1	0	13564.7	6431.4	446.208	1	0	0	0	2185.09	0
1051020211	1	1	2	1	1	1	0	1	41	0	0	0	0	4	2	0	0	0	0	0	1	0	12263.3	6502.9	403.399	1	0	0	0	3428.63	1
1051020212	1	1	2	1	1	1	0	1	31	0	0	10	0	2	2	0	0	0	0	0	1	0	5724.93	3154.1	188.32	1	0	0	0	1930.27	0
1051020301	1	1	2	1	1	1	0	1	40	0	0	0	0	1	2	0	0	0	0	0	1	0	3023.77	1812.1	99.466	1	0	0	0	2148.96	0
1051020302	1	1	1	0	1	1	1	0	0	35	2	0	0	3	1	0	0	0	0	0	1	0	7222	3692	237.566	1	0	0	0	3558.59	1
1051020303	1	1	3	1	2	1	0	1	27	0	0	4	0	0	3	0	0	0	0	0	1	0	6085.63	3827.3	200.185	1	0	0	0	2720.51	1
1051020305	1	1	5	2	3	1	1	0	0	65	0	0	0	0	4	1	0	0	0	0	1	0	5685.93	3930.1	187.037	1	0	0	0	2009.81	0
1051020306	1	1	1	0	1	1	1	0	0	30	6	0	0	2	1	0	0	0	0	0	1	0	3814.63	2075.3	125.481	1	0	0	0	2247.83	0
1051020307	1	1	5	3	2	1	0	1	54	0	0	1	0	1	7	0	0	1	0	0	1	0	15267.6	7717.6	502.224	1	0	0	0	2298.42	1
1051020308	1	1	3	2	1	1	0	1	40	0	0	7	0	2	1	2	0	0	0	0	1	0	3843.98	2726.9	126.447	1	0	0	0	2004.14	0
1051020309	1	1	2	1	1	1	0	1	45	0	0	10	0	2	3	0	0	0	0	0	1	0	7343.2	4108.2	241.553	1	0	0	0	1962.87	0
1051020310	1	1	9	6	3	1	0	1	62	0	0	10	0	0	8	1	0	0	0	0	1	0	28629.7	5968.4	941.765	1	0	0	0	1728.84	0
1051020311	1	1	2	1	1	1	0	1	80	0	0	0	0	0	0	2	0	0	0	0	1	0	1908.55	964.8	62.7812	1	0	0	0	1585.4	0
1051020312	1	1	2	1	1	1	0	1	27	0	0	5	0	1	2	0	0	0	0	0	1	0	3675.7	2588.2	120.911	1	0	0	0	2366.13	1
1051020401	1	1	2	1	1	1	0	1	27	0	0	1	0	2	2	0	0	0	0	0	1	0	6326.73	3768.4	208.116	1	0	0	0	2049.06	0
1051020402	1	1	5	4	1	1	0	1	45	0	0	5	0	3	4	1	0	0	0	0	1	0	11532.3	7041.5	379.353	1	0	0	0	2363.02	1
1051020403	1	1	2	2	0	1	0	1	24	0	0	5	0	2	2	0	0	0	1	0	0	1	18492	5547.8	608.288	1	0	0	0	3039.9	1
1051020404	1	1	2	1	1	1	0	1	46	0	0	0	0	3	4	0	0	0	1	1	1	1	7732.27	4358.1	254.351	1	0	0	0	2022.02	0
1051020405	1	1	8	4	4	1	0	1	65	0	0	10	0	0	7	1	0	0	0	0	1	0	28593	10078.8	940.558	1	0	0	0	2658.45	1
1051020407	1	1	4	1	3	1	0	1	52	0	0	10	0	0	5	0	0	0	1	1	1	1	8406.17	3762	276.519	1	0	0	0	1501.66	0
1051020408	1	1	2	1	1	1	0	1	22	0	0	10	0	1	2	0	0	0	1	1	1	1	6835.55	4379.3	224.854	1	0	0	0	2237.35	0
1051020409	1	1	2	1	1	1	0	1	56	0	0	5	0	2	3	0	0	1	0	0	1	0	9368.2	6210.7	308.164	1	0	0	0	3369.77	1
1051020410	1	1	3	2	1	1	0	1	30	0	0	8	0	2	3	0	0	0	1	1	1	1	11981.3	7644.2	394.121	1	0	0	0	2920.66	1
1051020411	1	1	2	1	1	1	0	1	41	0	0	10	0	6	2	0	0	0	1	0	1	0	19702.9	9022.1	648.123	1	0	0	0	2362.54	1
1051020412	1	1	5	3	2	1	0	1	43	0	0	0	0	1	6	0	0	0	1	1	1	1	23271.4	7135.6	765.508	1	0	0	0	2267.68	1
1051030101	1	1	2	1	1	1	0	1	53	0	0	10	0	3	2	0	0	1	1	1	1	1	10933.8	8193	359.666	1	0	0	0	3692.04	1
1051030102	1	1	7	4	3	1	0	1	60	0	0	8	0	0	7	0	0	0	1	1	1	1	10542.5	7097.5	346.793	1	0	0	0	2908.73	1
1051030103	1	1	2	0	2	1	1	0	0	42	0	0	0	2	3	0	0	0	1	1	1	1	7312	4587	240.526	1	0	0	0	2628.02	1
1051030104	1	1	2	1	1	1	0	1	36	0	0	10	0	5	2	0	0	0	1	1	1	1	7505.63	5622.3	246.896	1	0	0	0	2388.52	1
1051030105	1	1	3	2	1	1	0	1	44	0	0	0	0	3	4	0	0	0	1	1	1	1	8607.77	6791.1	283.15	1	0	0	0	2925.88	1
1051030107	1	1	3	1	2	1	0	1	60	0	0	10	0	4	4	0	0	0	1	1	1	1	19070.2	6786.9	627.31	1	0	0	0	1992.21	0
1051030108	1	1	3	1	2	1	0	1	34	0	0	8	0	3	2	1	0	0	1	1	1	1	4990.7	3140.7	164.168	1	0	0	0	1628.04	0
1051030109	1	1	2	1	1	1	0	1	40	0	0	0	0	3	4	0	0	0	1	1	1	1	10623.6	5319.4	349.459	1	0	0	0	1866.23	0
1051030110	1	1	3	1	2	1	0	1	46	0	0	0	0	3	2	1	0	0	1	1	1	1	6489.83	4154	213.481	1	0	0	0	1985.87	0
1051030111	1	1	2	1	1	1	0	1	30	0	0	9	0	0	2	0	0	1	1	1	1	1	3971.23	2327.9	130.633	1	0	0	0	3169.85	1
1051030112	1	1	2	1	1	1	0	1	40	0	0	3	0	3	3	0	0	0	1	1	1	1	7113.8	4770.3	234.007	1	0	0	0	2318.08	1
1051030202	1	1	2	1	1	1	0	1	39	0	0	4	0	2	3	0	1	0	0	1	1	0	274087	21425.5	9016.03	1	0	0	0	5634.64	1
1051030203	1	1	8	4	4	1	0	1	55	0	0	4	0	1	9	0	0	0	1	1	1	1	14096.5	9065.7	463.702	1	0	0	0	2360.22	1
1051030204	1	1	2	1	1	1	0	1	45	0	0	10	0	3	3	0	0	0	0	0	1	0	11936.6	6216.6	392.651	1	0	0	0	2666.9	1
1051030205	1	1	3	1	2	1	1	0	0	46	0	0	0	4	3	0	0	0	0	0	1	0	19407.7	14701	638.41	1	0	0	0	3309.08	1
1051030207	1	1	3	2	1	1	0	1	52	0	0	0	0	0	3	0	0	0	0	0	1	0	5892.37	3270.7	193.828	1	0	0	0	2277.74	1
1051030208	1	1	7	3	4	1	0	1	31	0	0	12	0	2	8	0	0	0	0	0	1	0	13006	8795.2	427.83	1	0	0	0	1864.89	0
1051030209	1	1	6	3	3	1	0	1	55	0	0	10	0	2	6	0	0	0	0	0	1	0	11586.5	6119.8	381.134	1	0	0	0	1341.55	0
1051030210	1	1	3	1	2	1	0	1	47	0	0	8	0	2	3	0	1	0	0	0	1	1	30260	16166.3	995.396	1	0	0	0	3626.12	1
1051030211	1	1	2	1	1	1	0	1	33	0	0	5	0	2	2	0	0	0	0	0	1	0	5894.67	4115.5	193.904	1	0	0	0	2753.27	1
1051030212	1	1	2	1	1	1	0	1	36	0	0	10	0	2	2	0	0	0	0	1	1	0	8220.93	5305.1	270.425	1	0	0	0	2083.9	0
1051030301	1	1	1	1	0	1	0	1	20	0	0	0	0	0	2	0	0	0	1	1	1	1	2417.87	1338.7	79.5351	1	0	0	0	1649.6	0
1051030302	1	1	5	3	2	1	0	1	33	0	0	16	0	0	5	0	0	0	0	0	1	0	15185.8	6423.3	499.533	1	0	0	0	2319.7	1
1051030303	1	1	3	1	2	1	1	0	0	46	0	0	0	0	5	0	0	0	0	0	1	0	6213.7	3371.2	204.398	1	0	0	0	2136.17	0
1051030304	1	1	2	1	1	1	0	1	27	0	0	12	0	1	2	0	0	0	1	1	1	1	7026.43	4253.1	231.133	1	0	0	0	2839.59	1
1051030305	1	1	6	3	3	1	0	1	50	0	0	0	0	0	6	0	0	0	#NULL!	#NULL!	#NULL!	#NULL!	8080.82	5300.4	265.816	1	0	0	0	2129.03	0
1051030306	1	1	4	1	3	1	0	1	32	0	0	5	0	0	4	0	0	0	0	0	1	0	8536.4	2961.4	280.803	1	0	0	0	2692.9	1
1051030307	1	1	3	1	2	1	0	1	56	0	0	9	0	1	5	0	0	0	0	0	1	0	9010.3	4745.3	296.391	1	0	0	0	2329.26	1
1051030308	1	1	2	1	1	1	0	1	60	0	0	5	0	2	3	0	0	0	0	0	1	0	13464.3	6541.2	442.904	1	0	0	0	3361.13	1
1051030309	1	1	2	1	1	1	0	1	35	0	0	5	0	2	2	0	0	0	1	1	1	1	5506.63	3533.3	181.139	1	0	0	0	2560.04	1
1051030310	1	1	5	3	2	1	0	1	53	0	0	8	0	0	7	0	0	0	0	0	1	0	10913.6	5930.3	359.001	1	0	0	0	2132.67	0
1051030311	1	1	2	1	1	1	0	1	30	0	0	5	0	0	2	0	0	0	0	0	1	0	4922.9	2422.9	161.938	1	0	0	0	2306.07	1
1051030312	1	1	4	2	2	1	0	1	46	0	0	10	0	2	5	0	0	0	0	0	1	0	12679.4	5103.6	417.087	1	0	0	0	2072.62	0
1051030403	1	1	4	3	1	1	0	1	46	0	0	10	0	0	5	0	0	0	1	1	1	1	13157.7	7148.5	432.818	1	0	0	0	3797.46	1
1051030404	1	1	2	1	1	1	0	1	44	0	0	10	0	1	2	0	0	0	1	1	1	1	20884.8	12053.5	686.998	1	0	0	0	5492.24	1
1051030405	1	1	2	1	1	1	0	1	33	0	0	9	0	1	2	0	0	0	1	1	1	1	9244.9	4622.4	304.109	1	0	0	0	2638.93	1
1051030406	1	1	2	1	1	1	0	1	30	0	0	18	0	2	2	0	0	0	1	1	1	1	17272.6	5337.6	568.178	1	0	0	0	2911.95	1
1051030407	1	1	3	1	2	1	0	1	45	0	0	0	0	5	4	1	0	0	1	1	1	1	7296.63	4874.8	240.021	1	0	0	0	1990.05	0
1051030408	1	1	5	2	3	1	0	1	48	0	0	10	0	1	5	0	0	0	1	1	1	1	9224.13	5008.3	303.425	1	0	0	0	2432.08	1
1051030409	1	1	5	3	2	1	0	1	62	0	0	10	0	0	4	1	0	0	1	1	1	1	23351.7	7770	768.147	1	0	0	0	2854.96	1
1051030410	1	1	2	0	2	1	1	0	0	42	8	0	0	0	3	0	0	0	1	1	1	0	4869.6	2327.1	160.184	1	0	0	0	1922.5	0
1051030412	1	1	2	1	1	1	0	1	42	0	0	6	0	6	2	0	0	0	1	1	1	1	6658.2	3495.7	219.02	1	0	0	0	1700.93	0
1051040101	1	1	2	1	1	1	0	1	45	0	0	10	0	2	2	0	1	0	1	1	1	1	25281	7547.7	831.613	1	0	0	0	4073	1
1051040102	1	1	3	1	2	1	0	1	36	0	0	5	0	3	3	0	0	0	1	1	1	1	8106.92	4114	266.675	1	0	0	0	1793.21	0
1051040103	1	1	3	1	2	1	0	1	46	0	0	0	0	2	5	0	1	0	1	1	1	1	16470.5	8239.2	541.791	1	0	0	0	3037.63	1
1051040104	1	1	5	3	2	1	0	1	45	0	0	0	0	2	6	0	0	0	1	1	1	1	10197.1	4912.9	335.43	1	0	0	0	2631.37	1
1051040105	1	1	4	3	1	1	0	1	58	0	0	0	0	2	4	0	0	0	1	1	1	1	6563.52	3628.1	215.905	1	0	0	0	1901.93	0
1051040106	1	1	5	4	1	1	0	1	62	0	0	0	0	0	3	2	0	0	1	1	1	1	3289.37	1917.7	108.203	1	0	0	0	1399.63	0
1051040107	1	1	2	1	1	1	0	1	50	0	0	0	0	3	3	0	0	0	1	1	1	1	5833.43	3618.1	191.889	1	0	0	0	2629.95	1
1051040108	1	1	1	1	0	1	0	1	20	0	0	2	0	0	2	0	0	0	1	1	1	1	3407.95	1959.2	112.104	1	0	0	0	2579.65	1
1051040109	1	1	2	0	2	1	1	0	0	40	0	0	0	1	1	1	0	0	1	1	1	1	4832.1	2949.6	158.951	1	0	0	0	3255.63	1
1051040110	1	1	3	2	1	1	0	1	48	0	0	12	0	3	4	0	0	0	1	1	1	1	25864	7367.2	850.791	1	0	0	0	2226.62	0
1051040112	1	1	6	3	3	1	0	1	65	0	0	0	0	0	5	1	0	0	1	1	1	1	16063.9	3353.1	528.419	1	0	0	0	1983	0
1051040201	1	1	2	1	1	1	0	1	35	0	0	0	0	5	2	0	0	0	1	1	1	1	6795.7	4245.7	223.543	1	0	0	0	1919.28	0
1051040202	1	1	3	1	2	1	0	1	51	0	0	0	0	3	5	1	0	0	1	1	1	1	8160.67	6464	268.443	1	0	0	0	2850.56	1
1051040203	1	1	3	1	2	1	0	1	45	0	0	8	0	7	6	0	0	0	1	1	1	1	17412.6	6811.8	572.784	1	0	0	0	1276.87	0
1051040204	1	1	5	3	2	1	0	1	65	0	0	0	0	0	4	1	0	0	1	1	1	1	7735.87	4744.2	254.469	1	0	0	0	2618.73	1
1051040205	1	1	4	2	2	1	0	1	28	0	0	0	0	1	2	2	1	0	1	1	1	1	9237.97	7143.8	303.88	1	0	0	0	3283.2	1
1051040206	1	1	2	1	1	1	0	1	41	0	0	0	0	6	2	0	0	0	1	1	1	1	7355.2	4130.2	241.947	1	0	0	0	2081.7	0
1051040207	1	1	2	1	1	1	0	1	56	0	0	0	0	0	2	0	0	0	1	1	1	1	4887.83	3219.5	160.784	1	0	0	0	3544.13	1
1051040208	1	1	2	1	1	1	0	1	41	0	0	0	0	1	2	0	0	0	1	1	1	1	8375.8	3803.3	275.52	1	0	0	0	3424.07	1
1051040209	1	1	2	1	1	1	0	1	35	0	0	12	0	1	2	0	0	0	1	1	1	1	7677	3754.5	252.533	1	0	0	0	2261.16	1
1051040210	1	1	2	1	1	1	0	1	40	0	0	8	0	4	2	0	0	0	1	1	1	1	8524.68	5075.1	280.417	1	0	0	0	1925.07	0
1051040211	1	1	4	3	1	1	0	1	40	0	0	7	0	2	5	0	0	0	1	1	1	1	11826.2	6056.2	389.02	1	0	0	0	2463.46	1
1051040212	1	1	5	3	2	1	0	1	60	0	0	8	0	2	5	0	0	0	1	1	1	1	17124.3	7661	563.3	1	0	0	0	2179.06	0
1051040301	1	1	5	0	5	1	1	0	0	52	0	0	0	0	4	1	0	0	1	1	1	1	13144.9	3588.2	432.397	1	0	0	0	2180.36	0
1051040302	1	1	6	4	2	1	0	1	51	0	0	14	0	1	7	0	0	0	1	1	1	1	26807.1	11265.4	881.811	1	0	0	0	2921.34	1
1051040303	1	1	2	1	1	1	0	1	46	0	0	10	0	5	2	0	0	0	1	1	1	1	9239.03	3373.2	303.916	1	0	0	0	1440.74	0
1051040304	1	1	2	1	1	1	0	1	46	0	0	12	0	2	3	0	0	0	1	1	1	1	12531.8	6609.3	412.23	1	0	0	0	3525.86	1
1051040305	1	1	2	1	1	1	0	1	65	0	0	16	0	1	1	1	1	0	1	1	1	1	13558	7183	445.987	1	0	0	0	3226.26	1
1051040306	1	1	2	1	1	1	0	1	71	0	0	5	0	0	0	2	0	0	1	1	1	1	2085.27	1081.1	68.5943	1	0	0	0	2716.95	1
1051040307	1	1	4	2	2	1	0	1	60	0	0	0	0	0	4	0	0	0	1	1	1	1	12880.8	5826.6	423.709	1	0	0	0	2734.5	1
1051040308	1	1	2	1	1	1	0	1	40	0	0	6	0	4	3	0	0	0	1	1	1	1	7004.73	5356.4	230.419	1	0	0	0	2694.36	1
1051040309	1	1	2	1	1	1	0	1	40	0	0	0	0	3	2	0	0	0	1	1	1	1	6663.3	4685.8	219.188	1	0	0	0	2706.41	1
1051040310	1	1	2	1	1	1	0	1	33	0	0	0	0	4	2	0	0	0	1	1	1	1	3573.4	1815.9	117.546	1	0	0	0	1617.09	0
1051040311	1	1	2	0	2	1	1	0	0	30	10	0	0	4	1	1	0	0	1	1	1	1	13509.2	8491.7	444.382	1	0	0	0	2290.38	1
1051040312	1	1	2	1	1	1	0	1	36	0	0	0	0	2	2	0	0	0	1	1	1	1	5102.73	2406.9	167.853	1	0	0	0	2060.55	0
1051040401	1	1	4	2	2	1	0	1	46	0	0	3	0	2	7	0	0	0	1	1	1	1	12877.8	7254.5	423.613	1	0	0	0	2605.58	1
1051040402	1	1	2	1	1	1	0	1	48	0	0	0	0	4	2	0	1	0	1	1	1	1	6061.4	4366.4	199.388	1	0	0	0	2530.6	1
1051040403	1	1	2	1	1	1	0	1	45	0	0	3	0	0	2	0	0	0	1	1	1	1	3912.47	2203.3	128.7	1	0	0	0	2698.31	1
1051040404	1	1	4	2	2	1	0	1	60	0	0	0	0	4	4	0	0	0	1	1	1	1	8226.7	5186.7	270.615	1	0	0	0	1736.46	0
1051040405	1	1	6	4	2	1	0	1	65	0	0	8	0	1	5	1	0	0	1	1	1	1	9567.73	3631.9	314.728	1	0	0	0	1300.7	0
1051040406	1	1	2	1	1	1	0	1	30	0	0	8	0	0	2	0	0	0	1	1	1	1	12994.2	5399.2	427.441	1	0	0	0	3056.22	1
1051040407	1	1	2	1	1	1	0	1	35	0	0	5	0	0	2	0	0	0	1	1	1	1	4865.57	2923.9	160.052	1	0	0	0	1986.54	0
1051040408	1	1	3	2	1	1	0	1	40	0	0	0	0	3	4	0	0	0	1	1	1	1	12952.7	7276.9	426.077	1	0	0	0	2922.18	1
1051040409	1	1	4	3	1	1	0	1	53	0	0	0	0	1	6	0	0	0	1	1	1	1	10033	6428	330.033	1	0	0	0	2818.23	1
1051040410	1	1	2	1	1	1	0	1	46	0	0	0	0	0	2	0	0	0	1	1	1	1	4963.4	2883.4	163.27	1	0	0	0	3074.25	1
1051040412	1	1	4	2	2	1	0	1	55	0	0	4	0	2	5	0	0	1	1	1	1	1	17539.2	11623.8	576.948	1	0	0	0	3438.48	1
1052010101	2	1	1	0	1	1	1	0	0	52	5	0	0	0	1	0	1	0	1	1	1	1	5833.1	2078.1	191.878	0	0	0	0	6827.78	1
1052010102	2	1	4	1	3	1	0	1	48	0	0	10	0	1	5	0	1	0	1	1	1	1	15258.8	7905	501.933	0	0	0	0	3169.43	1
1052010103	2	1	3	2	1	1	0	1	50	0	0	10	0	3	4	0	1	0	1	1	1	1	10089.9	5139.7	331.904	0	0	0	0	2313.21	1
1052010104	2	1	3	1	2	1	0	1	45	0	0	6	0	3	3	1	0	0	1	1	1	1	8070.6	4111.6	265.48	0	0	0	0	2440.14	1
1052010105	2	1	3	1	2	1	0	1	46	0	0	8	0	0	3	0	1	0	1	1	1	1	7364.68	4737.6	242.259	0	0	0	0	4037.59	1
1052010106	2	1	4	3	1	1	1	0	0	45	5	0	0	0	5	0	0	0	1	1	1	1	12204.6	5400.4	401.466	0	0	0	0	2924.19	1
1052010107	2	1	5	2	3	1	1	0	0	70	5	0	0	3	3	2	1	0	1	1	1	1	14936.7	9205.9	491.34	0	0	0	0	2459.2	1
1052010108	2	1	4	2	2	1	0	1	79	0	0	3	0	3	2	2	0	0	1	1	1	1	10160.7	4963.2	334.234	0	0	0	0	1379.37	0
1052010109	2	1	3	2	1	1	0	1	51	0	0	12	0	1	3	0	1	0	1	1	1	1	9600.97	5099.3	315.821	0	0	0	0	2927.8	1
1052010110	2	1	3	2	1	1	0	1	36	0	0	10	0	1	3	1	0	0	1	1	1	1	8925.72	5340.3	293.609	0	0	0	0	3114.26	1
1052010111	2	1	2	1	1	1	0	1	45	0	0	0	0	2	3	0	0	0	1	1	1	1	5670.68	3881.1	186.536	0	0	0	0	2476.72	1
1052010112	2	1	3	1	2	1	0	1	42	0	0	12	0	1	3	0	1	0	1	1	1	1	10354.5	5979.5	340.609	0	0	0	0	2234.56	0
1052010113	2	1	2	1	1	1	0	1	39	0	0	0	0	5	2	0	0	0	1	1	1	0	7935.63	4952.3	261.041	0	0	0	0	2237.04	0
1052010115	2	1	2	1	1	1	0	1	29	0	0	8	0	3	2	0	0	0	1	1	1	1	5988.53	3772.7	196.991	0	0	0	0	2012.84	0
1052010116	2	1	2	1	1	1	0	1	49	0	0	5	0	2	2	0	1	0	1	1	1	0	5894.95	3723.7	193.913	0	0	0	0	2927.62	1
1052020101	2	1	2	1	1	1	0	1	41	0	0	10	0	3	2	0	0	0	1	1	1	1	8324.1	5019.1	273.819	0	0	0	0	3038.38	1
1052020102	2	1	2	1	1	1	0	1	42	0	0	10	0	3	3	0	0	0	1	1	1	1	6723.07	3841.4	221.154	0	0	0	0	2072.73	0
1052020103	2	1	2	1	1	1	0	1	33	0	0	10	0	1	2	0	0	0	1	1	1	1	7287.87	3516.2	239.732	0	0	0	0	2596.67	1
1052020104	2	1	4	2	2	1	0	1	67	0	0	5	0	4	3	1	0	0	1	1	1	1	8898.1	5540.6	292.701	0	0	0	0	2439.39	1
1052020105	2	1	2	1	1	1	0	1	46	0	0	9	0	0	2	0	0	0	1	1	1	1	7028.53	3702.7	231.202	0	0	0	0	2941.31	1
1052020106	2	1	5	2	3	1	0	1	68	0	0	0	0	1	5	1	0	1	1	1	1	1	9510.7	7230.7	312.852	0	0	0	0	2625.63	1
1052020107	2	1	1	0	1	1	1	0	0	38	0	0	0	2	2	0	0	0	1	1	1	1	4768.27	2889.1	156.851	0	0	0	0	1870.51	0
1052020108	2	1	1	0	1	0	0	0	0	0	0	0	0	4	3	0	0	0	1	1	1	1	6261.07	4619.4	205.956	0	0	0	0	2587.13	1
1052020109	2	1	1	0	1	1	1	0	0	35	5	0	0	3	1	0	0	0	1	1	1	1	6128.07	4298.9	201.581	0	0	0	0	2818.92	1
1052020110	2	1	2	1	1	1	0	1	48	0	0	10	0	3	2	0	0	0	1	1	1	1	9225.8	6603.3	303.48	0	0	0	0	3861.05	1
1052020111	2	1	3	2	1	1	0	1	52	0	0	16	0	1	5	0	0	0	1	1	1	1	9342.7	5267.7	307.326	0	0	0	0	2166.89	0
1052020112	2	1	2	1	1	1	0	1	31	0	0	3	0	0	2	0	0	0	1	1	1	1	4407.67	1991	144.989	0	0	0	0	2835.63	1
1052020113	2	1	4	1	3	1	0	1	49	0	0	0	0	4	4	0	0	1	1	1	1	1	10022.1	6299.6	329.674	0	0	0	0	2887.04	1
1052020114	2	1	1	0	1	1	1	0	0	32	5	0	0	1	1	0	0	0	1	1	1	1	4598.93	2660.6	151.281	0	0	0	0	1861.13	0
1052020115	2	1	4	1	3	1	0	1	23	0	0	0	0	1	4	1	0	0	1	1	1	1	7185.67	4924	236.371	0	0	0	0	3041.79	1
1052020116	2	1	2	1	1	1	0	1	50	0	0	8	0	1	2	0	0	1	1	1	1	1	5527.83	3469.5	181.837	0	0	0	0	2031.78	0
1052030101	2	1	4	2	2	1	0	1	46	0	0	12	0	1	5	0	0	0	1	1	1	1	10816.2	3874.5	355.795	0	0	0	0	2208.11	0
1052030102	2	1	2	1	1	1	0	1	34	0	0	10	0	5	2	0	0	0	1	1	1	1	6093.67	2852	200.45	0	0	0	0	1797.35	0
1052030103	2	1	3	1	2	1	0	1	44	0	0	5	0	1	4	0	0	0	1	1	1	1	10195.4	4197.9	335.375	0	0	0	0	2356.45	1
1052030104	2	1	4	2	2	1	0	1	33	0	0	8	0	3	2	2	0	0	1	1	1	1	7848.4	3096.4	258.171	0	0	0	0	1592.59	0
1052030105	2	1	1	0	1	1	1	0	0	40	0	0	0	3	1	0	1	0	1	1	1	1	8551.7	3706.7	281.306	0	0	0	0	3416.1	1
1052030106	2	1	2	1	1	1	1	0	0	35	0	0	0	4	2	0	0	0	1	1	1	1	7976.63	3501.3	262.389	0	0	0	0	2199.89	0
1052030107	2	1	3	1	2	1	0	1	75	0	0	5	0	1	1	2	0	0	1	1	1	1	13261.3	2553	436.228	0	0	0	0	2756.53	1
1052030108	2	1	2	1	1	1	1	0	0	56	0	0	0	0	2	0	1	0	1	1	1	1	5947.62	4402.2	195.645	0	0	0	0	3041.18	1
1052030109	2	1	3	3	1	1	1	0	0	80	0	0	0	1	4	1	0	0	1	1	1	1	8526.03	5968.2	280.462	0	0	0	0	2538.81	1
1052030111	2	1	2	0	2	1	1	0	0	51	5	0	0	1	4	0	0	0	0	0	1	0	9143.57	5939.4	300.775	0	0	0	0	4035.7	1
1052030112	2	1	2	1	1	1	0	1	59	0	0	12	0	0	2	0	0	0	0	0	1	0	5715.53	4094.7	188.011	0	0	0	0	4891.71	1
1052030113	2	1	6	2	4	1	0	1	33	0	0	10	0	0	5	1	1	0	0	0	1	0	15052	7793.7	495.133	0	0	0	0	3753.3	1
1052030114	2	1	3	1	2	1	0	1	45	0	0	10	0	4	2	1	0	1	0	0	1	0	11946.6	6898.7	392.981	0	0	0	0	2309.61	1
1052030115	2	1	3	1	2	1	0	1	40	0	0	10	0	1	3	1	1	0	0	1	1	0	13901.6	7774.9	457.288	0	0	0	0	3108.16	1
1052030116	2	1	2	1	1	1	0	1	43	0	0	21	0	2	2	0	0	0	1	1	1	1	15353.5	7773.5	505.049	0	0	0	0	4191.59	1
1052040101	2	1	2	0	2	1	1	0	0	68	0	0	0	1	1	1	1	0	1	0	0	0	10041.9	4412.7	330.325	0	0	0	0	4040.53	1
1052040102	2	1	4	2	2	1	0	1	40	0	0	8	0	1	3	2	1	1	0	1	1	0	15038.4	7380.1	494.685	0	0	0	0	3094.43	1
1052040103	2	1	3	1	2	1	0	1	28	0	0	0	0	2	3	0	0	0	0	0	1	0	6488.67	2234.5	213.443	0	0	0	0	1255.46	0
1052040104	2	1	2	1	1	1	0	1	60	0	0	0	0	5	2	0	0	0	0	0	1	0	7372.73	4801.9	242.524	0	0	0	0	2582.92	1
1052040105	2	1	3	2	1	1	0	1	52	0	0	0	0	1	4	0	0	0	0	0	1	0	7192.83	4247	236.606	0	0	0	0	2158.69	0
1052040106	2	1	2	1	1	1	0	1	60	0	0	0	0	1	3	0	0	0	0	0	1	0	5015	3250	164.967	0	0	0	0	2626.67	1
1052040107	2	1	4	2	2	1	0	1	65	0	0	10	0	2	4	1	1	1	0	0	1	0	14536.4	9698.1	478.172	0	0	0	0	3677.45	1
1052040108	2	1	2	2	0	1	0	1	70	0	0	0	0	0	1	1	0	0	0	0	1	0	4627.03	2318.7	152.205	0	0	0	0	2172.01	0
1052040109	2	1	2	1	1	1	0	1	40	0	0	8	0	0	2	0	0	0	1	0	1	0	5148.97	2584.8	169.374	0	0	0	0	2601.63	1
1052040110	2	1	1	0	1	1	1	0	0	25	8	0	0	0	1	0	0	0	0	0	1	0	5925.37	2086.2	194.913	0	0	0	0	2294.12	1
1052040111	2	1	3	2	1	1	1	0	0	55	5	0	0	1	4	0	0	0	1	1	1	1	7293.7	4471.2	239.924	0	0	0	0	1915.82	0
1052040112	2	1	2	1	1	1	0	1	75	0	0	0	0	0	0	2	1	0	1	0	1	0	4808.87	2292.2	158.186	0	0	0	0	2674.93	1
1052040113	2	1	3	0	3	1	1	0	0	45	0	0	0	0	3	0	0	0	1	1	1	0	5681.27	3312.1	186.884	0	0	0	0	2813.59	1
1052040114	2	1	3	1	2	1	0	1	50	0	0	10	0	6	4	0	0	0	1	0	1	0	10161.5	5757.7	334.258	0	0	0	0	1920.63	0
1052040115	2	1	3	2	1	1	0	1	55	0	0	2	0	2	5	0	1	0	0	0	1	0	9379.07	5712.4	308.522	0	0	0	0	1775.82	0
1052040116	2	1	2	1	1	1	0	1	45	0	0	12	0	1	3	0	0	0	0	0	1	0	9910.32	4204.9	325.997	0	0	0	0	2477.81	1
1061010101	1	1	3	2	1	1	0	1	45	0	0	7	0	6	4	0	1	0	1	1	1	1	16687.6	10366.8	548.935	1	0	0	0	3717.96	1
1061010102	1	1	7	4	3	1	0	1	50	0	0	10	0	4	8	0	0	0	0	0	1	0	13975.7	9349.9	459.728	1	0	0	0	1964.41	0
1061010103	1	1	3	1	2	1	0	1	35	0	0	9	0	5	2	1	0	0	1	1	1	1	7011.17	3939.5	230.63	1	0	0	0	1960.26	0
1061010104	1	1	2	1	1	1	0	1	23	0	0	10	0	0	2	0	0	0	1	1	1	1	10465.5	6267.2	344.261	1	0	0	0	4605.54	1
1061010105	1	1	2	1	1	1	0	1	35	0	0	10	0	3	2	0	0	0	1	1	1	1	13368.5	5071.8	439.752	1	0	0	0	2817.15	1
1061010106	1	1	3	1	2	1	0	1	37	0	0	4	0	1	2	1	0	0	1	1	1	1	5125.2	2365.2	168.592	1	0	0	0	2990.15	1
1061010107	1	1	2	1	1	1	0	1	45	0	0	16	0	1	2	0	0	0	1	1	1	1	15333.8	6650.5	504.402	1	0	0	0	3715.32	1
1061010108	1	1	2	1	1	1	0	1	60	0	0	10	0	0	2	0	0	0	1	1	1	1	6658.6	3023.6	219.033	1	0	0	0	3960.67	1
1061010109	1	1	3	2	1	1	0	1	55	0	0	0	0	2	6	0	1	0	1	1	1	1	10813.7	6651.2	355.714	1	0	0	0	2551.55	1
1061010110	1	1	4	3	1	1	0	1	55	0	0	10	0	1	5	0	0	0	1	1	1	1	27994.5	14219.5	920.872	1	0	0	0	3558.17	1
1061010111	1	1	2	1	1	1	0	1	57	0	0	0	0	0	2	0	0	0	1	1	1	1	3095.6	1175.6	101.829	1	0	0	0	2557.78	1
1061010112	1	1	2	1	1	1	0	1	30	0	0	6	0	1	2	0	0	0	1	1	1	1	4911.77	2362.6	161.571	1	0	0	0	2220.39	0
1061010201	1	1	4	3	1	1	0	1	45	0	0	5	0	3	5	0	1	0	1	1	1	1	13485.8	5874.1	443.611	1	0	0	0	2451.97	1
1061010202	1	1	4	2	2	1	0	1	55	0	0	8	0	0	4	0	0	0	1	1	1	0	22948	13556.3	754.867	1	0	0	0	4167.31	1
1061010203	1	1	2	1	1	1	0	1	36	0	0	8	0	5	2	0	0	0	1	1	1	1	13966.4	6936.4	459.421	1	0	0	0	2722.19	1
1061010204	1	1	5	2	3	1	1	0	0	43	6	0	0	2	6	0	0	0	1	1	1	1	16755.2	9620.2	551.158	1	0	0	0	2812.68	1
1061010205	1	1	2	1	1	1	0	1	61	0	0	8	0	0	1	1	0	0	1	1	1	1	6653.67	3312	218.871	1	0	0	0	3291.1	1
1061010206	1	1	4	2	2	1	0	1	35	0	0	8	0	3	4	1	0	0	1	1	1	0	16128.4	11047.6	530.541	1	0	0	0	1986.19	0
1061010207	1	1	7	5	2	1	0	1	58	0	0	6	0	0	8	0	0	0	1	1	1	0	28484	10624	936.974	1	0	0	0	2213.79	0
1061010208	1	1	4	2	2	1	0	1	48	0	0	10	0	5	5	0	0	0	1	1	1	0	16975.4	9237.9	558.401	1	0	0	0	2216.91	0
1061010209	1	1	3	1	2	1	0	1	55	0	0	0	0	2	4	0	0	0	1	1	1	0	4212.43	1941.6	138.567	1	0	0	0	1313.85	0
1061010210	1	1	5	2	3	1	0	1	35	0	0	5	0	4	4	1	0	0	1	1	1	1	14757	6118.7	485.429	1	0	0	0	1972.8	0
1061010211	1	1	1	0	1	1	1	0	0	52	0	0	0	3	2	0	0	0	1	1	1	1	7147.93	3159.6	235.129	1	0	0	0	2795.79	1
1061010212	1	1	4	2	2	1	0	1	70	0	0	0	0	3	3	2	0	0	1	1	1	1	8676.52	5191.1	285.412	1	0	0	0	3084.22	1
1061010301	1	1	4	2	2	1	0	1	68	0	0	5	0	0	3	2	0	0	1	1	1	1	5953.52	5042.1	195.839	1	0	0	0	2889.32	1
1061010302	1	1	2	1	1	1	0	1	35	0	0	8	0	1	2	0	0	0	1	1	1	1	5568.75	2627.5	183.183	1	0	0	0	2012.95	0
1061010303	1	1	2	1	1	1	0	1	28	0	0	7	0	1	2	0	0	0	1	1	1	1	9225.65	5811.9	303.475	1	0	0	0	3811.23	1
1061010304	1	1	5	1	4	1	1	0	0	47	0	0	0	3	5	1	0	0	1	1	1	1	7912.03	5732.2	260.264	1	0	0	0	2414.82	1
1061010305	1	1	2	1	1	1	0	1	47	0	0	10	0	5	3	0	0	0	1	1	1	1	18056.9	6792.6	593.978	1	0	0	0	2350.63	1
1061010306	1	1	7	3	4	1	0	1	57	0	0	10	0	0	8	0	0	1	1	1	1	1	15368	6874.2	505.527	1	0	0	0	2219.62	0
1061010307	1	1	3	2	1	1	0	1	45	0	0	0	0	1	5	0	0	0	1	1	1	1	2509.37	1849.2	82.545	1	0	0	0	1310.46	0
1061010308	1	1	6	2	4	1	0	1	61	0	0	16	0	0	6	1	0	0	1	1	1	1	8315.77	5312.1	273.545	1	0	0	0	1708.34	0
1061010309	1	1	2	1	1	1	0	1	35	0	0	3	0	4	2	0	1	0	1	1	1	1	5235.33	3509	172.215	1	0	0	0	3011.93	1
1061010310	1	1	5	3	2	1	0	1	25	0	0	2	0	2	4	1	0	0	1	1	1	1	5327.3	3881.3	175.24	1	0	0	0	1986.04	0
1061010311	1	1	3	1	2	1	0	1	19	0	0	0	0	0	4	0	0	0	1	1	1	1	12342.5	5318.8	406.005	1	0	0	0	2692.27	1
1061010312	1	1	2	1	1	1	0	1	70	0	0	12	0	0	1	1	1	0	1	1	1	1	9034.53	3685.7	297.189	1	0	0	0	3579.53	1
1061010401	1	1	4	3	1	1	0	1	55	0	0	10	0	1	4	1	0	0	1	1	1	1	11606	8229.7	381.775	1	0	0	0	2749.67	1
1061010402	1	1	1	0	1	0	0	0	0	0	0	0	0	3	3	0	0	0	1	1	1	1	8488.5	6116	279.227	1	0	0	0	3464.47	1
1061010403	1	1	2	1	1	1	0	1	40	0	0	0	0	5	2	0	0	0	1	1	1	1	8270.98	6923.9	272.072	1	0	0	0	3339.36	1
1061010404	1	1	1	0	1	1	1	0	0	40	0	0	0	4	1	0	0	0	1	1	1	1	4855.13	3293.8	159.708	1	0	0	0	2635.28	1
1061010405	1	1	2	0	2	1	1	0	0	45	0	0	0	2	4	0	0	0	1	1	1	1	9818.58	7941.5	322.98	1	0	0	0	4678.8	1
1061010406	1	1	2	1	1	1	0	1	40	0	0	10	0	3	2	0	0	0	1	1	1	0	5454.6	3202.1	179.428	1	0	0	0	2438.74	1
1061010407	1	1	2	1	1	1	0	1	40	0	0	0	0	2	2	0	0	0	1	1	1	1	5804.22	2636.3	190.928	1	0	0	0	2148.05	0
1061010408	1	1	2	1	1	1	0	1	30	0	0	8	0	1	2	0	0	0	1	1	1	1	8834.93	4074.1	290.623	1	0	0	0	2693.05	1
1061010409	1	1	3	1	2	1	0	1	46	0	0	0	0	1	3	0	0	0	1	1	1	1	6354.75	5043.5	209.038	1	0	0	0	2861.34	1
1061010410	1	1	3	1	2	1	0	1	72	0	0	0	0	0	1	2	0	1	1	1	1	0	5786.93	3266.1	190.36	1	0	0	0	4101.63	1
1061010411	1	1	2	1	1	1	0	1	35	0	0	0	0	0	2	0	0	0	1	1	1	1	3173.2	1175.7	104.382	1	0	0	0	1866.8	0
1061010412	1	1	5	1	4	1	0	1	55	0	0	0	0	3	7	0	0	0	1	1	1	1	11058.3	7612.9	363.76	1	0	0	0	2431.12	1
1061020101	1	1	2	1	1	1	0	1	45	0	0	0	0	4	2	0	0	0	0	0	1	0	5786.27	3064.6	190.338	1	0	0	0	2148.56	0
1061020102	1	1	2	1	1	1	0	1	38	0	0	10	0	3	2	0	1	0	1	1	1	1	10875.8	3884.1	357.755	1	0	0	0	2108.29	0
1061020103	1	1	2	1	1	1	0	1	33	0	0	16	0	0	2	0	0	0	1	1	1	1	26890.5	19851.3	884.555	1	0	0	0	5882.84	1
1061020104	1	1	2	1	1	1	0	1	68	0	0	21	0	0	0	2	0	0	0	0	1	0	27533	8773	905.691	1	0	0	0	5919.07	1
1061020105	1	1	4	3	1	1	0	1	59	0	0	12	0	1	5	0	0	0	1	0	1	0	12302.8	5244.5	404.698	1	0	0	0	2489.27	1
1061020106	1	1	2	1	1	1	0	1	35	0	0	5	0	5	2	0	0	0	1	1	1	1	8306.43	3945.6	273.238	1	0	0	0	2819.01	1
1061020107	1	1	3	1	2	1	0	1	42	0	0	12	0	4	2	1	0	0	0	0	1	0	12433	6522.2	408.981	1	0	0	0	2364.35	1
1061020108	1	1	8	4	4	1	0	1	58	0	0	0	0	3	10	0	0	0	0	1	1	0	14644.5	10107	481.727	1	0	0	0	2805.12	1
1061020109	1	1	2	1	1	1	0	1	30	0	0	5	0	1	2	0	0	0	0	0	1	0	8660.33	6062	284.879	1	0	0	0	3484.08	1
1061020110	1	1	7	4	3	1	0	1	53	0	0	10	0	1	9	0	0	0	0	0	1	0	14148.7	7857	465.417	1	0	0	0	3054.47	1
1061020111	1	1	2	1	1	1	0	1	43	0	0	5	0	2	2	0	0	0	0	0	1	0	13030.9	5850.9	428.648	1	0	0	0	2719.1	1
1061020112	1	1	3	1	2	1	0	1	29	0	0	10	0	0	3	0	0	0	1	0	1	1	12849.8	6272.3	422.691	1	0	0	0	2694.91	1
1061020201	1	1	2	1	1	1	0	1	41	0	0	5	0	5	2	0	0	0	1	1	1	1	6538.5	4628.5	215.082	1	0	0	0	2143.9	0
1061020202	1	1	3	1	2	1	0	1	52	0	0	10	0	0	4	0	1	0	1	1	1	1	9962.13	4678.8	327.702	1	0	0	0	3066.75	1
1061020203	1	1	5	1	4	1	0	1	43	0	0	10	0	1	7	1	0	0	1	1	1	1	11085.2	7185.2	364.645	1	0	0	0	2330.89	1
1061020204	1	1	2	1	1	1	0	1	45	0	0	0	0	2	3	0	0	1	1	1	1	1	7606.07	5221.9	250.2	1	0	0	0	2200.2	0
1061020205	1	1	2	1	1	1	0	1	30	0	0	0	0	2	2	0	0	0	1	1	1	1	6447.37	3318.2	212.084	1	0	0	0	3380.32	1
1061020206	1	1	2	1	1	1	0	1	45	0	0	5	0	2	2	0	0	0	1	1	1	1	5664.3	4071.8	186.326	1	0	0	0	2207.85	0
1061020207	1	1	4	2	2	1	0	1	48	0	0	0	0	2	5	0	0	0	1	1	1	1	9713.57	6481.9	319.525	1	0	0	0	3298.35	1
1061020208	1	1	2	1	1	1	0	1	50	0	0	8	0	2	2	0	0	1	1	1	1	1	5585.43	2759.6	183.731	1	0	0	0	1238.03	0
1061020209	1	1	9	4	5	1	0	1	32	0	0	6	0	2	9	1	0	0	1	1	1	1	12193.7	6548.7	401.109	1	0	0	0	1535.1	0
1061020210	1	1	2	1	1	1	0	1	55	0	0	3	0	1	2	0	0	0	1	1	1	1	3489.57	2232.9	114.788	1	0	0	0	2472.54	1
1061020211	1	1	4	2	2	1	0	1	66	0	0	0	0	3	2	2	0	0	1	1	1	1	11008.5	7641.8	362.121	1	0	0	0	2953.82	1
1061020212	1	1	3	2	1	1	0	1	42	0	0	0	0	0	4	0	0	0	1	1	1	1	5999.93	3661.6	197.366	1	0	0	0	2695.82	1
1061020301	1	1	2	1	1	1	0	1	36	0	0	16	0	1	2	0	0	0	1	1	1	1	14496.5	5788.2	476.86	1	0	0	0	2626.51	1
1061020302	1	1	2	1	1	1	0	1	72	0	0	0	0	0	1	1	0	0	1	1	1	1	5191.13	2440.3	170.761	1	0	0	0	3159.13	1
1061020303	1	1	4	2	2	1	0	1	50	0	0	10	0	0	6	0	0	0	1	1	1	1	15727.4	6904.9	517.349	1	0	0	0	3003.96	1
1061020305	1	1	4	2	2	1	0	1	36	0	0	10	0	2	3	1	0	0	1	1	1	1	25332.8	7852.7	833.315	1	0	0	0	3553.31	1
1061020306	1	1	5	2	3	1	0	1	56	0	0	0	0	1	6	0	0	0	1	1	1	1	5968.58	4396	196.335	1	0	0	0	2365.2	1
1061020307	1	1	3	1	2	1	0	1	45	0	0	10	0	1	2	1	0	0	1	1	1	1	6990.53	2582.2	229.952	1	0	0	0	1222.25	0
1061020308	1	1	3	1	2	1	0	1	40	0	0	0	0	1	2	1	0	0	0	0	1	0	5138.2	3354.2	169.02	1	0	0	0	2602.01	1
1061020309	1	1	6	3	3	1	0	1	55	0	0	0	0	1	8	0	0	0	1	1	1	0	9868.23	5069.9	324.613	1	0	0	0	2010.3	0
1061020310	1	1	2	1	1	1	0	1	26	0	0	5	0	1	3	0	0	0	1	1	1	1	11624.9	4730.7	382.397	1	0	0	0	4347.67	1
1061020311	1	1	9	5	4	1	0	1	52	0	0	5	0	2	9	0	1	0	1	1	1	0	20156	6929.3	663.025	1	0	0	0	2232.85	0
1061020312	1	1	3	1	2	1	0	1	51	0	0	3	0	5	4	1	1	0	1	1	1	1	13618.4	7136.7	447.973	1	0	0	0	2072.59	0
1061020401	1	1	2	0	2	0	0	0	0	0	0	0	0	3	4	0	0	0	1	1	1	1	9084.8	5812.8	298.842	1	0	0	0	5481.24	1
1061020402	1	1	4	2	2	1	0	1	76	0	0	4	0	0	2	2	0	0	1	1	1	1	10845.6	7135.6	356.763	1	0	0	0	3789.17	1
1061020403	1	1	6	3	3	1	0	1	57	0	0	10	0	0	6	0	0	0	1	1	1	1	18224.3	8936.8	599.484	1	0	0	0	2757.53	1
1061020404	1	1	3	1	2	1	0	1	65	0	0	0	0	0	2	1	0	0	1	1	1	1	6079.63	3346.3	199.988	1	0	0	0	3491.78	1
1061020405	1	1	3	1	2	1	0	1	44	0	0	10	0	2	5	0	0	0	1	1	1	1	10555.4	4729.1	347.215	1	0	0	0	2116.35	0
1061020406	1	1	5	3	2	1	0	1	52	0	0	12	0	0	6	0	1	0	1	1	1	1	15799.8	9345.6	519.729	1	0	0	0	3920.12	1
1061020407	1	1	2	0	2	1	1	0	0	45	0	0	0	0	2	0	0	0	1	1	1	1	3824.23	2555.9	125.797	1	0	0	0	3634.99	1
1061020408	1	1	2	1	1	1	0	1	56	0	0	3	0	3	4	0	0	0	1	1	1	1	8759.13	5930.8	288.129	1	0	0	0	2256.82	1
1061020409	1	1	3	2	1	1	0	1	29	0	0	12	0	2	2	1	0	0	1	1	1	1	9468.18	4714.6	311.453	1	0	0	0	2226.19	0
1061020410	1	1	2	1	1	1	0	1	40	0	0	12	0	7	2	0	0	0	1	1	1	1	11311.3	7343.8	372.082	1	0	0	0	2267.67	1
1061020411	1	1	2	1	1	1	0	1	40	0	0	16	0	3	2	0	1	0	1	1	1	1	24436.3	15766.3	803.826	1	0	0	0	5732.86	1
1061020412	1	1	2	1	1	1	0	1	30	0	0	5	0	1	2	0	0	0	1	1	1	1	8095.43	6209.6	266.297	1	0	0	0	4114.03	1
1061030101	1	1	2	1	1	1	0	1	44	0	0	12	0	4	2	0	0	1	1	1	1	1	10738.7	6946.2	353.247	1	0	0	0	2755.5	1
1061030102	1	1	5	2	3	1	0	1	72	0	0	4	0	2	4	2	0	0	1	1	1	1	9369.6	5307.1	308.211	1	0	0	0	2908.56	1
1061030103	1	1	1	0	1	1	1	0	0	53	0	0	0	0	1	0	0	0	1	1	1	1	2478.13	1989.8	81.5175	1	0	0	0	4493.77	1
1061030104	1	1	2	1	1	1	0	1	40	0	0	0	0	4	4	0	0	0	1	1	1	1	9294.63	5976.3	305.745	1	0	0	0	4235.88	1
1061030105	1	1	3	1	2	1	0	1	45	0	0	10	0	3	2	1	0	0	1	1	1	1	9319.43	4486.1	306.56	1	0	0	0	2644.42	1
1061030107	1	1	2	1	1	1	0	1	30	0	0	3	0	4	2	0	0	0	1	1	1	1	6544.1	4359.1	215.266	1	0	0	0	2655.64	1
1061030108	1	1	2	1	1	1	0	1	55	0	0	0	0	3	2	0	0	0	1	1	1	1	5793.97	3864.8	190.591	1	0	0	0	2707.4	1
1061030109	1	1	4	2	2	1	0	1	60	0	0	5	0	0	5	0	1	0	1	1	1	1	12487.1	9993.8	410.761	1	0	0	0	5500.97	1
1061030110	1	1	5	2	3	1	0	1	55	0	0	5	0	1	7	0	0	0	1	1	1	1	13239.8	7502.3	435.52	1	0	0	0	2649.24	1
1061030111	1	1	2	1	1	1	0	1	32	0	0	4	0	2	2	0	0	0	1	1	1	1	6423.93	4150.6	211.314	1	0	0	0	3052.14	1
1061030112	1	1	5	3	2	1	0	1	43	0	0	10	0	3	7	0	1	0	1	1	1	1	16977.6	7669.3	558.475	1	0	0	0	2305.47	1
1061030201	1	1	3	1	2	1	0	1	55	0	0	10	0	2	5	0	0	0	1	1	1	1	20665.7	10145.3	679.793	1	0	0	0	3548.41	1
1061030202	1	1	3	1	2	1	0	1	50	0	0	5	0	1	4	0	0	0	1	1	1	1	8275.3	5082.8	272.214	1	0	0	0	2166.57	0
1061030203	1	1	2	1	1	1	0	1	60	0	0	5	0	0	3	0	0	0	1	1	1	1	3543.63	1670.3	116.567	1	0	0	0	2258.34	1
1061030204	1	1	2	1	1	1	0	1	42	0	0	8	0	2	2	0	0	0	1	1	1	1	7920.53	3827.2	260.544	1	0	0	0	2538.09	1
1061030205	1	1	5	3	2	1	0	1	70	0	0	0	0	1	4	1	0	0	1	1	1	1	7038.03	3814.7	231.514	1	0	0	0	1768.23	0
1061030206	1	1	2	1	1	1	0	1	45	0	0	6	0	0	2	0	0	0	1	1	1	1	4339.7	2602.7	142.753	1	0	0	0	3258.8	1
1061030207	1	1	2	1	1	1	0	1	86	0	0	10	0	0	0	2	0	0	1	1	1	1	8144.27	3852.6	267.904	1	0	0	0	3883.13	1
1061030208	1	1	3	1	2	1	0	1	33	0	0	8	0	2	3	0	0	0	1	1	1	1	6143	3853	202.072	1	0	0	0	2867.75	1
1061030209	1	1	2	1	1	1	0	1	38	0	0	0	0	3	2	0	1	0	1	1	1	1	5633.55	3679.3	185.314	1	0	0	0	2334.47	1
1061030210	1	1	3	1	2	1	0	1	41	0	0	8	0	2	6	0	0	0	1	1	1	1	6999.17	4937.5	230.236	1	0	0	0	1791.4	0
1061030211	1	1	2	1	1	1	0	1	25	0	0	0	0	0	2	0	0	0	1	1	1	1	5238.27	3771.6	172.311	1	0	0	0	3809.3	1
1061030212	1	1	2	1	1	1	0	1	22	0	0	8	0	0	2	0	0	0	1	1	1	1	3184.67	1550.5	104.759	1	0	0	0	2481.69	1
1061030301	1	1	3	2	1	1	0	1	25	0	0	0	0	0	3	0	0	0	1	1	1	1	5032.75	2961.5	165.551	1	0	0	0	2645.14	1
1061030302	1	1	2	1	1	1	0	1	35	0	0	7	0	2	2	0	0	0	1	1	1	1	7500.08	4853	246.713	1	0	0	0	3630.55	1
1061030304	1	1	2	0	2	1	1	0	0	42	8	0	0	4	3	0	0	0	1	1	1	1	12825.8	7314.1	421.9	1	0	0	0	2124.22	0
1061030305	1	1	2	1	1	1	0	1	46	0	0	10	0	2	4	0	0	0	1	1	1	1	7519.4	4451.9	247.349	1	0	0	0	2586.75	1
1061030307	1	1	4	1	3	1	0	1	45	0	0	14	0	0	4	1	0	0	1	1	1	1	9294.77	4873.1	305.749	1	0	0	0	3164.75	1
1061030308	1	1	4	1	3	1	0	1	50	0	0	5	0	2	6	0	0	0	1	1	1	1	6337.37	3653.2	208.466	1	0	0	0	1518.8	0
1061030310	1	1	2	1	1	1	0	1	33	0	0	7	0	2	2	0	0	0	1	1	1	1	5825.97	3686.8	191.644	1	0	0	0	2102.81	0
1061030311	1	1	3	2	1	1	0	1	73	0	0	2	0	5	2	1	0	0	1	1	1	1	7505.42	5200	246.889	1	0	0	0	2859.94	1
1061030312	1	1	2	1	1	1	0	1	39	0	0	5	0	1	2	0	0	0	1	1	1	1	6843.17	2104	225.104	1	0	0	0	2642.37	1
1061030401	1	1	2	1	1	1	0	1	50	0	0	10	0	2	2	0	0	1	1	1	1	1	21109.4	11510.2	694.387	1	0	0	0	4792.36	1
1061030402	1	1	2	1	1	1	0	1	45	0	0	12	0	3	4	0	0	0	1	1	1	1	18361.2	11297	603.986	1	0	0	0	2698.48	1
1061030403	1	1	6	1	5	1	0	1	67	0	0	0	0	4	5	2	0	1	1	1	1	1	21275.6	13138.1	699.855	1	0	0	0	4662.08	1
1061030404	1	1	4	3	1	1	0	1	51	0	0	12	0	0	5	0	0	1	1	1	1	1	15503.2	7097.4	509.975	1	0	0	0	2707.55	1
1061030405	1	1	2	0	2	1	1	0	0	28	10	0	0	1	2	0	0	0	1	1	1	1	10840.3	5294.5	356.59	1	0	0	0	4404.34	1
1061030406	1	1	4	2	2	1	0	1	56	0	0	0	0	3	7	0	0	0	1	1	1	1	16640.1	8601.3	547.373	1	0	0	0	2415.21	1
1061030407	1	1	2	1	1	1	0	1	25	0	0	14	0	2	3	0	0	0	1	1	1	1	36502.9	4308.1	1200.75	1	0	0	0	2464.25	1
1061030408	1	1	4	4	0	1	0	1	48	0	0	10	0	2	6	0	0	0	1	1	1	0	17591.5	8393.2	578.669	1	0	0	0	2530.21	1
1061030410	1	1	6	3	3	1	0	1	51	0	0	10	0	0	6	0	1	0	1	1	1	1	14489	9148.2	476.613	1	0	0	0	2528.97	1
1061030411	1	1	4	2	2	1	0	1	58	0	0	0	0	2	5	0	0	0	1	1	1	1	7783.7	4291.2	256.043	1	0	0	0	2447.71	1
1061030412	1	1	4	2	2	1	0	1	58	0	0	10	0	0	4	0	1	0	1	1	1	1	15736.5	4635.7	517.649	1	0	0	0	2689.66	1
1061040101	1	1	2	1	1	1	0	1	35	0	0	0	0	1	2	0	0	0	1	1	1	1	3763.57	1924.4	123.802	1	0	0	0	1719.15	0
1061040102	1	1	2	1	1	1	0	1	35	0	0	6	0	0	2	0	0	0	1	1	1	1	4291.9	2756.9	141.181	1	0	0	0	2728.64	1
1061040103	1	1	2	0	2	1	1	0	0	38	0	0	0	1	2	1	0	0	1	1	1	1	6958.77	3922.1	228.907	1	0	0	0	3053.09	1
1061040104	1	1	2	1	1	1	0	1	58	0	0	0	0	0	2	0	0	0	1	1	1	1	3551.3	1778.8	116.819	1	0	0	0	2950.84	1
1061040105	1	1	2	1	1	1	0	1	55	0	0	16	0	0	2	0	0	0	1	1	1	1	23726.7	10355.9	780.485	1	0	0	0	6533.25	1
1061040106	1	1	5	3	2	1	0	1	33	0	0	12	0	0	6	0	0	0	1	1	1	1	8692.03	4388.7	285.922	1	0	0	0	1669.11	0
1061040107	1	1	2	1	1	1	0	1	34	0	0	0	0	4	2	0	0	1	1	1	1	1	10331.5	5394.8	339.851	1	0	0	0	2444.16	1
1061040108	1	1	2	0	2	1	1	0	0	38	0	0	0	5	2	1	0	0	1	1	1	1	8985.22	5469.8	295.566	1	0	0	0	3094.15	1
1061040109	1	1	3	1	2	1	0	1	46	0	0	0	0	5	5	0	0	0	1	1	1	1	9450.9	5933.4	310.885	1	0	0	0	2707.45	1
1061040110	1	1	2	1	1	1	0	1	32	0	0	0	0	4	2	0	0	0	1	1	1	1	4147.33	2554	136.425	1	0	0	0	2528.21	1
1061040111	1	1	2	1	1	1	0	1	38	0	0	0	0	6	2	0	0	0	1	1	1	1	14034	5299	461.645	1	0	0	0	3411.81	1
1061040112	1	1	4	2	2	1	0	1	24	0	0	10	0	1	4	0	0	0	1	1	1	1	15759.3	4750.1	518.397	1	0	0	0	3053.73	1
1061040201	1	1	2	1	1	1	0	1	45	0	0	10	0	2	2	0	0	0	1	1	1	1	7388.2	4365.7	243.033	1	0	0	0	2753.96	1
1061040202	1	1	3	2	1	1	0	1	44	0	0	0	0	1	4	0	0	0	1	1	1	1	6126.6	3895.6	201.533	1	0	0	0	2215.03	0
1061040203	1	1	2	1	1	1	0	1	35	0	0	5	0	2	2	0	0	0	1	1	1	1	6592.17	3230.5	216.848	1	0	0	0	2281.68	1
1061040204	1	1	2	1	1	1	0	1	24	0	0	6	0	1	2	1	0	0	1	1	1	1	4991.77	2766.6	164.203	1	0	0	0	2198.37	0
1061040205	1	1	3	2	1	1	0	1	54	0	0	10	0	5	4	0	0	0	1	1	1	1	17877.9	10445.8	588.088	1	0	0	0	3078.31	1
1061040206	1	1	4	2	2	1	0	1	55	0	0	0	0	6	5	0	0	1	1	1	1	1	7438.57	5811.9	244.69	1	0	0	0	2555.17	1
1061040207	1	1	3	2	1	1	0	1	78	0	0	10	0	0	2	1	0	1	1	1	1	1	6074.33	3716	199.814	1	0	0	0	2995.62	1
1061040209	1	1	3	1	2	1	0	1	75	0	0	0	0	0	1	2	0	0	1	1	1	1	3455.53	2452.2	113.669	1	0	0	0	2203.54	0
1061040210	1	1	3	1	2	1	0	1	41	0	0	5	0	5	2	1	0	1	1	1	1	1	6581.28	4367.2	216.49	1	0	0	0	2155.06	0
1061040211	1	1	3	1	2	1	1	0	0	62	0	0	0	3	2	1	0	0	1	1	1	1	4529.07	2914.9	148.982	1	0	0	0	1884.34	0
1061040212	1	1	2	1	1	1	0	1	38	0	0	0	0	1	1	1	0	0	1	1	1	1	2335.43	1632.1	76.8235	1	0	0	0	2465.95	1
1061040301	1	1	4	2	2	1	0	1	62	0	0	14	0	3	3	1	0	0	1	1	1	1	45992.8	14326.1	1512.92	1	0	0	0	3664.63	1
1061040302	1	1	2	1	1	1	0	1	43	0	0	14	0	0	2	0	0	0	1	1	1	1	18699.9	10191.6	615.129	1	0	0	0	5471.91	1
1061040303	1	1	2	1	1	1	0	1	55	0	0	12	0	1	2	0	0	0	1	1	1	1	12387.4	5770.7	407.479	1	0	0	0	3896.5	1
1061040304	1	1	4	2	2	1	0	1	31	0	0	12	0	1	2	2	0	0	1	1	1	1	15651.2	7137.9	514.843	1	0	0	0	2547.2	1
1061040305	1	1	3	2	1	1	0	1	37	0	0	14	0	2	2	1	0	0	1	1	1	1	19130.6	6680.6	629.296	1	0	0	0	2232.8	0
1061040306	1	1	4	1	3	1	0	1	61	0	0	14	0	0	2	2	1	1	1	1	1	1	37274.4	20719.4	1226.13	1	0	0	0	6849.71	1
1061040307	1	1	4	2	2	1	0	1	65	0	0	14	0	1	5	1	0	0	1	1	1	1	27224.2	6236.7	895.533	1	0	0	0	2338.84	1
1061040308	1	1	2	0	2	1	1	0	0	39	5	0	0	5	2	1	0	0	1	1	1	1	16008.2	7867.4	526.587	1	0	0	0	2498.52	1
1061040309	1	1	2	1	1	1	0	1	46	0	0	22	0	2	2	0	0	0	1	1	1	0	22124.9	8316.6	727.794	1	0	0	0	2920.23	1
1061040310	1	1	2	1	1	1	0	1	45	0	0	22	0	4	2	0	0	0	1	1	1	1	28083.9	10903.1	923.814	1	0	0	0	2538.99	1
1061040311	1	1	4	3	1	1	0	1	53	0	0	10	0	0	7	0	0	0	1	1	1	1	13902.7	5906.9	457.327	1	0	0	0	1866.83	0
1061040312	1	1	4	2	2	1	0	1	52	0	0	0	0	0	7	0	1	0	1	1	1	1	29566.8	16558.5	972.593	1	0	0	0	3836.82	1
1061040401	1	1	4	2	2	1	0	1	55	0	0	0	0	1	5	0	0	0	0	0	1	0	22265.4	7077.1	732.416	1	0	0	0	2939.17	1
1061040402	1	1	6	3	3	1	0	1	68	0	0	0	0	3	5	1	0	1	0	0	1	0	13565.4	8008.7	446.229	1	0	0	0	2585.61	1
1061040403	1	1	1	0	1	1	1	0	0	34	0	0	0	4	1	0	0	0	0	0	1	0	4154.9	2544.9	136.674	1	0	0	0	1823.14	0
1061040404	1	1	2	1	1	1	0	1	45	0	0	5	0	6	2	0	0	0	0	0	1	0	8729.93	4334.1	287.169	1	0	0	0	2398.58	1
1061040405	1	1	3	1	2	1	0	1	38	0	0	5	0	4	2	1	0	0	0	0	1	0	7568.73	3660.4	248.971	1	0	0	0	2449.28	1
1061040406	1	1	2	1	1	1	0	1	29	0	0	8	0	0	2	0	0	0	0	0	1	0	3424.1	2049.1	112.635	1	0	0	0	2370.85	1
1061040407	1	1	3	1	2	1	0	1	65	0	0	0	0	0	3	1	0	1	1	1	1	1	9509.63	5548.8	312.817	1	0	0	0	5562.27	1
1061040408	1	1	2	1	1	1	0	1	36	0	0	0	0	5	2	0	0	0	1	1	1	1	10209.7	5228	335.844	1	0	0	0	2681.23	1
1061040409	1	1	3	2	1	1	0	1	50	0	0	0	0	5	4	0	0	0	1	1	1	1	8779.5	6429.5	288.799	1	0	0	0	2580.71	1
1061040410	1	1	2	1	1	1	0	1	40	0	0	8	0	5	2	0	0	0	1	1	1	1	10150.6	4880.6	333.901	1	0	0	0	2670.57	1
1061040411	1	1	1	1	0	1	0	1	43	0	0	17	0	0	1	0	0	0	1	1	1	1	15303.9	6589.7	503.417	1	0	0	0	1435.38	0
1061040412	1	1	2	1	1	1	0	1	37	0	0	10	0	1	2	0	0	0	1	1	1	1	8331.1	4866.1	274.049	1	0	0	0	3040.69	1
1062010101	2	1	2	1	1	1	0	1	57	0	0	10	0	3	2	0	0	1	1	1	1	1	13614	9264.8	447.828	0	0	0	0	4160.46	1
1062010102	2	1	3	1	2	1	0	1	37	0	0	10	0	4	2	1	0	1	1	1	1	1	14912.9	9589.6	490.557	0	0	0	0	3642.98	1
1062010103	2	1	7	5	2	1	0	1	58	0	0	0	0	1	7	0	0	1	1	1	1	1	7830.73	6456.4	257.59	0	0	0	0	2687.38	1
1062010104	2	1	2	1	1	1	0	1	38	0	0	0	0	1	2	0	0	0	1	1	1	1	2965.3	2024.8	97.5428	0	0	0	0	2357.26	1
1062010105	2	1	3	1	2	1	0	1	61	0	0	0	0	1	2	1	1	0	1	1	1	1	8409.57	4277.9	276.63	0	0	0	0	3618.83	1
1062010106	2	1	2	1	1	1	0	1	35	0	0	8	0	2	2	0	0	0	0	0	1	0	5495.2	4160.2	180.763	0	0	0	0	2743.15	1
1062010107	2	1	2	1	1	1	0	1	40	0	0	6	0	5	2	0	1	0	0	1	1	1	6991.8	4165.3	229.993	0	0	0	0	2566.24	1
1062010108	2	1	3	1	2	1	0	1	44	0	0	9	0	4	4	0	1	0	1	1	1	1	7408.98	5626.9	243.717	0	0	0	0	3312.38	1
1062010109	2	1	2	1	1	1	0	1	31	0	0	8	0	1	2	0	0	0	1	1	1	1	2840.3	2170.8	93.4309	0	0	0	0	1817.08	0
1062010110	2	1	6	3	3	1	0	1	45	0	0	10	0	5	6	1	1	0	1	1	1	1	14520.3	10310.3	477.641	0	0	0	0	3081.05	1
1062010111	2	1	6	4	2	1	0	1	49	0	0	0	0	3	6	1	1	0	0	0	1	1	9904.77	7213.1	325.815	0	0	0	0	2973.51	1
1062010112	2	1	3	1	2	1	0	1	44	0	0	10	0	3	3	0	0	0	1	1	1	1	7766.97	3622.8	255.492	0	0	0	0	2726.14	1
1062010113	2	1	4	3	1	1	0	1	63	0	0	8	0	1	4	1	1	0	1	1	1	1	7591.13	4487.8	249.708	0	0	0	0	1611.2	0
1062010114	2	1	2	1	1	1	0	1	30	0	0	0	0	7	2	0	0	0	1	1	1	1	3649.37	2589.7	120.045	0	0	0	0	1683.75	0
1062010115	2	1	1	0	1	1	1	0	0	38	3	0	0	2	4	0	0	0	1	1	1	1	5508.88	2724.3	181.213	0	0	0	0	2308.97	1
1062010116	2	1	5	3	2	1	0	1	76	0	0	0	0	6	4	1	1	0	1	1	1	1	8425.05	5381.3	277.14	0	0	0	0	2160.7	0
1062010201	2	1	4	2	2	1	0	1	46	0	0	10	0	2	6	0	0	0	1	1	1	1	10219.4	4665.2	336.163	0	0	0	0	2573.94	1
1062010202	2	1	2	1	1	1	0	1	48	0	0	4	0	4	2	0	0	0	1	1	1	1	5392.93	4294.6	177.399	0	0	0	0	3278.08	1
1062010203	2	1	4	3	1	1	0	1	62	0	0	0	0	1	3	1	0	0	1	1	1	1	4192.9	2755.4	137.924	0	0	0	0	2356.21	1
1062010204	2	1	4	2	2	1	0	1	80	0	0	0	0	0	2	2	0	0	1	1	1	1	4770.87	2429.2	156.936	0	0	0	0	1677.82	0
1062010205	2	1	5	2	3	1	0	1	64	0	0	9	0	0	4	1	0	0	1	1	1	0	9466.33	5740.5	311.393	0	0	0	0	2591.07	1
1062010206	2	1	2	1	1	1	0	1	35	0	0	0	0	0	2	0	0	0	1	1	1	1	3133.47	2366.8	103.075	0	0	0	0	2326.52	1
1062010207	2	1	2	1	1	1	0	1	45	0	0	5	0	1	3	0	0	0	1	1	1	1	7441.13	3600.3	244.774	0	0	0	0	2599.18	1
1062010209	2	1	2	1	1	1	0	1	53	0	0	10	0	0	3	0	1	0	0	1	1	1	15594.6	9244.6	512.98	0	0	0	0	4786.49	1
1062010210	2	1	5	2	3	1	0	1	80	0	0	0	0	0	3	2	0	0	1	1	1	1	7618.23	6047.4	250.6	0	0	0	0	4523.71	1
1062010211	2	1	2	1	1	1	0	1	48	0	0	13	0	2	2	0	1	0	0	1	1	1	9720.33	5287	319.748	0	0	0	0	3405.28	1
1062010212	2	1	6	2	4	1	0	1	39	0	0	12	0	4	5	1	1	0	0	1	1	1	40157	18405.3	1320.95	0	0	0	0	4202.8	1
1062010213	2	1	4	1	3	1	0	1	47	0	0	10	0	3	3	1	1	0	0	1	1	1	27940	12965	919.079	0	0	0	0	5192.13	1
1062010214	2	1	2	1	1	1	0	1	41	0	0	14	0	3	2	0	0	0	1	1	1	0	9471.27	5954.6	311.555	0	0	0	0	2408.54	1
1062010215	2	1	3	1	2	1	0	1	76	0	0	0	0	0	1	2	0	0	1	1	1	1	4884.12	3190.7	160.662	0	0	0	0	3433.24	1
1062010216	2	1	2	1	1	1	0	1	37	0	0	0	0	0	2	0	0	0	1	1	1	1	5078	3129	167.039	0	0	0	0	3328.03	1
1062020101	2	1	2	1	1	1	0	1	55	0	0	0	0	5	2	0	0	0	1	1	1	1	4386.78	3500.2	144.302	0	0	0	0	2874.11	1
1062020102	2	1	2	1	1	1	0	1	50	0	0	0	0	0	1	1	0	0	1	1	1	1	3024.98	1960.4	99.506	0	0	0	0	4733.06	1
1062020103	2	1	1	0	1	1	1	0	0	31	0	0	0	4	1	0	0	0	1	1	1	1	3613.85	2727.6	118.877	0	0	0	0	1022.13	0
1062020104	2	1	2	1	1	1	0	1	50	0	0	9	0	4	3	0	0	0	1	1	1	1	5318.23	3168.4	174.942	0	0	0	0	1720.91	0
1062020105	2	1	3	2	1	1	0	1	60	0	0	0	0	2	5	0	0	0	1	1	1	1	6556.23	4672.9	215.666	0	0	0	0	2644.98	1
1062020106	2	1	4	2	2	1	0	1	53	0	0	6	0	3	4	0	0	0	1	1	1	1	3788.77	2699.6	124.63	0	0	0	0	2125.73	0
1062020107	2	1	2	1	1	1	0	1	65	0	0	12	0	2	1	1	0	0	1	1	1	1	5410.83	2370.5	177.988	0	0	0	0	2430.24	1
1062020108	2	1	2	1	1	1	0	1	25	0	0	9	0	1	2	0	0	0	1	1	1	1	2979.1	1819.1	97.9967	0	0	0	0	1451.39	0
1062020109	2	1	5	3	2	1	0	1	50	0	0	14	0	0	6	0	0	0	1	1	1	1	11083.5	6781.8	364.588	0	0	0	0	3496.14	1
1062020110	2	1	2	1	1	1	0	1	30	0	0	0	0	3	2	0	0	0	1	1	1	1	3471	2463.5	114.178	0	0	0	0	3098.68	1
1062020111	2	1	2	1	1	1	1	0	0	44	0	0	0	3	3	0	1	0	1	1	1	1	7553.85	4697.6	248.482	0	0	0	0	3119.75	1
1062020112	2	1	3	2	1	1	0	1	52	0	0	0	0	2	4	0	1	0	1	1	1	1	6431	4948.5	211.546	0	0	0	0	2235.6	0
1062020113	2	1	3	2	1	1	0	1	75	0	0	0	0	0	2	1	0	0	1	1	1	1	3060.43	2327.1	100.672	0	0	0	0	3181.19	1
1062020114	2	1	2	1	1	1	0	1	37	0	0	12	0	1	2	0	1	0	1	0	1	1	21754.3	12978.5	715.603	0	0	0	0	6166.59	1
1062020115	2	1	2	1	1	1	0	1	26	0	0	0	0	0	2	0	0	0	1	1	1	1	2778.57	1909.4	91.4002	0	0	0	0	2341.51	1
1062020116	2	1	3	2	1	1	0	1	51	0	0	8	0	2	3	0	0	0	1	1	1	1	11948.3	3891.6	393.035	0	0	0	0	2254.11	1
1062020201	2	1	4	3	1	1	0	1	53	0	0	0	0	5	5	0	0	0	1	1	1	1	6541.07	5053.4	215.167	0	0	0	0	2089.84	0
1062020202	2	1	3	1	2	1	0	1	25	0	0	4	0	0	2	1	0	0	1	1	1	1	3824.7	3034.7	125.812	0	0	0	0	3008.66	1
1062020203	2	1	2	1	1	1	0	1	23	0	0	5	0	1	2	0	1	0	1	1	1	1	4414.03	3223.2	145.198	0	0	0	0	3320.38	1
1062020204	2	1	2	1	1	1	0	1	38	0	0	0	0	2	2	0	0	0	1	1	1	1	3603.57	2001.9	118.538	0	0	0	0	1040.89	0
1062020205	2	1	3	2	1	1	1	0	0	55	0	0	0	2	3	0	0	0	1	1	1	1	3191.23	2190.4	104.975	0	0	0	0	1550.41	0
1062020206	2	1	3	1	2	1	0	1	35	0	0	0	0	2	2	1	0	0	1	1	1	1	5446.87	4100.2	179.173	0	0	0	0	2436.88	1
1062020207	2	1	2	1	1	1	0	1	58	0	0	5	0	2	3	0	0	0	1	1	1	1	2490.1	1692.6	81.9112	0	0	0	0	1714.99	0
1062020208	2	1	2	1	1	1	0	1	45	0	0	0	0	3	3	0	1	0	1	1	1	1	6987.63	5528.3	229.856	0	0	0	0	3117.91	1
1062020209	2	1	2	1	1	1	0	1	50	0	0	0	0	2	2	0	0	0	1	1	1	1	3259.17	2605	107.209	0	0	0	0	2777.27	1
1062020210	2	1	2	1	1	1	0	1	28	0	0	5	0	0	2	0	0	0	1	1	1	1	5187.13	4106.3	170.629	0	0	0	0	3594.48	1
1062020211	2	1	2	1	1	1	0	1	42	0	0	3	0	5	3	0	0	0	1	1	1	1	5094.58	3520.5	167.585	0	0	0	0	2165.78	0
1062020212	2	1	2	1	1	1	0	1	38	0	0	0	0	4	3	0	0	0	1	1	1	1	6478.43	4915.1	213.106	0	0	0	0	2411.18	1
1062020213	2	1	4	3	1	1	0	1	52	0	0	5	0	4	4	0	0	0	1	1	1	1	9111.83	6334	299.731	0	0	0	0	2596.69	1
1062020214	2	1	4	3	1	1	0	1	41	0	0	0	0	3	3	1	0	0	1	1	1	1	6270.8	3385.8	206.276	0	0	0	0	1774.7	0
1062020215	2	1	2	1	1	1	0	1	36	0	0	5	0	3	2	0	0	0	1	1	1	1	4310.87	3040.2	141.805	0	0	0	0	2292.2	1
1062020216	2	1	3	1	2	1	0	1	28	0	0	4	0	0	2	1	0	0	1	1	1	1	4121.2	2618.7	135.566	0	0	0	0	2876.3	1
1062030101	2	1	4	3	1	1	0	1	62	0	0	9	0	0	3	1	1	0	1	1	1	1	7233.43	5405.1	237.942	0	0	0	0	3607.26	1
1062030102	2	1	2	1	1	1	0	1	44	0	0	0	0	2	2	0	1	0	1	1	1	1	9180.23	4136.9	301.981	0	0	0	0	3441.29	1
1062030103	2	1	8	3	5	1	0	1	45	0	0	7	0	3	9	0	1	0	1	1	1	1	20752.7	12538.9	682.653	0	0	0	0	3592.91	1
1062030104	2	1	3	2	1	1	0	1	63	0	0	7	0	0	2	2	1	0	1	1	1	1	6181.23	4130.4	203.33	0	0	0	0	3406.17	1
1062030105	2	1	3	1	2	1	0	1	73	0	0	4	0	0	1	2	1	0	1	1	1	1	5453.2	3418.2	179.382	0	0	0	0	5629.93	1
1062030106	2	1	2	1	1	1	0	1	70	0	0	0	0	0	1	1	1	0	1	1	1	1	3436.07	2541.9	113.029	0	0	0	0	4143.62	1
1062030107	2	1	4	1	3	1	0	1	50	0	0	14	0	1	3	1	1	0	1	1	1	1	15547.3	6414	511.425	0	0	0	0	3452.33	1
1062030108	2	1	2	1	1	1	0	1	53	0	0	0	0	1	2	0	0	1	1	1	1	1	6323.6	3598.6	208.013	0	0	0	0	4328.04	1
1062030109	2	1	3	1	2	1	0	1	60	0	0	8	0	1	4	0	1	0	1	1	1	1	8244.9	5609.9	271.214	0	0	0	0	4922.63	1
1062030110	2	1	5	1	4	1	0	1	39	0	0	12	0	2	7	0	1	0	1	1	1	1	22423.5	12049.7	737.616	0	0	0	0	3500.16	1
1062030111	2	1	3	1	2	1	0	1	30	0	0	10	0	2	2	1	1	0	1	1	1	0	12373.8	7131.3	407.033	0	0	0	0	4470.05	1
1062030112	2	1	3	2	1	1	0	1	56	0	0	8	0	0	4	0	1	0	1	1	1	1	22456	11939.3	738.683	0	0	0	0	8032.55	1
1062030113	2	1	4	1	3	1	0	1	70	0	0	0	0	3	6	1	1	0	1	1	1	1	9394.33	6096	309.024	0	0	0	0	2623.49	1
1062030114	2	1	3	1	2	1	0	1	65	0	0	5	0	1	2	2	1	0	1	1	1	1	6030.82	3922.9	198.382	0	0	0	0	3093.84	1
1062030115	2	1	2	1	1	1	0	1	56	0	0	7	0	3	4	0	0	1	1	1	1	1	7535.82	5357.9	247.889	0	0	0	0	3325.9	1
1062030116	2	1	3	2	1	1	0	1	50	0	0	10	0	2	4	0	0	0	1	1	1	0	4265.22	2730.3	140.303	0	0	0	0	1528.12	0
1062030201	2	1	4	3	1	1	0	1	80	0	0	0	0	1	4	1	1	0	1	1	1	1	12496.8	6741	411.08	0	0	0	0	4263.94	1
1062030202	2	1	4	2	2	1	0	1	35	0	0	0	0	0	3	1	0	0	1	1	1	1	4237.65	2973.9	139.396	0	0	0	0	2345.97	1
1062030204	2	1	1	0	1	1	1	0	0	35	0	0	0	4	1	0	0	0	1	1	1	1	8068.93	5573.6	265.425	0	0	0	0	4572.27	1
1062030205	2	1	3	1	2	1	0	1	47	0	0	0	0	1	4	0	1	0	1	1	1	1	8010.2	6980.2	263.493	0	0	0	0	3322.42	1
1062030206	2	1	1	0	1	1	1	0	0	60	0	0	0	1	2	0	0	0	1	1	1	1	3169.58	2742.5	104.263	0	0	0	0	3502.16	1
1062030207	2	1	3	1	2	1	0	1	60	0	0	5	0	1	5	0	1	0	1	1	1	1	8763.82	6635.9	288.283	0	0	0	0	2179.14	0
1062030208	2	1	5	2	3	1	0	1	30	0	0	12	0	0	4	1	1	0	1	1	1	1	30551.8	12618.5	1004.99	0	0	0	0	4180.55	1
1062030209	2	1	2	1	1	1	0	1	49	0	0	5	0	2	2	0	1	0	1	1	1	1	6344.13	5568.3	208.689	0	0	0	0	3711.57	1
1062030210	2	1	6	2	4	1	0	1	61	0	0	0	0	3	5	1	0	0	1	1	1	1	21780	10267.5	716.447	0	0	0	0	3502.48	1
1062030211	2	1	3	1	2	1	0	1	32	0	0	0	0	2	3	0	1	0	1	1	1	1	6343.43	4245.1	208.666	0	0	0	0	2468.38	1
1062030212	2	1	4	2	2	1	0	1	33	0	0	7	0	1	4	1	0	0	1	1	1	1	7060.47	4918.8	232.252	0	0	0	0	2433.58	1
1062030213	2	1	1	0	1	1	1	0	0	56	0	0	0	0	3	0	1	0	1	1	1	1	6399.98	5305.4	210.526	0	0	0	0	5134.62	1
1062030214	2	1	6	3	3	1	0	1	55	0	0	0	0	0	6	0	0	0	1	1	1	1	6535.17	4792.5	214.973	0	0	0	0	2693.22	1
1062030215	2	1	4	2	2	1	0	1	62	0	0	0	0	0	3	1	0	1	1	1	1	1	3806.22	2868.3	125.204	0	0	0	0	2334.09	1
1062030216	2	1	2	1	1	1	0	1	70	0	0	0	0	0	1	1	0	0	1	1	1	1	5344.33	4638.5	175.8	0	0	0	0	4944.3	1
1062040101	2	1	2	1	1	1	0	1	28	0	0	6	0	0	2	0	0	0	1	1	1	1	3701.43	3103.1	121.758	0	0	0	0	5018.39	1
1062040102	2	1	2	1	1	1	0	1	59	0	0	0	0	2	2	0	0	0	1	1	1	1	4444.38	3624.8	146.197	0	0	0	0	4485.46	1
1062040103	2	1	6	2	4	1	0	1	56	0	0	0	0	0	6	0	1	0	1	1	1	1	8870.47	6893.8	291.792	0	0	0	0	2555.38	1
1062040104	2	1	4	1	3	1	0	1	78	0	0	0	0	4	3	2	0	0	1	1	1	1	19594.1	8619.1	644.543	0	0	0	0	2746.19	1
1062040105	2	1	1	0	1	1	1	0	0	36	0	0	0	2	1	0	0	0	1	1	1	1	6321.83	3703.5	207.955	0	0	0	0	3647.64	1
1062040106	2	1	2	1	1	1	0	1	52	0	0	4	0	6	2	0	1	0	1	1	1	1	6518.7	4199.2	214.431	0	0	0	0	2372.12	1
1062040107	2	1	5	2	3	1	0	1	85	0	0	10	0	4	3	2	0	0	1	1	1	1	22160.3	10127	728.958	0	0	0	0	2882.56	1
1062040108	2	1	8	3	5	1	0	1	69	0	0	6	0	3	6	2	1	0	1	1	1	1	12831.5	10305.8	422.09	0	0	0	0	3662.54	1
1062040109	2	1	3	2	1	1	0	1	35	0	0	0	0	0	4	0	1	0	1	1	1	1	7424.3	3739.3	244.22	0	0	0	0	2877.7	1
1062040110	2	1	4	3	1	1	0	1	70	0	0	0	0	1	4	1	0	1	1	1	1	1	7222.77	6286.1	237.591	0	0	0	0	3979.36	1
1062040111	2	1	3	1	2	1	1	0	0	50	0	0	0	2	5	0	0	0	1	1	1	1	9603.3	4118.3	315.898	0	0	0	0	2647.58	1
1062040112	2	1	3	2	1	1	0	1	20	0	0	0	0	0	2	2	1	0	1	1	1	1	4738.22	3895.3	155.862	0	0	0	0	2752.49	1
1062040113	2	1	3	1	2	1	0	1	71	0	0	0	0	5	3	1	0	0	1	1	1	1	8243.93	5223.1	271.182	0	0	0	0	2914.77	1
1062040114	2	1	4	3	1	1	0	1	36	0	0	0	0	4	4	0	0	0	1	1	1	1	6037.87	3557.2	198.614	0	0	0	0	2239.51	0
1062040115	2	1	2	1	1	1	0	1	31	0	0	0	0	1	2	0	0	1	1	1	1	1	4196.2	3408.7	138.033	0	0	0	0	3794.83	1
1062040116	2	1	3	1	2	1	0	1	38	0	0	8	0	5	2	1	1	0	1	1	1	1	15516.8	6440.8	510.421	0	0	0	0	3178.24	1
1062040201	2	1	1	0	1	1	1	0	0	27	0	0	0	2	1	0	0	0	1	1	1	1	2963.53	2297.7	97.4846	0	0	0	0	2653.07	1
1062040202	2	1	3	1	2	1	0	1	65	0	0	0	0	0	2	1	0	1	1	1	1	1	5615.2	4527.7	184.711	0	0	0	0	6068.67	1
1062040203	2	1	1	0	1	1	1	0	0	32	0	0	0	4	1	0	0	1	1	1	1	1	4616.52	3498.6	151.859	0	0	0	0	3368.71	1
1062040204	2	1	3	2	1	1	0	1	60	0	0	0	0	2	4	0	1	0	1	1	1	1	13729.2	9008.4	451.62	0	0	0	0	3133.95	1
1062040205	2	1	1	1	0	1	0	1	45	0	0	0	0	4	2	0	0	0	1	1	1	1	4644.2	3346.7	152.77	0	0	0	0	1993.54	0
1062040206	2	1	2	0	2	1	1	0	0	44	0	0	0	0	2	0	0	1	1	1	1	1	4576.8	2024.3	150.553	0	0	0	0	2209.05	0
1062040207	2	1	3	3	0	1	0	1	58	0	0	0	0	0	3	0	0	0	1	1	1	1	3769.4	2056.9	123.993	0	0	0	0	1442.69	0
1062040208	2	1	3	2	1	1	0	1	45	0	0	3	0	1	4	0	0	0	1	1	1	1	5284.17	2959.5	173.821	0	0	0	0	1926.24	0
1062040209	2	1	2	1	1	1	0	1	33	0	0	0	0	1	2	0	0	0	0	0	1	0	5213.37	3694.2	171.492	0	0	0	0	3478.15	1
1062040210	2	1	2	1	1	1	0	1	25	0	0	10	0	0	3	0	0	0	0	0	1	0	4340.1	2715.1	142.766	0	0	0	0	3231.72	1
1062040211	2	1	3	1	2	1	0	1	27	0	0	16	0	0	3	0	1	0	0	0	1	0	40340.6	15782.3	1326.99	0	0	0	0	7315.9	1
1062040212	2	1	2	1	1	1	0	1	35	0	0	0	0	2	2	0	0	0	0	0	1	0	4824.38	3724.8	158.697	0	0	0	0	3243.18	1
1062040213	2	1	6	4	2	1	0	1	54	0	0	0	0	2	5	1	0	0	0	0	1	0	8701.45	5757.7	286.232	0	0	0	0	2507.36	1
1062040214	2	1	2	1	1	1	1	0	0	56	0	0	0	0	2	0	0	0	1	0	1	0	3494.9	2794.9	114.964	0	0	0	0	3947.2	1
1062040215	2	1	2	1	1	1	0	1	57	0	0	0	0	3	2	0	0	0	0	0	1	0	5770.05	3586.3	189.804	0	0	0	0	2355.11	1
1062040216	2	1	2	1	1	1	0	1	26	0	0	2	0	0	2	0	0	0	0	0	1	0	2917.9	2080.4	95.9836	0	0	0	0	1977.07	0
1071010101	1	1	2	1	1	1	0	1	40	0	0	0	0	6	2	0	0	0	1	1	1	1	5716.27	3704.6	188.035	1	0	0	0	1722.46	0
1071010102	1	1	5	2	3	1	0	1	50	0	0	0	0	2	5	0	0	0	1	1	1	1	6791.67	5065	223.41	1	0	0	0	2226.82	0
1071010103	1	1	2	1	1	1	0	1	22	0	0	3	0	0	2	0	0	0	1	1	1	1	11905.5	5280.5	391.628	1	0	0	0	4322.87	1
1071010104	1	1	1	0	1	1	1	0	0	42	12	0	0	2	3	0	0	0	1	1	1	1	23294.6	10436.3	766.271	1	0	0	0	3691.33	1
1071010105	1	1	1	0	1	1	1	0	0	35	0	0	0	4	1	0	0	0	1	1	1	1	8098.83	2503	266.409	1	0	0	0	3018.68	1
1071010106	1	1	3	1	2	1	0	1	35	0	0	5	0	1	2	1	0	0	1	1	1	1	5411.97	3376.8	178.025	1	0	0	0	2253.76	1
1071010108	1	1	8	4	4	1	0	1	57	0	0	10	0	1	7	1	0	0	1	1	1	1	12664.1	6447.1	416.582	1	0	0	0	1835.06	0
1071010109	1	1	2	1	1	1	0	1	46	0	0	19	0	0	2	0	0	0	1	1	1	1	48021.7	13638.4	1579.66	1	0	0	0	1958.42	0
1071010110	1	1	2	1	1	1	0	1	41	0	0	0	0	3	3	0	0	0	1	1	1	1	29470.5	5158.2	969.423	1	0	0	0	2237.78	0
1071010111	1	1	2	1	1	1	0	1	26	0	0	16	0	1	3	0	0	0	1	1	1	0	27268.4	10560.1	896.988	1	0	0	0	3583.32	1
1071010112	1	1	3	2	1	1	0	1	45	0	0	10	0	0	4	0	0	0	1	1	1	1	31563.3	10380	1038.27	1	0	0	0	4019.73	1
1071010201	1	1	5	2	3	1	0	1	40	0	0	0	0	1	5	1	0	0	1	1	1	1	10354.2	2744.2	340.599	1	0	0	0	1641.67	0
1071010202	1	1	2	1	1	1	0	1	26	0	0	5	0	1	2	0	0	0	1	1	1	1	5267.27	2970.6	173.265	1	0	0	0	2144.89	0
1071010203	1	1	2	1	1	1	0	1	46	0	0	5	0	4	2	0	0	0	1	1	1	1	4359.73	2618.9	143.412	1	0	0	0	2049.5	0
1071010204	1	1	8	5	3	1	0	1	48	0	0	9	0	2	8	0	0	0	1	1	1	1	15094.5	9127.8	496.529	1	0	0	0	2560.82	1
1071010205	1	1	4	3	1	1	0	1	33	0	0	0	0	1	4	0	0	0	1	1	1	1	7946.5	5534	261.398	1	0	0	0	1007.08	0
1071010206	1	1	4	2	2	1	0	1	46	0	0	5	0	6	6	0	1	0	1	1	1	1	11267	6987.8	370.624	1	0	0	0	2343.81	1
1071010207	1	1	2	1	1	1	0	1	47	0	0	17	0	1	3	0	0	0	1	1	1	1	29721.2	3654.5	977.67	1	0	0	0	2097.98	0
1071010208	1	1	3	2	1	1	0	1	52	0	0	0	0	4	3	0	0	0	1	1	1	1	5626.3	4001.3	185.076	1	0	0	0	1954.99	0
1071010209	1	1	2	1	1	1	0	1	48	0	0	0	0	3	2	0	0	0	1	1	1	1	5335.48	3313.4	175.509	1	0	0	0	2896.19	1
1071010210	1	1	4	2	2	1	0	1	66	0	0	8	0	0	4	1	0	0	1	1	1	1	9746.67	4480	320.614	1	0	0	0	2553.39	1
1071010211	1	1	3	2	1	1	0	1	40	0	0	8	0	4	4	0	0	0	1	1	1	1	6004.3	3016.8	197.51	1	0	0	0	2077.97	0
1071010212	1	1	5	3	2	1	0	1	63	0	0	16	0	0	4	1	0	1	1	1	1	1	18207.5	8862.5	598.931	1	0	0	0	2554.54	1
1071020101	1	1	1	1	0	1	0	1	30	0	0	10	0	0	2	0	0	0	1	1	1	1	5356.9	2819.4	176.214	1	0	0	0	3572.61	1
1071020102	1	1	6	4	2	1	0	1	65	0	0	0	0	0	4	2	0	0	1	1	1	1	7008.17	4824	230.532	1	0	0	0	2582.44	1
1071020103	1	1	4	3	1	1	0	1	24	0	0	8	0	1	4	1	0	0	1	1	1	1	8304.5	5464.5	273.174	1	0	0	0	3806.6	1
1071020104	1	1	4	2	2	1	0	1	49	0	0	0	0	5	5	0	0	0	1	1	1	1	12715.3	8325.6	418.265	1	0	0	0	2559.86	1
1071020105	1	1	5	2	3	1	0	1	65	0	0	0	0	6	3	2	0	1	1	1	1	1	16560.9	6937.1	544.768	1	0	0	0	2173.15	0
1071020106	1	1	6	2	4	1	0	1	35	0	0	10	0	2	7	0	0	0	1	1	1	1	9487.27	5930.6	312.081	1	0	0	0	2133.47	0
1071020107	1	1	1	0	1	1	1	0	0	35	0	0	0	4	1	0	0	0	0	0	1	0	3401.07	2167.4	111.877	1	0	0	0	1480.06	0
1071020108	1	1	4	3	1	1	0	1	50	0	0	18	0	4	5	0	0	0	1	0	1	0	27172.6	6089.3	893.837	1	0	0	0	2301.89	1
1071020109	1	1	4	1	3	1	0	1	28	0	0	12	0	1	5	0	1	0	0	0	1	0	16175	11121.7	532.073	1	0	0	0	3574.16	1
1071020110	1	1	1	0	1	0	0	0	0	0	0	0	0	5	2	0	0	0	0	0	1	0	4898.77	2394.6	161.144	1	0	0	0	2183.17	0
1071020111	1	1	3	2	1	1	0	1	46	0	0	3	0	0	5	0	0	0	0	0	1	0	7908.7	3831.2	260.155	1	0	0	0	2804.71	1
1071020112	1	1	4	3	1	1	0	1	50	0	0	0	0	5	6	0	0	0	0	0	1	0	6514.3	4398.3	214.286	1	0	0	0	1753.72	0
1071020201	1	1	2	1	1	1	0	1	40	0	0	0	0	4	4	0	0	0	0	0	1	0	7338.97	3829.3	241.413	1	0	0	0	2112.85	0
1071020202	1	1	3	1	2	1	0	1	40	0	0	5	0	3	3	1	0	0	1	1	1	1	7502.97	3463.8	246.808	1	0	0	0	1979.84	0
1071020203	1	1	1	0	1	0	0	0	0	0	0	0	0	4	1	0	0	0	1	1	1	1	3830.1	2077.1	125.99	1	0	0	0	1497.59	0
1071020204	1	1	1	0	1	1	1	0	0	45	0	0	0	5	1	0	0	0	1	1	1	1	6543.63	3592.8	215.251	1	0	0	0	2878.91	1
1071020205	1	1	4	2	2	1	0	1	45	0	0	0	0	2	5	0	0	0	1	1	1	1	11767.7	6311.9	387.096	1	0	0	0	3391.08	1
1071020206	1	1	5	2	3	1	0	1	48	0	0	5	0	1	5	1	0	0	1	1	1	1	7659.8	4887.3	251.967	1	0	0	0	2896.22	1
1071020207	1	1	4	3	1	1	0	1	45	0	0	5	0	1	6	0	0	0	1	1	1	1	12844.1	5693.3	422.504	1	0	0	0	2779.74	1
1071020208	1	1	6	4	2	1	0	1	50	0	0	0	0	2	7	0	0	0	1	1	1	1	7311.23	3595.4	240.501	1	0	0	0	1606.73	0
1071020209	1	1	3	1	2	1	0	1	56	0	0	0	0	1	4	0	0	0	1	1	1	1	7838.3	3680.8	257.839	1	0	0	0	3296.72	1
1071020210	1	1	2	1	1	1	1	0	0	58	0	0	0	0	2	0	0	0	1	1	1	1	4438.7	3201.2	146.01	1	0	0	0	3788.59	1
1071020211	1	1	3	1	2	1	1	0	0	32	0	0	0	2	2	2	0	0	1	1	1	1	10148	5955.5	333.816	1	0	0	0	3168.71	1
1071020212	1	1	3	1	2	1	0	1	26	0	0	7	0	0	3	0	0	0	1	1	1	1	10520.2	3544.8	346.06	1	0	0	0	3210.26	1
1071030101	1	1	4	1	3	1	0	1	32	0	0	0	0	3	3	1	0	0	1	1	1	1	5899.77	4293.1	194.071	1	0	0	0	2080.99	0
1071030102	1	1	3	0	3	1	1	0	0	64	0	0	0	0	2	1	0	0	1	1	1	1	4817.23	2928.9	158.462	1	0	0	0	3696.52	1
1071030103	1	1	2	1	1	1	0	1	51	0	0	0	0	3	2	0	0	1	1	1	1	1	12004.6	8942.1	394.888	1	0	0	0	3507.85	1
1071030104	1	1	2	1	1	1	0	1	55	0	0	21	0	3	2	0	0	0	1	1	1	1	20361.2	7090.4	669.777	1	0	0	0	3022.96	1
1071030105	1	1	6	3	3	1	0	1	55	0	0	2	0	3	6	1	1	0	1	1	1	1	11687.5	6989.2	384.458	1	0	0	0	1904.23	0
1071030106	1	1	4	2	2	1	0	1	60	0	0	5	0	2	5	0	0	0	1	1	1	0	9650.4	5787.9	317.447	1	0	0	0	3199.96	1
1071030107	1	1	1	0	1	1	1	0	0	29	10	0	0	2	1	0	0	0	1	1	1	1	8482.87	5203.7	279.042	1	0	0	0	4492.18	1
1071030108	1	1	2	1	1	1	0	1	36	0	0	0	0	3	2	0	0	0	1	1	1	1	4228.5	3428.5	139.095	1	0	0	0	2574.68	1
1071030109	1	1	2	1	1	1	0	1	54	0	0	5	0	0	3	0	0	1	1	1	1	1	8877.47	3535.8	292.022	1	0	0	0	3510.74	1
1071030110	1	1	3	2	1	1	0	1	48	0	0	10	0	3	4	0	1	0	1	1	1	1	16776.9	5570.2	551.871	1	0	0	0	2642.34	1
1071030111	1	1	2	1	1	1	0	1	35	0	0	3	0	4	2	0	0	0	1	1	1	1	5819.73	4033.9	191.439	1	0	0	0	2528.93	1
1071030112	1	1	2	1	1	1	0	1	45	0	0	13	0	4	4	0	0	1	1	1	1	1	18660.9	8857.6	613.846	1	0	0	0	3618.6	1
1071030201	1	1	2	1	1	1	0	1	55	0	0	10	0	3	3	0	0	0	1	1	1	1	10258	6200.6	337.435	1	0	0	0	3346.16	1
1071030202	1	1	2	1	1	1	0	1	35	0	0	12	0	0	2	0	0	1	1	1	1	1	21674.3	12140.1	712.969	1	0	0	0	5561.56	1
1071030203	1	1	2	1	1	1	0	1	47	0	0	0	0	5	3	0	0	0	1	1	1	1	13031.6	7234.1	428.671	1	0	0	0	2686.17	1
1071030204	1	1	2	0	2	1	1	0	0	74	0	0	0	0	1	1	0	0	1	1	1	1	4188.73	3017.9	137.787	1	0	0	0	5348.17	1
1071030205	1	1	2	1	1	1	0	1	58	0	0	0	0	2	2	0	1	0	1	1	1	1	8627.23	4698.9	283.791	1	0	0	0	2687.1	1
1071030206	1	1	2	1	1	1	0	1	66	0	0	0	0	3	1	1	0	0	1	1	1	1	8298.63	3592.8	272.981	1	0	0	0	1983.59	0
1071030207	1	1	2	1	1	1	0	1	35	0	0	0	0	1	2	0	0	0	1	1	1	1	6912.37	5185.7	227.38	1	0	0	0	2808.41	1
1071030208	1	1	2	1	1	1	0	1	47	0	0	10	0	3	2	0	0	0	1	1	1	1	9177.13	6084.3	301.879	1	0	0	0	2949.59	1
1071030209	1	1	2	1	1	1	0	1	24	0	0	9	0	2	3	0	0	0	1	1	1	1	7313.1	5303.1	240.562	1	0	0	0	2629.82	1
1071030210	1	1	5	2	3	1	0	1	45	0	0	0	0	3	7	0	0	0	1	1	1	1	16036.1	10219.4	527.502	1	0	0	0	2743.59	1
1071030211	1	1	4	2	2	1	0	1	23	0	0	0	0	3	6	0	0	0	1	1	1	1	11032.7	6647.7	362.918	1	0	0	0	2159.13	0
1071030212	1	1	2	1	1	1	0	1	45	0	0	9	0	3	2	0	0	0	1	1	1	1	6289.7	4042.2	206.898	1	0	0	0	1852.5	0
1071040101	1	1	2	1	1	1	0	1	40	0	0	16	0	2	3	0	0	0	1	1	1	1	12574.2	5855.9	413.626	1	0	0	0	2963.24	1
1071040102	1	1	5	2	3	1	0	1	68	0	0	0	0	2	4	1	0	1	1	1	1	1	13730.4	8388.7	451.657	1	0	0	0	3251.09	1
1071040103	1	1	5	1	4	1	1	0	0	50	0	0	0	3	5	1	0	1	1	1	1	1	12614.6	8553.8	414.955	1	0	0	0	3263.71	1
1071040104	1	1	2	1	1	1	0	1	32	0	0	10	0	3	2	0	0	0	1	1	1	1	3860.8	2100.8	127	1	0	0	0	1545.65	0
1071040105	1	1	3	2	1	1	0	1	46	0	0	8	0	2	5	0	0	0	1	1	1	1	10582.1	4794.6	348.095	1	0	0	0	2776.75	1
1071040107	1	1	2	1	1	1	0	1	54	0	0	0	0	5	2	0	0	1	1	1	1	1	7491.5	5519	246.431	1	0	0	0	3113.75	1
1071040108	1	1	2	1	1	1	0	1	44	0	0	0	0	0	2	0	0	0	1	1	1	1	5174.27	2942.6	170.206	1	0	0	0	2586.4	1
1071040109	1	1	1	0	1	1	1	0	0	32	0	0	0	4	1	0	0	0	1	1	1	1	6369.1	4009.1	209.51	1	0	0	0	2897.14	1
1071040110	1	1	2	1	1	1	0	1	35	0	0	14	0	2	2	0	0	0	1	1	1	1	7848.07	4043.9	258.16	1	0	0	0	2834.92	1
1071040111	1	1	2	1	1	1	0	1	38	0	0	0	0	0	3	0	0	0	1	1	1	1	4109.5	3059.5	135.181	1	0	0	0	3292.94	1
1071040112	1	1	8	6	2	1	0	1	45	0	0	0	0	1	8	0	1	0	1	1	1	1	12790.5	7392.2	420.741	1	0	0	0	2574.79	1
1071040201	1	1	3	1	2	1	0	1	44	0	0	7	0	5	3	1	0	0	1	1	1	1	7773.23	4857.4	255.698	1	0	0	0	2413.26	1
1071040202	1	1	1	0	1	1	1	0	0	35	12	0	0	1	1	0	0	0	1	1	1	1	15613.3	7300.8	513.595	1	0	0	0	7477.07	1
1071040203	1	1	2	1	1	1	0	1	38	0	0	7	0	2	2	0	0	0	1	1	1	1	6739.73	4408.9	221.702	1	0	0	0	2340.27	1
1071040204	1	1	4	3	1	1	0	1	50	0	0	10	0	1	5	0	0	0	1	1	1	1	19432.9	12533.7	639.239	1	0	0	0	4104.1	1
1071040205	1	1	2	1	1	1	0	1	27	0	0	10	0	1	2	0	0	0	1	1	1	1	6252.57	3628.4	205.677	1	0	0	0	1941.74	0
1071040206	1	1	2	1	1	1	0	1	40	0	0	14	0	3	2	0	0	0	1	1	1	1	9716.13	5767.8	319.61	1	0	0	0	2922.98	1
1071040207	1	1	2	0	2	1	1	0	0	40	0	0	0	3	5	0	0	0	1	1	1	1	18817.2	11242.2	618.987	1	0	0	0	3487.96	1
1071040208	1	1	6	3	3	1	0	1	65	0	0	8	0	0	5	1	0	0	1	1	1	1	11073.1	5935.6	364.247	1	0	0	0	2863.85	1
1071040209	1	1	3	1	2	1	0	1	35	0	0	12	0	4	3	0	0	0	1	1	1	1	17734	6248.5	583.355	1	0	0	0	1736.4	0
1071040210	1	1	3	1	2	1	0	1	63	0	0	5	0	2	4	1	0	0	1	1	1	1	8602.13	3713.8	282.965	1	0	0	0	2488.36	1
1071040211	1	1	2	1	1	1	0	1	28	0	0	6	0	1	3	0	0	0	1	1	1	1	7836.57	3259.9	257.782	1	0	0	0	2053.86	0
1071040212	1	1	2	1	1	1	0	1	32	0	0	0	0	0	2	0	0	0	1	1	1	1	5729.9	3459.9	188.484	1	0	0	0	4006.36	1
1072010101	2	1	5	3	2	1	0	1	72	0	0	0	0	5	4	2	1	0	1	1	1	1	12210.2	9936	401.65	0	0	0	0	3348.34	1
1072010102	2	1	5	3	3	1	0	1	28	0	0	9	0	6	4	2	1	0	1	1	1	1	13077.3	10109.5	430.175	0	0	0	0	1853.87	0
1072010103	2	1	2	1	1	1	0	1	42	0	0	0	0	5	3	0	1	0	1	1	1	0	7382.4	5082.9	242.842	0	0	0	0	3005.58	1
1072010104	2	1	5	2	3	1	0	1	64	0	0	0	0	5	4	1	1	0	1	1	1	1	9207.1	8004.6	302.865	0	0	0	0	1622.35	0
1072010105	2	1	5	3	2	1	0	1	39	0	0	0	0	2	5	1	1	0	1	1	1	1	13134.6	6485	432.059	0	0	0	0	2865.28	1
1072010106	2	1	5	3	2	1	0	1	44	0	0	0	0	2	5	0	1	0	1	1	1	1	4691.17	3412	154.315	0	0	0	0	1744.64	0
1072010107	2	1	3	2	1	1	0	1	71	0	0	0	0	1	3	2	1	0	1	1	1	1	7352.07	5805.4	241.844	0	0	0	0	3539.89	1
1072010108	2	1	3	2	1	1	0	1	28	0	0	0	0	0	3	0	1	0	1	1	1	1	4872.63	3479.3	160.284	0	0	0	0	2855.41	1
1072010109	2	1	4	2	2	1	0	1	47	0	0	0	0	2	5	0	1	0	0	0	1	0	5279.6	3859.6	173.671	0	0	0	0	1770.55	0
1072010110	2	1	3	1	2	1	0	1	80	0	0	0	0	0	2	2	0	0	0	0	1	0	3092.5	2190	101.727	0	0	0	0	2266.14	1
1072010111	2	1	6	5	1	1	0	1	53	0	0	0	0	3	6	1	0	0	1	0	1	0	9550.5	4793.5	314.161	0	0	0	0	1948.88	0
1072010112	2	1	2	1	1	1	0	1	35	0	0	0	0	3	2	0	0	0	0	0	1	0	2739.13	2328.8	90.1031	0	0	0	0	2182.16	0
1072010113	2	1	2	1	1	1	0	1	30	0	0	0	0	1	2	0	0	0	0	0	1	0	3041.87	2455.2	100.061	0	0	0	0	2626.26	1
1072010114	2	1	2	1	1	1	0	1	40	0	0	1	0	9	2	0	0	0	0	0	1	0	5675.87	4395.7	186.706	0	0	0	0	1973.85	0
1072010115	2	1	6	3	3	1	0	1	59	0	0	0	0	1	6	0	1	0	0	0	1	1	8315.2	5750.2	273.526	0	0	0	0	3279.14	1
1072010116	2	1	2	1	1	1	0	1	30	0	0	0	0	1	2	0	0	0	0	0	1	0	3364.12	2393.7	110.662	0	0	0	0	2522.23	1
1072010201	2	1	4	2	2	1	0	1	26	0	0	0	0	2	5	0	1	0	0	0	1	0	6516.2	5158.7	214.349	0	0	0	0	2384.28	1
1072010202	2	1	6	3	3	1	0	1	70	0	0	0	0	1	6	1	0	1	1	1	1	1	6000.43	4057.1	197.383	0	0	0	0	2441.71	1
1072010203	2	1	2	1	1	1	0	1	40	0	0	0	0	5	2	0	1	0	1	1	1	1	7543.2	3926.2	248.132	0	0	0	0	1949.73	0
1072010204	2	1	2	1	1	1	0	1	55	0	0	8	0	2	2	0	1	0	1	1	1	0	7186.53	5176.2	236.399	0	0	0	0	4116.5	1
1072010205	2	1	3	1	2	1	0	1	60	0	0	0	0	4	4	0	1	0	1	0	1	0	8109.63	6300.8	266.764	0	0	0	0	2907.38	1
1072010206	2	1	5	2	3	1	0	1	24	0	0	9	0	2	6	0	1	0	1	1	1	1	5561.73	3963.4	182.952	0	0	0	0	2769.7	1
1072010207	2	1	1	0	1	1	1	0	0	40	0	0	0	2	3	0	0	0	0	0	1	0	5685.2	3924.7	187.013	0	0	0	0	3053.91	1
1072010208	2	1	5	2	3	1	0	1	30	0	0	0	0	1	4	1	0	0	1	1	1	1	4873.33	3357.5	160.307	0	0	0	0	2257.14	1
1072010209	2	1	4	3	1	1	0	1	65	0	0	0	0	0	4	1	0	0	1	1	1	1	2857.43	1956.6	93.9945	0	0	0	0	1840.9	0
1072010210	2	1	1	0	1	1	1	0	0	35	0	0	0	3	2	0	0	0	1	1	1	1	3530.23	2803.4	116.126	0	0	0	0	1938.42	0
1072010211	2	1	2	1	1	1	0	1	65	0	0	0	0	1	2	1	0	0	1	1	1	1	4361.13	2742.8	143.458	0	0	0	0	2335.57	1
1072010212	2	1	5	2	3	1	0	1	70	0	0	0	0	0	4	1	0	1	1	1	1	1	4689.3	3471.8	154.253	0	0	0	0	2647.57	1
1072010213	2	1	3	2	1	1	0	1	35	0	0	0	0	3	2	1	0	0	1	1	1	1	3372.63	2344.3	110.942	0	0	0	0	1570.12	0
1072010214	2	1	2	1	1	1	0	1	60	0	0	8	0	1	3	0	1	0	1	1	1	1	4746.72	3648.3	156.142	0	0	0	0	3948.43	1
1072010215	2	1	2	1	1	1	0	1	30	0	0	6	0	2	2	0	0	0	1	1	1	1	6778.43	2150.1	222.975	0	0	0	0	1263.49	0
1072010216	2	1	6	4	2	1	0	1	26	0	0	0	0	2	8	0	0	1	1	1	1	1	9623.87	7692.2	316.575	0	0	0	0	3701.19	1
1072020101	2	1	3	1	2	1	0	1	59	0	0	0	0	1	2	1	1	0	0	0	1	0	3320.37	2133.7	109.223	0	0	0	0	2086.07	0
1072020103	2	1	3	1	2	1	0	1	72	0	0	0	0	1	2	2	1	0	0	0	1	0	4252.13	2933.8	139.873	0	0	0	0	2810.55	1
1072020104	2	1	2	1	1	1	0	1	44	0	0	0	0	2	2	0	1	0	0	0	1	0	9085.73	7102.9	298.873	0	0	0	0	3886.6	1
1072020105	2	1	3	1	2	1	0	1	81	0	0	0	0	0	1	2	1	0	0	0	1	0	6804.1	5547.6	223.819	0	0	0	0	5131.67	1
1072020106	2	1	2	1	1	1	0	1	37	0	0	3	0	3	2	0	0	0	0	0	1	0	5733.03	3907.2	188.587	0	0	0	0	3261.19	1
1072020107	2	1	2	1	1	1	0	1	40	0	0	0	0	7	3	0	0	0	0	0	1	0	5501.37	4834.7	180.966	0	0	0	0	2586.17	1
1072020108	2	1	5	3	2	1	0	1	54	0	0	0	0	0	6	0	1	0	0	0	1	0	9415.93	6522.6	309.735	0	0	0	0	3713.53	1
1072020109	2	1	4	1	3	1	0	1	38	0	0	5	0	0	4	0	0	0	0	0	1	0	5341.87	3245.2	175.719	0	0	0	0	2553.85	1
1072020110	2	1	2	1	1	1	0	1	35	0	0	10	0	2	2	0	0	0	0	0	1	1	3908.35	2934.6	128.564	0	0	0	0	2691.91	1
1072020111	2	1	2	1	1	1	0	1	49	0	0	8	0	5	3	0	1	0	0	0	1	0	5227.03	3401.7	171.942	0	0	0	0	2996.44	1
1072020112	2	1	3	1	2	1	0	1	55	0	0	0	0	4	4	0	1	0	0	0	1	0	7939.53	5887.2	261.169	0	0	0	0	4199.45	1
1072020113	2	1	3	1	2	1	0	1	25	0	0	9	0	3	4	0	1	0	0	0	1	0	8703.1	5018.1	286.286	0	0	0	0	2899.21	1
1072020114	2	1	3	2	1	1	0	1	45	0	0	0	0	1	3	0	0	0	0	0	1	0	3676.4	2288.9	120.934	0	0	0	0	2578.07	1
1072020115	2	1	2	1	1	1	0	1	52	0	0	0	0	4	3	0	1	0	0	0	1	0	6334.33	4316	208.366	0	0	0	0	3209.28	1
1072020116	2	1	7	4	3	1	0	1	78	0	0	0	0	3	7	1	1	0	0	0	1	0	11681.2	7571.2	384.25	0	0	0	0	2462.82	1
1072020201	2	1	2	1	1	1	0	1	34	0	0	8	0	2	2	0	0	0	1	1	1	1	3826.48	2666.9	125.871	0	0	0	0	2938.95	1
1072020202	2	1	2	1	1	1	0	1	32	0	0	8	0	6	2	0	1	0	1	1	1	1	5707.4	3478.9	187.743	0	0	0	0	2119.22	0
1072020203	2	1	2	1	1	1	0	1	32	0	0	10	0	1	2	0	0	0	1	1	1	1	3723.83	2440.5	122.495	0	0	0	0	2988.95	1
1072020204	2	1	3	1	2	1	0	1	53	0	0	0	0	2	5	0	0	0	1	1	1	1	9293.67	6967	305.713	0	0	0	0	2848.04	1
1072020205	2	1	4	1	3	1	0	1	35	0	0	1	0	5	3	1	1	0	1	1	1	1	7182.83	4602.5	236.277	0	0	0	0	2844.3	1
1072020206	2	1	7	4	3	1	0	1	37	0	0	0	0	4	6	2	1	0	1	1	1	1	8143.17	6031.5	267.867	0	0	0	0	2835.57	1
1072020207	2	1	7	4	3	1	0	1	25	0	0	5	0	2	8	0	1	0	1	1	1	1	14345.7	7766.5	471.897	0	0	0	0	2555.75	1
1072020208	2	1	2	1	1	1	0	1	27	0	0	5	0	2	2	0	1	0	1	1	1	1	6447.63	3154.3	212.093	0	0	0	0	2502.3	1
1072020209	2	1	2	1	1	1	0	1	37	0	0	0	0	2	2	0	0	1	1	1	1	1	4568.03	2942.2	150.264	0	0	0	0	2808.05	1
1072020210	2	1	3	1	2	1	0	1	73	0	0	0	0	4	2	1	1	0	1	1	1	1	5380.18	3823.1	176.98	0	0	0	0	2153.24	0
1072020211	2	1	2	1	1	1	0	1	33	0	0	0	0	1	2	0	1	0	1	1	1	1	4454.37	3590.2	146.525	0	0	0	0	2966.87	1
1072020212	2	1	2	1	1	1	0	1	25	0	0	2	0	0	2	0	1	0	1	1	1	1	2909.87	1578.2	95.7193	0	0	0	0	2623.81	1
1072020213	2	1	2	1	1	1	0	1	48	0	0	6	0	4	2	0	0	1	1	1	1	1	6299.43	3487.6	207.218	0	0	0	0	2095.38	0
1072020214	2	1	3	2	1	1	0	1	62	0	0	10	0	0	2	1	1	0	1	1	1	1	3557.67	2306	117.029	0	0	0	0	3489.69	1
1072020215	2	1	2	1	1	1	0	1	28	0	0	7	0	0	2	0	1	0	1	1	1	0	3577.8	2557.8	117.691	0	0	0	0	3724.94	1
1072020216	2	1	2	1	1	1	0	1	38	0	0	0	0	4	2	0	1	0	1	1	1	1	6110.78	4741.2	201.013	0	0	0	0	3158.37	1
1072030101	2	1	3	1	2	1	0	1	52	0	0	7	0	2	3	0	0	1	1	1	1	1	6779.1	4980.6	222.997	0	0	0	0	3804.36	1
1072030102	2	1	2	1	1	1	0	1	50	0	0	0	0	1	2	0	1	0	1	1	1	1	5482.67	3793.5	180.351	0	0	0	0	4280.02	1
1072030103	2	1	2	1	1	1	0	1	22	0	0	5	0	0	2	0	1	0	1	1	1	1	6885.87	3499.2	226.509	0	0	0	0	3030.21	1
1072030105	2	1	3	1	2	1	0	1	60	0	0	0	0	3	4	0	1	0	0	0	1	0	7112.03	5245.2	233.948	0	0	0	0	3480.76	1
1072030106	2	1	2	1	1	1	0	1	39	0	0	4	0	4	2	0	0	0	0	0	1	0	3708.47	2421.8	121.989	0	0	0	0	1619.6	0
1072030107	2	1	6	3	3	1	0	1	80	0	0	0	0	6	7	1	1	0	0	0	1	0	9721.63	5827.8	319.791	0	0	0	0	1830.75	0
1072030108	2	1	2	1	1	1	0	1	27	0	0	5	0	1	2	0	0	0	0	0	1	0	4816.03	2457.7	158.422	0	0	0	0	3049.49	1
1072030109	2	1	3	2	1	1	0	1	80	0	0	0	0	0	2	1	1	0	0	0	1	0	6863.63	4487.8	225.777	0	0	0	0	3849.05	1
1072030110	2	1	2	1	1	1	0	1	60	0	0	0	0	2	4	0	1	0	0	0	1	0	5760.4	4477.9	189.487	0	0	0	0	3199.96	1
1072030111	2	1	2	1	1	1	0	1	25	0	0	0	0	1	2	0	0	0	0	0	1	0	2703.7	1556.2	88.9375	0	0	0	0	2236.99	0
1072030112	2	1	4	2	2	1	0	1	76	0	0	0	0	0	4	1	1	0	0	0	1	0	5814.23	4003.4	191.258	0	0	0	0	3215.79	1
1072030113	2	1	2	1	1	1	0	1	33	0	0	0	0	3	2	0	1	0	0	0	1	0	4497.05	3378.3	147.929	0	0	0	0	2865.07	1
1072030114	2	1	2	1	1	1	0	1	40	0	0	0	0	7	3	0	1	0	0	0	1	0	8655.77	5394.1	284.729	0	0	0	0	2559.29	1
1072030115	2	1	2	1	1	1	0	1	63	0	0	0	0	1	1	1	1	0	0	0	1	0	5363.2	3850.7	176.421	0	0	0	0	4112.96	1
1072030116	2	1	3	2	1	1	0	1	27	0	0	0	0	2	3	0	1	0	0	1	1	0	4693.57	3276.9	154.394	0	0	0	0	2377.37	1
1072030201	2	1	3	1	2	1	0	1	46	0	0	0	0	4	3	1	1	0	1	1	1	1	7111.13	5112.8	233.919	0	0	0	0	3209.14	1
1072030202	2	1	2	1	1	1	0	1	34	0	0	12	0	4	3	0	0	1	1	1	1	1	8774.68	6619.1	288.641	0	0	0	0	4064.5	1
1072030203	2	1	2	1	1	1	0	1	50	0	0	8	0	2	2	0	1	0	1	1	1	1	6672.5	3855.5	219.49	0	0	0	0	3181.64	1
1072030204	2	1	3	1	2	1	0	1	70	0	0	7	0	1	1	2	0	0	1	1	1	1	12688.2	5497.2	417.375	0	0	0	0	4662.4	1
1072030205	2	1	2	1	1	1	0	1	25	0	0	0	0	0	2	1	1	0	1	1	1	1	5637.67	3338.5	185.45	0	0	0	0	3413.29	1
1072030206	2	1	2	1	1	1	0	1	42	0	0	0	0	4	2	0	0	0	1	1	1	1	5545.2	3678.2	182.408	0	0	0	0	3671.98	1
1072030207	2	1	2	1	1	1	0	1	45	0	0	0	0	0	2	0	1	0	1	1	1	1	3135.23	1664.4	103.133	0	0	0	0	2240.69	0
1072030208	2	1	2	1	1	1	0	1	36	0	0	0	0	4	2	0	1	0	1	1	1	1	7300.87	5314.2	240.16	0	0	0	0	2828.14	1
1072030209	2	1	2	1	1	1	0	1	40	0	0	0	0	3	2	0	1	0	1	0	1	0	8000.27	4748.6	263.167	0	0	0	0	3510.5	1
1072030210	2	1	3	2	1	1	0	1	43	0	0	0	0	4	3	0	1	0	1	1	1	1	11636.3	7811.8	382.773	0	0	0	0	3350.44	1
1072030211	2	1	4	2	2	1	0	1	58	0	0	0	0	1	5	0	0	1	1	1	1	1	6704.1	5239.1	220.53	0	0	0	0	3759.8	1
1072030212	2	1	3	2	1	1	0	1	48	0	0	0	0	0	3	0	1	0	1	1	1	1	4051.1	2323.6	133.26	0	0	0	0	2922.31	1
1072030213	2	1	2	1	1	1	0	1	20	0	0	9	0	4	4	0	1	0	1	1	1	1	10208.6	5481.4	335.808	0	0	0	0	2787.78	1
1072030214	2	1	2	1	1	1	0	1	33	0	0	0	0	4	3	0	0	0	1	1	1	1	7583.63	5039.3	249.462	0	0	0	0	2808.52	1
1072030215	2	1	4	3	1	1	0	1	60	0	0	0	0	3	4	0	1	0	1	1	1	1	7141.23	5408.4	234.909	0	0	0	0	3535.73	1
1072030216	2	1	5	2	3	1	0	1	75	0	0	0	0	0	4	2	1	0	1	1	1	1	5151.6	3514.1	169.461	0	0	0	0	2429.14	1
1072040101	2	1	2	1	1	1	0	1	39	0	0	5	0	4	2	0	0	0	0	0	1	0	4352.1	3317.1	143.161	0	0	0	0	3408.7	1
1072040102	2	1	2	1	1	1	0	1	38	0	0	10	0	0	2	0	0	0	1	0	1	0	3783.23	2344.9	124.448	0	0	0	0	3195.66	1
1072040103	2	1	2	1	1	1	0	1	30	0	0	5	0	0	2	0	1	0	0	0	1	0	5138.07	2898.9	169.015	0	0	0	0	4675.73	1
1072040104	2	1	3	2	1	1	0	1	48	0	0	0	0	1	4	0	1	0	0	0	1	1	5925.1	3520.1	194.905	0	0	0	0	3190.84	1
1072040105	2	1	2	1	1	1	0	1	35	0	0	16	0	1	2	0	0	1	0	0	1	0	7726.93	3016.1	254.175	0	0	0	0	3755.04	1
1072040106	2	1	2	1	1	1	0	1	42	0	0	14	0	0	2	0	1	0	0	0	1	0	5813.8	3076.3	191.243	0	0	0	0	2521.95	1
1072040107	2	1	6	3	3	1	0	1	30	0	0	0	0	2	7	0	1	0	0	0	1	0	9255.1	6635.1	304.444	0	0	0	0	3303.79	1
1072040108	2	1	2	1	1	1	0	1	35	0	0	0	0	3	2	0	0	1	0	0	1	0	5844.9	5082.4	192.266	0	0	0	0	3427.7	1
1072040109	2	1	2	1	1	1	0	1	52	0	0	3	0	5	2	0	1	0	0	0	1	0	6946.5	3752	228.503	0	0	0	0	3052.96	1
1072040110	2	1	2	1	1	1	0	1	45	0	0	0	0	4	2	0	1	0	0	0	1	0	4574.33	3790	150.471	0	0	0	0	2782.1	1
1072040111	2	1	2	1	1	1	0	1	72	0	0	0	0	0	1	1	1	0	0	0	1	0	2163.23	1342.4	71.159	0	0	0	0	1708.35	0
1072040112	2	1	2	1	1	1	0	1	43	0	0	2	0	4	3	0	1	0	0	0	1	0	6073.57	4331.9	199.788	0	0	0	0	3007.47	1
1072040113	2	1	6	3	3	1	0	1	62	0	0	5	0	1	5	2	1	0	0	0	1	0	8421.67	6745	277.029	0	0	0	0	3002.86	1
1072040114	2	1	4	2	2	1	0	1	23	0	0	5	0	1	2	2	1	0	0	0	1	0	5281.43	4080.6	173.731	0	0	0	0	4333.98	1
1072040115	2	1	5	1	4	1	0	1	59	0	0	4	0	0	7	0	0	1	0	0	1	0	5771.43	3570.6	189.85	0	0	0	0	3035.95	1
1072040116	2	1	2	1	1	1	0	1	55	0	0	4	0	0	2	0	1	0	0	0	1	0	3578.47	2689.3	117.713	0	0	0	0	4651	1
1072040201	2	1	4	1	3	1	0	1	35	0	0	0	0	3	4	0	1	0	1	1	1	1	6061.63	4392.8	199.396	0	0	0	0	2859.23	1
1072040202	2	1	1	0	1	1	1	0	0	34	0	0	0	4	1	0	0	1	1	0	1	0	5333.08	4106.5	175.43	0	0	0	0	3787.57	1
1072040203	2	1	9	4	5	1	0	1	57	0	0	0	0	1	9	0	1	0	1	1	1	0	7744.97	5713.3	254.769	0	0	0	0	2395.42	1
1072040204	2	1	3	1	2	1	1	0	0	38	0	0	0	2	3	0	1	0	1	1	1	1	2620.93	1990.1	86.2149	0	0	0	0	2499.02	1
1072040205	2	1	2	1	1	1	0	1	35	0	0	0	0	3	2	0	1	0	1	1	1	0	5074.43	4063.6	166.922	0	0	0	0	2974.32	1
1072040207	2	1	4	2	2	1	0	1	82	0	0	0	0	3	3	2	1	0	1	1	1	1	5018.33	3495	165.077	0	0	0	0	2713.13	1
1072040208	2	1	4	1	3	1	0	1	40	0	0	0	0	2	3	1	1	0	1	1	1	1	7679.23	4625.9	252.606	0	0	0	0	3244.4	1
1072040209	2	1	3	1	2	1	0	1	53	0	0	0	0	6	3	0	1	0	1	1	1	1	5909.1	4734.1	194.378	0	0	0	0	2313.25	1
1072040210	2	1	4	2	2	1	0	1	60	0	0	0	0	5	5	0	1	0	1	1	1	1	10000	6547.2	328.948	0	0	0	0	2613.2	1
1072040211	2	1	5	4	1	1	0	1	45	0	0	0	0	5	5	0	1	0	1	1	1	1	6621.6	4681.6	217.816	0	0	0	0	2311.78	1
1072040212	2	1	5	2	3	1	0	1	31	0	0	0	0	3	4	1	1	0	1	1	1	1	6814.63	4826.8	224.166	0	0	0	0	2958.85	1
1072040213	2	1	5	3	2	1	0	1	66	0	0	0	0	4	5	1	1	0	1	1	1	1	7213.1	5678.1	237.273	0	0	0	0	2181.25	0
1072040214	2	1	3	2	1	1	0	1	45	0	0	0	0	3	5	0	1	0	1	1	1	1	6224.7	4392.2	204.76	0	0	0	0	2802.05	1
1072040215	2	1	2	1	1	1	0	1	38	0	0	0	0	4	2	0	1	0	1	1	1	1	4810.9	3560.9	158.253	0	0	0	0	1660.56	0
1072040216	2	1	3	1	2	1	0	1	52	0	0	0	0	5	4	0	1	0	1	1	1	1	7202.93	5097.1	236.939	0	0	0	0	2708.84	1
1081010101	1	1	3	2	1	1	0	1	42	0	0	7	0	1	4	0	0	0	1	1	1	1	4025.87	2189.2	132.43	1	0	0	0	1624.44	0
1081010102	1	1	2	1	1	1	0	1	36	0	0	0	0	4	2	0	0	0	1	1	1	1	3246.47	2782.3	106.792	1	0	0	0	2024.71	0
1081010103	1	1	2	1	1	1	0	1	32	0	0	0	0	0	2	0	0	0	1	1	1	1	2471	1486	81.2829	1	0	0	0	1712.42	0
1081010104	1	1	6	5	1	1	0	1	55	0	0	10	0	0	7	0	1	0	1	1	1	1	8976.7	2946.7	295.286	1	0	0	0	1472.83	0
1081010105	1	1	2	1	1	1	0	1	31	0	0	0	0	2	2	0	1	0	1	1	1	1	3076.17	1297	101.19	1	0	0	0	1439.58	0
1081010106	1	1	2	1	1	1	0	1	31	0	0	9	0	2	2	0	0	0	1	1	1	1	3504.7	1444.7	115.286	1	0	0	0	1518.13	0
1081010107	1	1	7	3	4	1	0	1	49	0	0	5	0	3	7	1	0	0	1	1	1	0	7645.32	4619.9	251.491	1	0	0	0	2012.64	0
1081010108	1	1	2	1	1	1	0	1	29	0	0	14	0	1	2	0	0	0	1	1	1	1	6791.17	2564.5	223.394	1	0	0	0	2401.74	1
1081010109	1	1	2	1	1	1	0	1	35	0	0	10	0	3	2	0	0	0	1	1	1	1	8719.83	3411.5	286.837	1	0	0	0	3304.1	1
1081010110	1	1	3	2	1	1	0	1	48	0	0	0	0	3	4	0	0	0	1	1	1	1	5904.2	3844.7	194.217	1	0	0	0	2269.42	1
1081010111	1	1	2	1	1	1	0	1	30	0	0	0	0	4	2	0	0	0	1	1	1	1	3605.4	1842.9	118.599	1	0	0	0	1579.49	0
1081010112	1	1	2	1	1	1	0	1	25	0	0	8	0	0	2	0	0	0	1	1	1	1	3838.93	2120.6	126.281	1	0	0	0	2197.83	0
1081010201	1	1	3	1	2	1	0	1	47	0	0	0	0	3	3	0	1	0	1	1	1	1	4587.97	3076.3	150.92	1	0	0	0	2142.78	0
1081010202	1	1	3	1	2	1	0	1	45	0	0	0	0	0	4	0	1	0	1	1	1	1	6053.8	3581.3	199.138	1	0	0	0	3949.29	1
1081010203	1	1	2	1	1	1	0	1	37	0	0	5	0	5	2	0	0	0	1	1	1	1	5219.83	3466.5	171.705	1	0	0	0	1837.31	0
1081010204	1	1	2	1	1	1	0	1	41	0	0	0	0	2	2	0	0	1	1	1	1	1	7393.93	3420.6	243.221	1	0	0	0	2632.89	1
1081010205	1	1	2	1	1	1	0	1	44	0	0	0	0	2	3	0	1	0	0	1	1	1	5014.37	4037.7	164.946	1	0	0	0	3134.59	1
1081010206	1	1	3	2	1	1	0	1	64	0	0	0	0	1	3	1	0	0	1	1	1	1	5061.7	3394.2	166.503	1	0	0	0	3170.4	1
1081010207	1	1	3	1	2	1	0	1	40	0	0	2	0	2	3	0	0	0	1	1	1	1	4850.13	3854.3	159.544	1	0	0	0	3381.49	1
1081010208	1	1	2	1	1	1	0	1	55	0	0	0	0	3	3	0	1	0	0	0	1	0	3676.77	2357.6	120.946	1	0	0	0	2091.98	0
1081010209	1	1	4	2	2	1	0	1	46	0	0	3	0	2	5	0	1	0	0	1	1	0	13806.6	8137.4	454.163	1	0	0	0	3237.81	1
1081010210	1	1	5	4	1	1	0	1	33	0	0	12	0	1	4	1	1	0	0	0	1	0	23223.1	8617.7	763.918	1	0	0	0	4188.79	1
1081010211	1	1	4	2	2	1	0	1	50	0	0	10	0	2	5	0	0	0	0	1	1	0	7295.52	3897.6	239.984	1	0	0	0	2196.17	0
1081010212	1	1	5	2	3	1	0	1	55	0	0	0	0	0	5	0	1	0	0	0	1	0	22983.4	8304.2	756.032	1	0	0	0	3332.86	1
1081020102	1	1	5	3	2	1	0	1	67	0	0	4	0	1	5	2	0	0	0	0	1	0	10430.3	6809.5	343.103	1	0	0	0	2358.2	1
1081020103	1	1	2	2	0	1	0	1	62	0	0	16	0	0	1	1	1	0	1	0	1	1	11955.2	3595.2	393.263	1	0	0	0	3333.07	1
1081020104	1	1	2	1	1	1	0	1	46	0	0	0	0	3	4	0	0	0	0	0	1	0	9586.5	3654	315.345	1	0	0	0	2526.15	1
1081020105	1	1	4	2	2	1	0	1	57	0	0	10	0	1	4	0	0	0	0	0	1	0	10165.2	4992.6	334.381	1	0	0	0	3248.16	1
1081020106	1	1	2	1	1	1	0	1	37	0	0	5	0	1	2	0	0	0	0	0	1	0	5786.7	3599.2	190.352	1	0	0	0	4222.32	1
1081020107	1	1	4	2	2	1	0	1	38	0	0	5	0	6	4	0	0	0	0	0	1	0	9516	6198.5	313.026	1	0	0	0	2074.98	0
1081020108	1	1	2	1	1	1	0	1	36	0	0	0	0	2	2	0	0	0	1	1	1	1	4137.63	2794.3	136.106	1	0	0	0	2056.91	0
1081020109	1	1	2	1	1	1	0	1	43	0	0	8	0	2	3	0	0	0	0	0	1	1	15423.6	5335.7	507.356	1	0	0	0	2016.38	0
1081020110	1	1	2	1	1	1	0	1	44	0	0	10	0	6	4	0	0	0	1	0	0	0	11331.4	6969.3	372.743	1	0	0	0	1941.09	0
1081020111	1	1	8	4	4	1	0	1	59	0	0	2	0	2	8	0	0	1	0	0	1	0	10446	7048	343.618	1	0	0	0	2220.89	0
1081020112	1	1	5	3	2	1	0	1	55	0	0	0	0	5	6	0	0	0	0	0	1	0	9806.6	5019.6	322.586	1	0	0	0	1643.15	0
1081020201	1	1	6	4	2	1	0	1	60	0	0	16	0	1	6	1	0	1	1	0	1	1	34058.4	11187.6	1120.34	1	0	0	0	3659.07	1
1081020202	1	1	4	2	2	1	0	1	45	0	0	0	0	4	4	0	0	0	1	1	1	1	9070.83	6275	298.383	1	0	0	0	2898.82	1
1081020203	1	1	2	1	1	1	0	1	34	0	0	7	0	2	2	0	0	0	1	1	1	1	4943.7	3393.7	162.622	1	0	0	0	2596.48	1
1081020204	1	1	2	1	1	1	0	1	35	0	0	0	0	3	2	0	0	0	1	1	1	1	5124.87	3723.2	168.581	1	0	0	0	2157	0
1081020205	1	1	2	1	1	1	0	1	40	0	0	0	0	1	2	0	0	0	0	0	1	0	4225.33	3164.5	138.991	1	0	0	0	3388.66	1
1081020206	1	1	4	2	2	1	0	1	56	0	0	0	0	1	5	0	1	0	0	0	1	1	7044.43	4903.6	231.725	1	0	0	0	2940.71	1
1081020207	1	1	2	1	1	1	0	1	65	0	0	23	0	1	1	1	0	0	0	1	1	0	5341.6	3174.1	175.711	1	0	0	0	4176.83	1
1081020208	1	1	5	1	4	1	0	1	58	0	0	7	0	0	5	1	0	0	0	0	1	0	5173.8	3618.8	170.191	1	0	0	0	1490	0
1081020209	1	1	6	3	3	1	0	1	39	0	0	0	0	0	5	1	0	0	0	0	1	0	9853.1	7003.1	324.115	1	0	0	0	2844.75	1
1081020210	1	1	3	1	2	1	0	1	26	0	0	10	0	1	2	1	0	0	0	0	1	0	14053.1	3686.4	462.272	1	0	0	0	3077.05	1
1081020211	1	1	4	1	3	1	0	1	28	0	0	0	0	1	4	0	0	0	0	0	1	0	12218.2	3934.9	401.916	1	0	0	0	2115.11	0
1081020212	1	1	2	1	1	1	0	1	66	0	0	4	0	2	1	1	0	0	0	0	1	1	4166.77	2782.6	137.065	1	0	0	0	2201.87	0
1081030101	1	1	4	3	1	1	0	1	44	0	0	3	0	0	4	0	0	0	0	0	1	0	5473.8	3218.8	180.059	1	0	0	0	2027.6	0
1081030102	1	1	4	3	2	1	0	1	58	0	0	10	0	1	6	0	0	0	0	0	1	1	17376.3	10274.3	571.589	1	0	0	0	2797.09	1
1081030103	1	1	5	2	3	1	0	1	70	0	0	0	0	3	3	2	1	0	1	0	1	1	9655.67	4826.5	317.621	1	0	0	0	2829.67	1
1081030104	1	1	5	3	2	1	0	1	61	0	0	6	0	0	4	1	0	0	1	0	1	1	9390.97	5841.8	308.913	1	0	0	0	4564.89	1
1081030105	1	1	2	1	1	1	0	1	32	0	0	0	0	2	2	0	0	0	0	0	1	0	9811.73	4820.9	322.754	1	0	0	0	2059.93	0
1081030107	1	1	5	3	2	1	0	1	54	0	0	0	0	1	7	0	0	0	0	0	1	0	7070.05	3813.8	232.567	1	0	0	0	841.631	0
1081030108	1	1	4	2	2	1	0	1	50	0	0	0	0	2	7	0	0	0	0	0	1	0	9077.98	5477.4	298.618	1	0	0	0	1889.74	0
1081030109	1	1	3	1	2	1	0	1	50	0	0	0	0	4	3	0	0	0	0	0	1	0	6418.5	3313.5	211.135	1	0	0	0	2410.44	1
1081030110	1	1	2	1	1	1	0	1	40	0	0	2	0	3	2	0	0	0	0	0	1	0	10079.2	3984.2	331.553	1	0	0	0	3240.97	1
1081030111	1	1	4	2	2	1	0	1	57	0	0	2	0	2	4	0	0	0	1	1	1	1	4810.2	1955.2	158.23	1	0	0	0	1300.11	0
1081030112	1	1	7	3	4	1	0	1	57	0	0	0	0	3	7	2	0	0	0	0	1	0	11426	5154.3	375.854	1	0	0	0	1583.91	0
1081030201	1	1	4	2	2	1	0	1	60	0	0	9	0	2	4	0	0	0	1	1	1	0	6481.23	3057.9	213.198	1	0	0	0	1445.79	0
1081030202	1	1	5	1	4	1	0	1	53	0	0	0	0	1	6	0	0	1	1	1	1	1	12121.9	6455.7	398.746	1	0	0	0	3078.86	1
1081030203	1	1	2	1	1	1	0	1	36	0	0	14	0	3	2	0	0	0	1	1	1	1	11234.2	3614.2	369.546	1	0	0	0	2110.76	0
1081030204	1	1	7	2	5	1	0	1	47	0	0	10	0	2	8	1	0	0	1	1	1	1	14406.7	6133.4	473.906	1	0	0	0	2359.2	1
1081030206	1	1	3	1	2	1	0	1	46	0	0	0	0	4	4	0	0	0	1	1	1	0	6286.53	4415.7	206.794	1	0	0	0	2545.87	1
1081030207	1	1	3	2	1	1	0	1	31	0	0	8	0	3	2	1	0	0	1	1	1	1	5466.53	3135.7	179.82	1	0	0	0	1620.99	0
1081030208	1	1	2	1	1	1	0	1	41	0	0	4	0	2	3	0	1	0	1	1	1	1	6480.17	3736	213.163	1	0	0	0	2726.54	1
1081030209	1	1	2	1	1	1	0	1	39	0	0	2	0	2	2	0	0	0	1	1	1	1	6645.25	4276.5	218.594	1	0	0	0	2831.02	1
1081030210	1	1	1	0	1	1	1	0	0	70	0	0	0	3	0	1	0	0	1	1	1	1	4435.18	1695.6	145.894	1	0	0	0	1496.99	0
1081030211	1	1	4	2	2	1	0	1	75	0	0	0	0	4	2	2	0	0	1	1	1	1	5695.47	3631.3	187.351	1	0	0	0	1981.45	0
1081030212	1	1	3	1	2	1	0	1	35	0	0	7	0	4	2	1	0	0	1	1	1	1	4508.45	3026.2	148.304	1	0	0	0	1892.44	0
1081040101	1	1	6	4	2	1	0	1	55	0	0	5	0	0	7	0	0	0	1	1	1	1	8521.72	5170.3	280.32	1	0	0	0	1683.52	0
1081040102	1	1	4	3	1	1	0	1	61	0	0	0	0	0	5	1	0	1	1	1	1	1	25670.4	9436.2	844.42	1	0	0	0	3380.85	1
1081040103	1	1	3	2	1	1	0	1	40	0	0	0	0	1	4	0	0	0	1	1	1	1	6278.3	3260.8	206.523	1	0	0	0	1938.26	0
1081040104	1	1	1	0	1	1	1	0	0	48	0	0	0	0	1	0	0	0	1	1	1	1	1590.4	892.9	52.3158	1	0	0	0	3052.13	1
1081040105	1	1	8	4	4	1	0	1	66	0	0	9	0	0	6	2	0	0	1	1	1	0	14698.1	8011.4	483.489	1	0	0	0	2892.98	1
1081040106	1	1	1	0	1	1	1	0	0	33	10	0	0	0	1	0	0	0	1	1	1	1	4850.4	2947.9	159.553	1	0	0	0	3854.39	1
1081040107	1	1	4	1	3	1	0	1	40	0	0	0	0	3	6	0	0	0	1	1	1	1	9148.48	5090.4	300.937	1	0	0	0	2764.5	1
1081040108	1	1	2	1	1	1	0	1	43	0	0	14	0	1	2	0	0	0	1	1	1	1	14504.1	5249.1	477.109	1	0	0	0	3192.91	1
1081040109	1	1	1	0	1	1	1	0	0	43	0	0	0	0	2	0	0	0	1	1	1	1	7576.73	3213.4	249.235	1	0	0	0	4058.24	1
1081040110	1	1	2	1	1	1	0	1	41	0	0	17	0	2	2	0	0	0	1	1	1	1	11730.3	6141	385.866	1	0	0	0	3088.44	1
1081040111	1	1	3	1	2	1	0	1	45	0	0	0	0	3	4	0	0	0	1	1	1	1	6970.3	4777.8	229.286	1	0	0	0	2395.7	1
1081040112	1	1	2	1	1	1	0	1	39	0	0	8	0	4	4	0	0	0	1	1	1	1	12133	7393	399.112	1	0	0	0	3185.94	1
1081040201	1	1	4	2	2	1	0	1	45	0	0	10	0	3	5	0	0	0	1	1	1	1	12371.3	4723	406.952	1	0	0	0	2085.26	0
1081040202	1	1	6	3	3	1	0	1	51	0	0	7	0	4	6	1	0	0	1	1	1	1	6004.5	4919.5	197.516	1	0	0	0	2438.65	1
1081040203	1	1	2	1	1	1	0	1	35	0	0	8	0	2	2	0	0	0	1	1	1	1	7821.47	4119.8	257.285	1	0	0	0	2228.34	0
1081040204	1	1	3	2	1	1	0	1	41	0	0	0	0	5	2	1	0	0	1	1	1	1	5347.25	3843.5	175.896	1	0	0	0	2303.85	1
1081040205	1	1	4	3	1	1	0	1	54	0	0	10	0	1	4	0	0	0	1	1	1	1	40114.9	7976.2	1319.57	1	0	0	0	2644.6	1
1081040206	1	1	2	1	1	1	0	1	50	0	0	0	0	2	2	0	0	0	1	1	1	1	6471.53	4190.7	212.879	1	0	0	0	3833.73	1
1081040207	1	1	3	2	1	1	0	1	71	0	0	0	0	0	2	1	0	0	1	1	1	1	5409	2831.5	177.928	1	0	0	0	3196.09	1
1081040208	1	1	4	3	1	1	0	1	52	0	0	14	0	0	4	0	0	0	1	1	1	1	10605.7	4093.2	348.872	1	0	0	0	2790.87	1
1081040209	1	1	2	1	1	1	0	1	43	0	0	0	0	4	2	0	0	1	1	1	1	1	6083.93	2795.6	200.129	1	0	0	0	2352.45	1
1081040210	1	1	3	1	2	1	0	1	30	0	0	6	0	3	2	1	0	0	1	1	1	1	9893.5	4621	325.444	1	0	0	0	2621.18	1
1081040211	1	1	4	2	2	1	0	1	55	0	0	6	0	2	6	0	0	0	1	1	1	1	9509.37	4770.7	312.808	1	0	0	0	2768.99	1
1081040212	1	1	2	1	1	1	1	0	0	38	0	0	0	3	3	0	0	0	1	1	1	1	8404.6	3889.6	276.467	1	0	0	0	3012.97	1
1082010102	2	1	4	2	2	1	0	1	32	0	0	12	0	2	6	0	1	0	0	0	1	0	21205.6	11499.3	697.554	0	0	0	0	3535.09	1
1082010103	2	1	1	1	0	1	0	1	32	0	0	0	0	1	2	0	0	0	0	0	1	0	3171.97	2512.8	104.341	0	0	0	0	2249.73	0
1082010104	2	1	2	1	1	1	0	1	37	0	0	7	0	5	2	0	1	0	0	0	1	0	5741.87	4083.2	188.877	0	0	0	0	2337.78	1
1082010105	2	1	1	0	1	1	1	0	0	35	0	0	0	2	3	0	1	0	1	0	1	0	10919.8	3470.6	359.203	0	0	0	0	1898.45	0
1082010106	2	1	2	1	1	1	0	1	35	0	0	10	0	3	2	0	1	0	1	0	1	0	7798.77	5457.1	256.538	0	0	0	0	2963.05	1
1082010107	2	1	5	2	3	1	0	1	30	0	0	10	0	1	4	1	1	0	1	1	1	0	16710.5	12087.2	549.689	0	0	0	0	4290.71	1
1082010108	2	1	2	1	1	1	0	1	27	0	0	5	0	0	2	0	0	0	0	0	1	0	3596.23	2735.4	118.297	0	0	0	0	3042.64	1
1082010109	2	1	8	4	4	1	0	1	54	0	0	0	0	6	8	1	1	0	1	1	1	1	12897	10008.2	424.242	0	0	0	0	2951.13	1
1082010110	2	1	3	1	2	1	0	1	24	0	0	10	0	3	3	0	1	0	1	1	1	1	6442.7	4622.7	211.931	0	0	0	0	3556.21	1
1082010111	2	1	3	1	2	1	0	1	38	0	0	9	0	4	2	1	1	0	1	1	1	1	9500.87	6602.2	312.529	0	0	0	0	3066.36	1
1082010113	2	1	7	3	4	1	0	1	27	0	0	0	0	1	7	0	0	0	1	1	1	1	7765.53	4012.2	255.445	0	0	0	0	1850.85	0
1082010114	2	1	2	1	1	1	0	1	47	0	0	6	0	5	2	0	0	1	1	1	1	1	4968.32	3573.4	163.431	0	0	0	0	1885.1	0
1082010115	2	1	4	2	2	1	0	1	72	0	0	0	0	4	4	1	1	0	1	1	1	1	7875.48	5583.9	259.062	0	0	0	0	3087.96	1
1082010116	2	1	3	1	2	1	0	1	32	0	0	5	0	0	3	1	0	0	1	1	1	1	5457.83	3647	179.534	0	0	0	0	2233.81	0
1082020101	2	1	3	2	1	1	0	1	48	0	0	0	0	1	3	0	0	1	1	1	1	1	4185.37	3173.7	137.677	0	0	0	0	2822.98	1
1082020102	2	1	2	1	1	1	0	1	38	0	0	4	0	2	2	0	1	0	1	1	1	1	4532.23	3131.4	149.087	0	0	0	0	3199.31	1
1082020103	2	1	6	4	2	1	0	1	65	0	0	0	0	1	5	1	0	0	1	1	1	1	6766.95	3528.2	222.597	0	0	0	0	1826.61	0
1082020104	2	1	4	1	3	1	0	1	30	0	0	1	0	1	3	1	1	0	1	1	1	1	2023.07	1591.4	66.5482	0	0	0	0	1141.74	0
1082020105	2	1	2	1	1	1	0	1	46	0	0	0	0	4	5	0	0	0	1	1	1	1	5927.1	4012.6	194.97	0	0	0	0	1518.82	0
1082020106	2	1	2	1	1	1	0	1	32	0	0	8	0	0	2	0	0	0	1	1	1	1	4209.23	2673.4	138.462	0	0	0	0	3277.86	1
1082020107	2	1	2	1	1	1	0	1	30	0	0	6	0	0	2	0	1	0	1	1	1	1	4094.63	2436.3	134.692	0	0	0	0	3281.33	1
1082020108	2	1	4	3	1	1	0	1	25	0	0	7	0	1	5	0	0	0	1	1	1	1	5689.5	3567	187.155	0	0	0	0	1599.23	0
1082020109	2	1	9	6	3	1	0	1	63	0	0	8	0	1	7	2	1	0	1	1	1	1	15145.1	8574.7	498.195	0	0	0	0	2748.68	1
1082020110	2	1	2	1	1	1	0	1	48	0	0	10	0	3	2	0	1	0	0	1	1	1	23528.5	8761	773.964	0	0	0	0	4003.91	1
1082020111	2	1	4	3	1	1	0	1	66	0	0	9	0	0	4	1	1	0	1	1	1	1	12652.6	8597.6	416.204	0	0	0	0	4381.39	1
1082020112	2	1	4	1	3	1	1	0	0	53	0	0	0	3	4	0	0	0	1	1	1	1	7028.67	5187	231.206	0	0	0	0	4089.5	1
1082020113	2	1	2	1	1	1	0	1	40	0	0	14	0	2	2	0	1	0	1	1	1	1	11526	5671.8	379.144	0	0	0	0	2729.13	1
1082020114	2	1	2	1	1	1	0	1	73	0	0	0	0	0	1	1	1	0	1	1	1	1	3177.77	2443.6	104.532	0	0	0	0	3770.92	1
1082020115	2	1	2	1	1	1	0	1	42	0	0	0	0	2	2	0	0	0	1	1	1	1	4966.83	3206	163.383	0	0	0	0	2584.81	1
1082020116	2	1	3	2	1	1	0	1	51	0	0	0	0	5	3	0	0	0	1	1	1	1	7664.08	5589.5	252.108	0	0	0	0	2962.93	1
1082030101	2	1	6	3	3	1	0	1	82	0	0	0	0	4	4	2	1	0	1	1	1	1	17076.9	10263.7	561.739	0	0	0	0	3116.62	1
1082030102	2	1	2	0	2	1	1	0	0	28	5	0	0	0	2	0	0	0	0	0	1	0	4949.77	2995.6	162.821	0	0	0	0	4397.49	1
1082030103	2	1	2	1	1	1	1	0	0	59	0	0	0	1	2	0	0	0	1	1	1	1	3262.37	2311.2	107.315	0	0	0	0	3101.96	1
1082030104	2	1	4	2	2	1	0	1	55	0	0	0	0	0	4	1	0	0	1	1	1	1	3046.07	2056.9	100.2	0	0	0	0	1670.33	0
1082030105	2	1	2	1	1	1	0	1	41	0	0	3	0	5	2	0	0	0	1	1	1	1	6301.83	3699	207.297	0	0	0	0	1922.28	0
1082030106	2	1	2	1	1	1	0	1	41	0	0	14	0	3	3	0	0	0	1	1	1	1	11047.8	6449.9	363.415	0	0	0	0	3482.71	1
1082030107	2	1	4	1	3	1	0	1	21	0	0	12	0	0	4	2	0	1	1	1	1	1	17425.9	10363.4	573.22	0	0	0	0	5931.08	1
1082030108	2	1	4	2	2	1	0	1	55	0	0	10	0	1	5	0	0	0	1	1	1	1	10527.6	4820.5	346.302	0	0	0	0	2703.92	1
1082030109	2	1	4	3	1	1	0	1	58	0	0	8	0	0	5	0	0	0	1	1	1	1	11059.8	4423.1	363.808	0	0	0	0	1978.85	0
1082030111	2	1	6	3	3	1	0	1	56	0	0	10	0	2	6	0	0	0	1	1	1	1	13061.6	5844.9	429.657	0	0	0	0	1864.01	0
1082030112	2	1	4	2	2	1	0	1	47	0	0	12	0	2	3	1	0	0	1	1	1	1	15537.8	7031.1	511.111	0	0	0	0	3384.2	1
1082030113	2	1	8	4	4	1	0	1	33	0	0	5	0	4	8	1	0	1	1	1	1	1	17348.2	12486.9	570.663	0	0	0	0	3691.56	1
1082030114	2	1	4	2	2	1	0	1	50	0	0	8	0	1	6	0	0	0	1	1	1	1	5652.4	4264.9	185.934	0	0	0	0	1905.66	0
1082030116	2	1	5	3	2	1	0	1	42	0	0	8	0	6	6	0	0	0	0	0	1	0	9102.27	5698.1	299.417	0	0	0	0	1834.22	0
1082040101	2	1	5	2	3	1	0	1	72	0	0	0	0	0	3	2	1	0	1	1	1	1	8843.68	6739.1	290.911	0	0	0	0	3986.45	1
1082040102	2	1	3	2	1	1	0	1	45	0	0	0	0	3	2	1	1	0	1	1	1	1	3880.83	3110	127.659	0	0	0	0	1912.94	0
1082040103	2	1	3	2	1	1	0	1	52	0	0	12	0	3	4	0	0	0	1	1	1	1	9047.67	4730.5	297.621	0	0	0	0	2589.38	1
1082040104	2	1	7	3	4	1	0	1	30	0	0	8	0	3	7	0	0	0	1	1	1	1	15862.2	11589.3	521.783	0	0	0	0	3232.75	1
1082040105	2	1	3	2	1	1	0	1	70	0	0	0	0	0	1	2	0	0	1	1	1	1	2905.7	2265.7	95.5822	0	0	0	0	2862.93	1
1082040106	2	1	5	1	4	1	0	1	64	0	0	8	0	3	5	1	0	0	1	1	1	1	8312.63	4801.8	273.442	0	0	0	0	1707.83	0
1082040107	2	1	2	1	1	1	0	1	38	0	0	8	0	6	3	0	0	0	1	1	1	1	11507	6181.2	378.521	0	0	0	0	2238.08	0
1082040108	2	1	2	1	1	1	0	1	37	0	0	8	0	0	2	0	0	0	1	1	1	1	5835.17	3183.5	191.946	0	0	0	0	3012.5	1
1082040109	2	1	2	1	1	1	0	1	42	0	0	0	0	1	3	0	0	0	1	1	1	1	4990.03	3019.7	164.146	0	0	0	0	2460.61	1
1082040110	2	1	4	2	2	1	0	1	78	0	0	0	0	5	4	2	1	0	1	1	1	1	9194.47	5532.8	302.45	0	0	0	0	2115.08	0
1082040111	2	1	4	1	3	1	0	1	63	0	0	14	0	4	5	1	0	0	1	1	1	1	19554.4	11071.1	643.238	0	0	0	0	2688.39	1
1082040112	2	1	2	1	1	1	0	1	27	0	0	9	0	1	2	0	0	0	1	1	1	1	5590.23	2876.9	183.889	0	0	0	0	3238.59	1
1082040113	2	1	5	2	3	1	0	1	59	0	0	2	0	1	5	0	0	1	1	1	1	1	7456.23	5000.4	245.271	0	0	0	0	2744.26	1
1082040114	2	1	2	1	1	1	0	1	51	0	0	2	0	0	2	0	1	0	1	1	1	1	2841.83	1499	93.4814	0	0	0	0	2471.17	1
1082040115	2	1	7	2	5	1	0	1	35	0	0	0	0	0	7	0	1	0	1	1	1	1	7658.53	5772.7	251.925	0	0	0	0	3326.85	1
1082040116	2	1	2	1	1	1	0	1	71	0	0	0	0	0	0	2	0	0	1	1	1	1	1954.77	1283.1	64.3015	0	0	0	0	2212.81	0
1091110101	1	1	5	4	1	1	0	1	70	0	0	0	0	0	3	2	0	0	1	1	1	1	7719.25	4450.5	253.923	1	0	0	0	2043.24	0
1091110102	1	1	2	1	1	1	0	1	40	0	0	0	0	3	2	0	0	0	1	1	1	1	9087.83	4899.5	298.942	1	0	0	0	2495.27	1
1091110103	1	1	2	1	1	1	0	1	32	0	0	5	0	3	2	0	0	0	1	1	1	1	12320.8	3362.5	405.291	1	0	0	0	2063.61	0
1091110104	1	1	4	2	2	1	0	1	32	0	0	10	0	1	3	1	0	0	1	1	1	1	7626.73	4528.4	250.879	1	0	0	0	2049.22	0
1091110105	1	1	2	1	1	1	1	0	0	42	10	0	0	1	4	1	0	0	1	1	1	1	10273.6	5785.7	337.948	1	0	0	0	2487.84	1
1091110106	1	1	2	1	1	1	0	1	38	0	0	12	0	2	4	0	0	0	1	1	1	1	11968.5	6479.3	393.7	1	0	0	0	2468.98	1
1091110107	1	1	2	1	1	1	0	1	25	0	0	10	0	0	2	0	0	0	1	1	1	1	6633.07	3623.9	218.193	1	0	0	0	3717.9	1
1091110108	1	1	1	0	1	1	1	0	0	32	10	0	0	5	1	0	0	0	1	1	1	1	5832.87	4283.7	191.871	1	0	0	0	1971.78	0
1091110109	1	1	2	1	1	1	0	1	40	0	0	5	0	5	2	0	0	0	1	1	1	1	6281.27	3466.1	206.621	1	0	0	0	1617.58	0
1091110110	1	1	2	1	1	1	0	1	42	0	0	7	0	3	2	0	0	0	1	1	1	1	10015.3	5272.8	329.451	1	0	0	0	2782.24	1
1091110111	1	1	5	3	2	1	0	1	40	0	0	0	0	0	5	0	0	0	1	1	1	1	6873.03	4712.2	226.087	1	0	0	0	2552.85	1
1091110112	1	1	2	1	1	1	0	1	41	0	0	0	0	4	2	0	0	0	1	1	1	1	5188.98	3521.9	170.69	1	0	0	0	1962.02	0
1091110201	1	1	2	1	1	1	0	1	38	0	0	4	0	1	2	0	1	0	0	1	1	0	11919.7	7949.7	392.095	1	0	0	0	4123.76	1
1091110202	1	1	2	1	1	1	0	1	25	0	0	0	0	0	2	0	0	0	0	0	1	0	4860.58	3516	159.888	1	0	0	0	3167.45	1
1091110203	1	1	2	1	1	1	0	1	45	0	0	0	0	4	2	0	0	1	0	0	1	0	11414.3	7920.1	375.469	1	0	0	0	3071.06	1
1091110204	1	1	3	2	1	1	0	1	70	0	0	0	0	5	3	1	0	0	0	0	1	0	9083.07	4668.9	298.785	1	0	0	0	1697.39	0
1091110205	1	1	6	4	2	1	0	1	55	0	0	0	0	1	7	0	0	0	0	0	1	0	20414.3	9364.3	671.523	1	0	0	0	1819.82	0
1091110206	1	1	3	1	2	1	0	1	60	0	0	0	0	1	4	0	0	1	1	1	1	1	9858.4	5573.4	324.289	1	0	0	0	3313.06	1
1091110207	1	1	3	1	2	1	0	1	49	0	0	8	0	4	4	1	1	0	0	0	1	0	14392	7460.3	473.42	1	0	0	0	2244.82	0
1091110208	1	1	2	1	1	1	0	1	38	0	0	8	0	3	2	0	0	0	0	0	1	0	4043.83	2913	133.021	1	0	0	0	1829.41	0
1091110209	1	1	2	1	1	1	0	1	60	0	0	0	0	4	3	0	0	1	0	0	1	0	9748.28	6641.2	320.667	1	0	0	0	3117.26	1
1091110210	1	1	1	0	1	1	1	0	0	80	0	0	0	0	0	1	0	0	0	0	1	0	1987.45	1251.2	65.3766	1	0	0	0	3218.81	1
1091110211	1	1	2	1	1	1	0	1	42	0	0	0	0	2	3	0	0	0	1	1	1	1	3971.97	2017.8	130.657	1	0	0	0	1687.04	0
1091110212	1	1	3	2	1	1	0	1	60	0	0	0	0	2	3	0	0	0	0	0	1	0	8283.93	3753.1	272.498	1	0	0	0	2683.16	1
1091120101	1	1	4	2	2	1	0	1	59	0	0	6	0	4	4	0	0	0	1	1	1	0	6204.27	3480.1	204.088	1	0	0	0	2003.83	0
1091120102	1	1	2	1	1	1	0	1	38	0	0	10	0	3	2	0	0	0	1	1	1	1	12169	3836.5	400.296	1	0	0	0	1915.03	0
1091120103	1	1	5	2	3	1	0	1	61	0	0	0	0	1	5	1	0	0	1	1	1	1	7903.23	3822.4	259.975	1	0	0	0	1728.97	0
1091120104	1	1	2	1	1	1	0	1	32	0	0	4	0	4	2	0	0	0	1	1	1	0	8044.8	4572.3	264.632	1	0	0	0	1668.77	0
1091120105	1	1	3	1	2	1	0	1	46	0	0	0	0	0	5	0	0	0	1	1	1	1	5237.77	3323.6	172.295	1	0	0	0	1699.71	0
1091120106	1	1	2	1	1	1	0	1	45	0	0	0	0	1	3	0	0	0	1	1	1	1	7009.17	4062.5	230.565	1	0	0	0	2064.68	0
1091120107	1	1	2	1	1	1	0	1	40	0	0	5	0	5	2	0	0	0	1	1	1	1	4625.27	3298.6	152.147	1	0	0	0	1895.27	0
1091120109	1	1	2	1	1	1	0	1	45	0	0	8	0	0	2	0	0	0	1	1	1	1	4026.57	1964.9	132.453	1	0	0	0	2201.28	0
1091120110	1	1	2	1	1	1	0	1	45	0	0	0	0	4	3	0	0	0	1	1	1	0	9417.23	3956.4	309.777	1	0	0	0	1947.99	0
1091120111	1	1	6	4	2	1	0	1	37	0	0	5	0	0	5	1	0	0	1	1	1	1	8312.65	5988.9	273.442	1	0	0	0	3119.93	1
1091120112	1	1	2	1	1	1	0	1	26	0	0	0	0	2	2	0	0	0	1	1	1	1	7593.15	4024.4	249.775	1	0	0	0	1344.51	0
1091120201	1	1	1	0	1	1	1	0	0	34	0	0	0	4	1	0	0	0	1	1	1	1	7916.13	3267.8	260.399	1	0	0	0	2447.26	1
1091120202	1	1	2	1	1	1	0	1	40	0	0	10	0	0	2	0	0	0	1	1	1	1	10726.2	6851.2	352.836	1	0	0	0	3397.7	1
1091120203	1	1	6	2	4	1	0	1	65	0	0	0	0	0	5	1	0	0	1	1	1	0	5850.43	3087.1	192.448	1	0	0	0	1870.74	0
1091120205	1	1	4	2	2	1	0	1	27	0	0	14	0	0	4	0	0	0	1	1	1	1	13120.3	8097.8	431.589	1	0	0	0	5092.94	1
1091120206	1	1	4	2	2	1	0	1	54	0	0	4	0	1	4	0	0	0	1	1	1	0	10231.6	3901.6	336.566	1	0	0	0	2329.07	1
1091120207	1	1	7	4	3	1	0	1	52	0	0	10	0	2	8	0	0	0	1	1	1	1	18127.3	9423.5	596.294	1	0	0	0	2152.27	0
1091120208	1	1	3	1	2	1	0	1	32	0	0	7	0	0	2	1	1	0	1	1	1	0	6051	3081	199.046	1	0	0	0	1983.38	0
1091120209	1	1	2	1	1	1	0	1	49	0	0	16	0	0	3	0	0	0	0	0	1	0	6914.3	4044.3	227.444	1	0	0	0	1885.59	0
1091120210	1	1	4	2	2	1	0	1	41	0	0	5	0	3	3	2	0	0	0	0	1	0	6510.93	3669.6	214.175	1	0	0	0	1715.93	0
1091120211	1	1	5	3	2	1	0	1	33	0	0	10	0	1	5	0	0	0	0	0	1	0	12278.3	6008.3	403.891	1	0	0	0	2171.04	0
1091120212	1	1	5	1	4	1	0	1	69	0	0	0	0	0	4	2	0	0	0	0	1	0	13373.5	4461	439.918	1	0	0	0	2646.21	1
1091130101	1	1	2	1	1	1	0	1	36	0	0	0	0	6	2	0	0	0	1	1	1	1	8832.77	6821.1	290.552	1	0	0	0	2621.01	1
1091130102	1	1	4	2	2	1	0	1	61	0	0	0	0	1	4	1	0	0	1	1	1	1	11926.7	9250	392.325	1	0	0	0	3047.82	1
1091130103	1	1	8	6	2	1	0	1	62	0	0	0	0	1	9	1	0	0	1	1	1	1	12823.3	9383.7	421.819	1	0	0	0	1242.59	0
1091130104	1	1	3	1	2	1	0	1	27	0	0	10	0	4	3	0	0	0	1	1	1	1	10279.6	6561.3	338.146	1	0	0	0	1641.52	0
1091130105	1	1	3	2	1	1	0	1	48	0	0	0	0	2	4	0	0	0	1	1	1	1	6742.53	3432.7	221.794	1	0	0	0	2042.23	0
1091130106	1	1	6	3	3	1	0	1	56	0	0	4	0	0	7	0	0	1	1	1	1	1	12262.2	10090.4	403.363	1	0	0	0	3072.72	1
1091130107	1	1	2	1	1	1	0	1	35	0	0	7	0	3	2	0	0	0	1	1	1	1	7234.95	4690.7	237.992	1	0	0	0	2145.65	0
[truncated: 12,865 more rows]
