# Supplementary material for: Rising food prices and poverty in Pakistan
Source: PLoS One. 2023 Nov 16;18(11):e0292071. doi: 10.1371/journal.pone.0292071 (PMC10653518; doi:10.1371/journal.pone.0292071)
Supplement: S1 File — (ZIP) [file pone.0292071.s001.zip › Supporting Data Files/Data Set 2007-08.xlsx]

## Sheet: Sheet1
hhcode	province	region	HH_members	male	female	HHhead	MHHhead	FHHhead	Children_less18	members_greater18	HHhead_1	MHHhead_1	FHHhead_1	Infants	Children	Adult	Aged	AgeFHHhead	AgeMHHhead_1	headedu	Fhead_Edu	Agri_Owner	Home_Owner	Agri_HH	LiveStock	Telephone_Fac	Gas_Fac	Electricity	Water_Fac	Toilet_Fac	tappedWater	sanitation
1011010101	1	1	5	2	3	1	1	0	0	5	1	1	0	0	0	4	1	0	26	5	0	0	1	0	0	0	0	1	1	1	1	0
1011010102	1	1	8	2	6	1	1	0	5	3	1	1	0	0	4	4	0	0	45	18	0	0	0	0	0	0	1	1	1	1	1	1
1011010103	1	1	5	3	2	1	1	0	3	2	1	1	0	0	3	2	0	0	50	5	0	0	0	0	0	0	1	1	1	1	1	1
1011010104	1	1	6	2	4	1	1	0	4	2	1	1	0	0	4	2	0	0	41	17	0	0	1	0	0	0	1	1	1	1	1	1
1011010105	1	1	9	5	4	1	1	0	2	7	1	1	0	0	1	8	0	0	59	10	0	0	1	0	1	1	1	1	1	1	1	1
1011010106	1	1	4	2	2	1	1	0	2	2	1	1	0	2	0	2	0	0	27	0	0	0	1	0	0	0	1	1	1	1	1	1
1011010107	1	1	3	1	2	1	1	0	0	3	1	1	0	0	0	3	0	0	55	0	0	0	1	0	0	0	1	1	1	1	1	1
1011010108	1	1	5	1	4	1	1	0	3	2	1	1	0	1	2	2	0	0	45	10	0	0	1	0	0	0	1	1	3	1	0	1
1011010109	1	1	3	1	2	1	1	0	0	3	1	1	0	0	0	3	0	0	60	0	0	0	0	0	0	0	1	1	1	1	1	0
1011010110	1	1	5	3	2	1	1	0	1	4	1	1	0	0	1	4	0	0	50	0	0	0	1	0	0	0	0	1	1	1	1	1
1011010111	1	1	4	2	2	1	1	0	1	3	1	1	0	0	1	3	0	0	50	0	0	0	0	0	0	0	1	1	1	1	1	1
1011010112	1	1	2	0	2	1	0	1	0	2	1	0	1	0	0	1	1	75	0	0	0	0	1	0	0	0	1	1	1	1	1	0
1011010201	1	1	6	3	3	1	1	0	1	5	1	1	0	0	0	6	0	0	60	0	0	0	1	0	0	0	0	1	1	1	1	1
1011010202	1	1	4	3	1	1	1	0	0	4	1	1	0	0	0	4	0	0	52	14	0	0	1	0	0	1	0	1	2	1	0	1
1011010203	1	1	3	1	2	1	0	1	0	3	1	0	1	0	0	2	1	45	0	10	10	1	1	0	0	0	0	1	2	1	0	1
1011010204	1	1	7	3	4	1	1	0	1	6	1	1	0	0	0	7	0	0	50	8	0	0	1	0	0	1	0	1	1	1	1	1
1011010205	1	1	11	5	6	1	1	0	2	9	1	1	0	0	2	9	0	0	58	10	0	0	0	0	0	0	0	1	2	1	0	1
1011010206	1	1	3	2	1	1	1	0	0	3	1	1	0	0	0	3	0	0	59	14	0	0	1	0	0	0	0	1	1	1	1	1
1011010207	1	1	3	1	2	1	1	0	1	2	1	1	0	0	1	2	0	0	55	21	0	0	1	0	0	0	0	1	1	1	1	1
1011010208	1	1	8	4	4	1	1	0	3	5	1	1	0	1	2	5	0	0	60	0	0	1	1	0	1	0	0	1	1	1	1	1
1011010209	1	1	7	4	3	1	1	0	3	4	1	1	0	1	2	3	1	0	70	10	0	0	1	0	0	0	0	1	1	1	1	1
1011010210	1	1	6	3	3	1	0	1	5	1	1	0	1	0	4	2	0	34	0	5	5	0	0	0	0	0	0	1	1	1	1	1
1011010211	1	1	5	2	3	1	1	0	2	3	1	1	0	0	2	2	1	0	53	8	0	1	1	0	1	1	0	1	1	1	1	1
1011010212	1	1	6	5	1	1	1	0	4	2	1	1	0	0	4	2	0	0	43	0	0	0	1	0	1	0	0	1	2	1	0	1
1011010301	1	1	6	4	2	1	1	0	3	3	1	1	0	0	1	5	0	0	50	0	0	0	1	0	0	0	0	1	3	1	0	0
1011010302	1	1	5	3	2	1	1	0	3	2	1	1	0	1	2	2	0	0	31	12	0	0	1	0	0	0	0	1	3	1	0	1
1011010303	1	1	6	2	4	1	0	1	4	2	1	0	1	0	4	1	1	35	0	14	14	0	1	0	0	0	0	1	3	1	0	1
1011010304	1	1	3	1	2	1	1	0	1	2	1	1	0	1	0	2	0	0	28	19	0	0	0	0	0	0	0	1	3	1	0	1
1011010305	1	1	5	3	2	1	1	0	1	4	1	1	0	0	0	5	0	0	47	8	0	0	0	0	0	0	0	1	3	1	0	1
1011010306	1	1	2	2	0	1	1	0	1	1	1	1	0	0	1	1	0	0	39	5	0	0	0	0	0	0	1	1	3	1	0	1
1011010307	1	1	9	5	4	1	1	0	3	6	1	1	0	0	2	6	1	0	45	10	0	0	1	0	0	0	0	1	1	1	1	1
1011010308	1	1	5	1	4	1	0	1	3	2	1	0	1	1	1	3	0	28	0	0	0	0	1	0	0	0	0	1	3	1	0	0
1011010309	1	1	8	4	4	1	1	0	1	7	1	1	0	0	0	7	1	0	70	0	0	0	0	0	0	0	0	1	3	1	0	0
1011010310	1	1	6	4	2	1	1	0	4	2	1	1	0	0	3	3	0	0	40	8	0	0	0	0	0	0	0	1	3	1	0	0
1011010311	1	1	5	3	2	1	1	0	1	4	1	1	0	1	0	4	0	0	34	14	0	0	1	0	0	1	0	1	3	1	0	0
1011010312	1	1	4	2	2	1	1	0	0	4	1	1	0	0	0	4	0	0	24	12	0	0	0	0	0	1	0	1	3	1	0	0
1011020101	1	1	4	2	2	1	1	0	0	4	1	1	0	0	0	4	0	0	50	14	0	0	1	0	0	1	1	1	1	1	1	1
1011020102	1	1	5	2	3	1	1	0	0	5	1	1	0	0	0	4	1	0	45	10	0	0	1	0	0	0	1	1	1	1	1	1
1011020103	1	1	4	3	1	1	1	0	2	2	1	1	0	0	1	3	0	0	43	12	0	0	0	0	0	1	1	1	1	1	1	1
1011020104	1	1	6	3	3	1	1	0	4	2	1	1	0	0	4	2	0	0	36	10	0	0	0	0	0	0	1	1	1	1	1	1
1011020105	1	1	3	1	2	1	0	1	2	1	1	0	1	0	2	1	0	31	0	0	0	0	0	0	0	1	1	1	1	1	1	1
1011020106	1	1	5	2	3	1	0	1	3	2	1	0	1	0	2	3	0	37	0	10	10	0	1	0	0	0	1	1	1	1	1	1
1011020107	1	1	4	1	3	1	1	0	1	3	1	1	0	1	0	3	0	0	59	23	0	0	1	0	0	0	1	1	1	1	1	1
1011020108	1	1	3	1	2	1	1	0	0	3	1	1	0	0	0	1	2	0	75	10	0	0	1	0	0	1	1	1	1	1	1	1
1011020109	1	1	6	2	4	1	1	0	3	3	1	1	0	0	3	2	1	0	35	10	0	0	0	0	0	0	1	1	2	1	0	1
1011020110	1	1	2	1	1	1	1	0	0	2	1	1	0	0	0	2	0	0	33	5	0	0	0	0	0	0	1	1	1	1	1	1
1011020111	1	1	7	1	6	1	1	0	3	4	1	1	0	0	3	3	1	0	47	10	0	0	1	0	0	0	1	1	2	1	0	1
1011020112	1	1	4	2	2	1	0	1	2	2	1	0	1	0	2	2	0	35	0	0	0	0	1	0	0	0	1	1	1	1	1	1
1011020201	1	1	6	4	2	1	1	0	3	3	1	1	0	0	3	2	1	0	51	0	0	0	1	0	0	0	0	0	2	0	0	0
1011020202	1	1	11	4	7	1	1	0	8	3	1	1	0	1	6	4	0	0	50	5	0	0	0	0	0	0	1	1	2	1	0	1
1011020203	1	1	5	1	4	1	0	1	3	2	1	0	1	0	2	3	0	45	0	0	0	0	1	0	0	1	1	1	1	1	1	0
1011020204	1	1	5	2	3	1	1	0	3	2	1	1	0	1	2	2	0	0	35	0	0	0	0	0	0	0	0	1	2	1	0	0
1011020205	1	1	3	1	2	1	1	0	2	1	1	1	0	0	0	3	0	0	20	0	0	0	0	0	0	0	1	1	2	1	0	1
1011020206	1	1	2	0	2	1	0	1	0	2	1	0	1	0	0	2	0	22	0	0	0	0	1	0	0	0	0	1	2	0	0	1
1011020207	1	1	10	6	4	1	1	0	4	6	1	1	0	1	2	7	0	0	42	0	0	0	1	0	0	0	0	1	1	1	1	1
1011020208	1	1	9	3	6	1	1	0	3	6	1	1	0	0	1	6	2	0	40	0	0	0	1	0	0	0	0	1	2	0	0	1
1011020209	1	1	2	1	1	1	1	0	0	2	1	1	0	0	0	2	0	0	35	12	0	0	1	0	0	1	0	1	3	1	0	1
1011020210	1	1	5	4	1	1	1	0	3	2	1	1	0	1	2	2	0	0	32	9	0	0	1	0	0	1	1	1	2	1	0	0
1011020211	1	1	8	3	5	1	1	0	5	3	1	1	0	1	4	2	1	0	48	6	0	0	1	0	0	0	1	1	3	0	0	1
1011020212	1	1	3	1	2	1	1	0	0	3	1	1	0	0	0	3	0	0	29	14	0	0	1	0	0	0	1	1	3	1	0	1
1011020301	1	1	6	3	3	1	1	0	2	4	1	1	0	0	0	6	0	0	56	12	0	0	0	0	1	0	1	1	1	1	1	1
1011020302	1	1	9	6	3	1	1	0	4	5	1	1	0	1	1	7	0	0	50	0	0	0	1	0	0	0	1	1	1	1	1	1
1011020303	1	1	4	2	2	1	1	0	2	2	1	1	0	0	2	2	0	0	42	10	0	0	1	0	0	1	1	1	3	1	0	1
1011020304	1	1	6	3	3	1	1	0	3	3	1	1	0	1	2	3	0	0	36	0	0	0	1	0	0	1	1	1	3	1	0	1
1011020305	1	1	3	2	1	1	1	0	1	2	1	1	0	0	1	2	0	0	39	10	0	0	1	0	0	1	1	1	4	1	0	1
1011020306	1	1	3	2	1	1	1	0	1	2	1	1	0	1	0	2	0	0	55	8	0	0	1	0	0	0	1	1	4	1	0	1
1011020307	1	1	3	1	2	1	0	1	2	1	1	0	1	0	2	1	0	32	0	0	0	0	1	0	0	1	1	1	3	1	0	1
1011020308	1	1	7	4	3	1	1	0	0	7	1	1	0	0	0	7	0	0	55	8	0	0	1	0	0	1	1	1	1	1	1	1
1011020309	1	1	6	5	1	1	1	0	4	2	1	1	0	1	3	2	0	0	45	8	0	0	0	0	0	0	1	1	1	1	1	1
1011020310	1	1	7	3	4	1	1	0	1	6	1	1	0	0	1	6	0	0	53	12	0	0	0	0	0	1	1	1	1	1	1	1
1011020311	1	1	7	3	4	1	1	0	2	5	1	1	0	2	0	3	2	0	85	10	0	0	1	0	0	0	1	1	1	1	1	1
1011020312	1	1	7	4	3	1	1	0	2	5	1	1	0	0	2	5	0	0	54	5	0	0	1	0	0	0	1	1	9	1	0	1
1011030101	1	1	5	3	2	1	1	0	1	4	1	1	0	0	1	4	0	0	60	12	0	0	1	0	1	1	1	1	1	1	1	0
1011030102	1	1	8	3	5	1	1	0	3	5	1	1	0	1	2	4	1	0	70	5	0	0	1	0	0	0	1	1	2	0	0	1
1011030103	1	1	1	1	0	1	1	0	0	1	1	1	0	0	0	1	0	0	60	0	0	0	1	0	0	0	1	1	2	1	0	1
1011030104	1	1	6	3	3	1	1	0	0	6	1	1	0	0	0	4	2	0	70	8	0	0	1	0	0	0	1	1	4	1	0	1
1011030105	1	1	3	2	1	1	1	0	1	2	1	1	0	0	1	2	0	0	32	0	0	0	1	0	0	0	1	1	1	1	1	1
1011030106	1	1	6	2	4	1	1	0	2	4	1	1	0	0	2	3	1	0	37	14	0	0	1	0	0	0	1	1	1	1	1	1
1011030107	1	1	4	2	2	1	1	0	0	4	1	1	0	0	0	4	0	0	36	12	0	0	1	0	1	1	1	1	1	1	1	1
1011030108	1	1	2	1	1	1	1	0	0	2	1	1	0	0	0	1	1	0	80	0	0	0	1	0	0	0	1	1	2	0	0	1
1011030109	1	1	4	1	3	1	1	0	1	3	1	1	0	0	1	3	0	0	60	0	0	0	1	0	0	0	1	1	1	1	1	1
1011030110	1	1	6	1	5	1	1	0	1	5	1	1	0	0	0	6	0	0	55	14	0	0	1	0	0	1	1	1	1	1	1	1
1011030111	1	1	6	2	4	1	1	0	3	3	1	1	0	1	2	2	1	0	35	0	0	0	1	0	0	0	1	1	1	1	1	1
1011030112	1	1	5	2	3	1	0	1	2	3	1	0	1	0	0	5	0	47	0	0	0	0	1	0	0	0	1	1	1	1	1	1
1011030201	1	1	7	3	4	1	1	0	1	6	1	1	0	0	0	7	0	0	54	10	0	0	0	0	0	1	1	1	1	1	1	1
1011030202	1	1	7	3	4	1	0	1	0	7	1	0	1	0	0	7	0	60	0	10	10	0	1	0	0	1	1	1	1	1	1	1
1011030203	1	1	6	4	2	1	1	0	4	2	1	1	0	0	4	2	0	0	45	22	0	0	0	0	0	0	1	1	1	1	1	1
1011030204	1	1	7	3	4	1	1	0	4	3	1	1	0	0	3	4	0	0	52	14	0	0	0	0	0	1	1	1	1	1	1	1
1011030205	1	1	5	0	5	1	0	1	2	3	1	0	1	2	0	3	0	53	0	0	0	0	1	0	0	1	1	1	1	1	1	1
1011030206	1	1	6	3	3	1	1	0	4	2	1	1	0	2	2	2	0	0	53	12	0	0	1	0	0	1	1	1	1	1	1	1
1011030208	1	1	5	2	3	1	1	0	2	3	1	1	0	2	0	2	1	0	50	6	0	0	1	0	0	0	1	1	1	1	1	1
1011030209	1	1	4	3	1	1	1	0	1	3	1	1	0	0	0	4	0	0	55	14	0	0	1	0	0	1	1	1	1	1	1	1
1011030210	1	1	9	4	5	1	1	0	4	5	1	1	0	1	3	4	1	0	70	10	0	0	1	0	0	1	1	1	1	1	1	1
1011030211	1	1	8	2	6	1	1	0	4	4	1	1	0	0	3	5	0	0	54	12	0	0	1	0	0	0	1	1	1	1	1	1
1011030212	1	1	25	11	14	1	1	0	13	12	1	1	0	1	11	12	1	0	70	8	0	0	1	0	0	0	1	1	1	1	1	1
1011030301	1	1	3	1	2	1	1	0	1	2	1	1	0	1	0	2	0	0	30	12	0	0	1	0	0	0	1	1	1	1	1	1
1011030302	1	1	10	4	6	1	1	0	6	4	1	1	0	1	5	3	1	0	28	8	0	0	0	0	0	0	1	1	1	1	1	1
1011030303	1	1	8	3	5	1	1	0	6	2	1	1	0	0	5	3	0	0	50	5	0	0	0	0	0	0	1	1	1	1	1	1
1011030304	1	1	4	1	3	1	1	0	1	3	1	1	0	1	0	2	1	0	27	5	0	0	0	0	0	0	1	1	3	1	0	1
1011030305	1	1	8	3	5	1	0	1	5	3	1	0	1	0	3	4	1	40	0	0	0	0	1	0	0	1	1	1	1	1	1	1
1011030306	1	1	4	3	1	1	1	0	2	2	1	1	0	2	0	2	0	0	35	8	0	0	1	0	0	0	1	1	1	1	1	1
1011030307	1	1	4	2	2	1	1	0	2	2	1	1	0	1	1	2	0	0	35	10	0	0	1	0	0	1	1	1	1	1	1	1
1011030308	1	1	9	6	3	2	2	0	2	7	1	1	0	1	1	6	1	0	65	10	0	0	1	0	0	1	1	1	3	1	0	1
1011030309	1	1	8	5	3	1	1	0	6	2	1	1	0	0	5	3	0	0	54	8	0	0	1	0	0	0	1	1	1	1	1	1
1011030310	1	1	5	3	2	1	1	0	3	2	1	1	0	1	2	2	0	0	36	5	0	0	1	0	0	0	1	1	3	1	0	1
1011030311	1	1	5	3	2	1	1	0	1	4	1	1	0	0	1	3	1	0	37	14	0	0	1	0	0	1	1	1	3	1	0	1
1011030312	1	1	6	4	2	1	1	0	3	3	1	1	0	0	2	3	1	0	50	0	0	0	1	0	0	0	1	1	1	1	1	1
1011040101	1	1	10	2	8	1	1	0	7	3	1	1	0	1	6	2	1	0	44	0	0	0	1	0	0	0	1	1	1	1	1	1
1011040102	1	1	9	4	5	1	1	0	2	7	1	1	0	1	0	8	0	0	58	8	0	0	0	0	0	0	1	1	1	1	1	1
1011040103	1	1	5	3	2	1	1	0	2	3	1	1	0	0	1	4	0	0	52	12	0	0	1	0	0	1	1	1	1	1	1	1
1011040104	1	1	4	2	2	1	1	0	2	2	1	1	0	1	1	2	0	0	38	12	0	0	1	0	0	1	1	1	1	1	1	1
1011040105	1	1	2	1	1	1	1	0	0	2	1	1	0	0	0	2	0	0	55	12	0	0	1	0	0	1	1	1	1	1	1	1
1011040106	1	1	7	3	4	1	1	0	2	5	1	1	0	1	1	5	0	0	30	8	0	0	1	0	0	0	1	1	1	1	1	1
1011040107	1	1	12	5	7	1	1	0	3	9	1	1	0	1	2	8	1	0	80	10	0	0	1	0	0	0	1	1	1	1	1	1
1011040108	1	1	5	3	2	1	1	0	1	4	1	1	0	0	1	4	0	0	40	5	0	0	0	0	0	0	1	1	1	1	1	1
1011040109	1	1	2	1	1	1	1	0	0	2	1	1	0	0	0	2	0	0	32	16	0	0	0	0	0	1	1	1	1	1	1	1
1011040110	1	1	7	3	4	1	1	0	1	6	1	1	0	1	0	6	0	0	56	12	0	0	0	0	0	0	1	1	1	1	1	1
1011040111	1	1	12	5	7	1	1	0	6	6	1	1	0	1	5	4	2	0	70	10	0	0	1	0	0	0	1	1	3	1	0	1
1011040112	1	1	10	5	5	1	1	0	5	5	1	1	0	1	4	4	1	0	45	12	0	0	1	0	0	0	1	1	1	1	1	1
1011040201	1	1	8	5	3	1	1	0	1	7	1	1	0	0	0	6	2	0	70	10	0	0	1	0	0	0	1	1	1	1	1	0
1011040202	1	1	2	1	1	1	1	0	0	2	1	1	0	0	0	2	0	0	58	16	0	0	0	0	0	0	1	1	3	1	0	1
1011040203	1	1	8	3	5	1	1	0	4	4	1	1	0	1	2	5	0	0	60	0	0	1	0	0	1	1	1	1	3	1	0	1
1011040204	1	1	2	1	1	2	1	1	0	2	2	1	1	0	0	2	0	24	38	5	5	0	1	0	0	0	1	1	1	1	1	1
1011040205	1	1	6	2	4	1	0	1	5	1	1	0	1	1	4	1	0	35	0	0	0	0	1	0	0	0	1	1	3	1	0	1
1011040206	1	1	2	1	1	1	1	0	0	2	1	1	0	0	0	0	2	0	78	0	0	0	1	0	0	1	1	1	2	1	0	1
1011040207	1	1	6	3	3	1	1	0	1	5	1	1	0	1	0	3	2	0	80	10	0	0	1	0	0	1	1	1	1	1	1	1
1011040208	1	1	6	3	3	1	1	0	4	2	1	1	0	1	3	2	0	0	38	8	0	0	1	0	1	1	1	1	1	1	1	1
1011040209	1	1	8	2	6	1	1	0	3	5	1	1	0	1	2	5	0	0	29	10	0	0	1	0	0	0	1	1	3	1	0	1
1011040210	1	1	3	2	1	1	1	0	0	3	1	1	0	0	0	2	1	0	75	10	0	0	1	0	0	1	1	1	3	1	0	1
1011040211	1	1	12	6	6	1	1	0	3	9	1	1	0	0	2	9	1	0	60	10	0	0	1	0	0	0	1	1	3	1	0	1
1011040212	1	1	1	1	0	1	1	0	0	1	1	1	0	0	0	1	0	0	60	0	0	0	1	0	0	0	1	1	4	1	0	1
1011040301	1	1	3	0	3	1	0	1	0	3	1	0	1	0	0	3	0	52	0	0	0	0	1	0	0	1	1	1	4	1	0	1
1011040302	1	1	4	1	3	1	1	0	1	3	1	1	0	0	1	2	1	0	39	12	0	0	1	0	0	0	1	1	1	1	1	1
1011040303	1	1	6	3	3	1	1	0	4	2	1	1	0	0	4	2	0	0	41	0	0	0	1	0	0	0	1	1	3	1	0	1
1011040304	1	1	5	3	2	1	1	0	3	2	1	1	0	0	3	2	0	0	40	10	0	0	1	0	0	1	1	1	5	1	0	1
1011040305	1	1	6	4	2	1	1	0	0	6	1	1	0	0	0	6	0	0	54	10	0	0	1	0	0	1	1	1	3	1	0	1
1011040306	1	1	5	2	3	1	0	1	2	3	1	0	1	0	2	3	0	60	0	12	12	0	1	0	0	1	1	1	1	1	1	1
1011040307	1	1	7	4	3	1	1	0	1	6	1	1	0	0	0	7	0	0	43	8	0	0	1	0	0	0	1	1	1	1	1	1
1011040308	1	1	8	4	4	1	1	0	4	4	1	1	0	0	3	5	0	0	44	7	0	0	0	0	0	0	1	1	1	1	1	1
1011040309	1	1	7	2	5	1	1	0	2	5	1	1	0	2	0	5	0	0	36	16	0	0	1	0	0	1	1	1	1	1	1	1
1011040310	1	1	7	4	3	1	1	0	2	5	1	1	0	1	1	4	1	0	32	12	0	0	1	0	0	0	1	1	1	1	1	1
1011040311	1	1	1	0	1	1	0	1	0	1	1	0	1	0	0	0	1	70	0	0	0	0	1	0	0	0	1	1	1	1	1	1
1011040312	1	1	8	3	5	1	1	0	5	3	1	1	0	0	3	5	0	0	43	10	0	0	0	0	0	0	1	1	1	1	1	1
1012010101	1	2	7	4	3	1	1	0	3	4	1	1	0	0	2	5	0	0	54	5	0	0	1	0	1	0	0	1	3	1	0	1
1012010102	1	2	5	3	2	1	1	0	3	2	1	1	0	0	3	2	0	0	40	8	0	0	1	1	0	0	0	1	3	1	0	1
1012010103	1	2	4	1	3	1	1	0	0	4	1	1	0	0	0	4	0	0	60	10	0	0	1	0	1	0	0	1	5	1	0	0
1012010104	1	2	8	4	4	1	1	0	2	6	1	1	0	1	0	7	0	0	55	8	0	0	1	0	1	1	0	1	5	0	0	1
1012010105	1	2	7	4	3	1	1	0	4	3	1	1	0	1	3	3	0	0	36	14	0	0	1	0	0	1	0	1	1	1	1	1
1012010106	1	2	4	3	1	1	1	0	2	2	1	1	0	0	2	2	0	0	45	14	0	0	1	0	1	0	1	1	3	1	0	1
1012010107	1	2	5	1	4	1	1	0	2	3	1	1	0	1	1	2	1	0	40	14	0	0	1	0	1	1	0	1	3	1	0	0
1012010108	1	2	2	2	0	1	1	0	0	2	1	1	0	0	0	1	1	0	65	8	0	0	1	0	1	0	0	1	4	0	0	0
1012010109	1	2	6	3	3	1	1	0	3	3	1	1	0	0	2	4	0	0	50	7	0	0	1	0	0	0	0	1	3	0	0	0
1012010110	1	2	5	2	3	1	1	0	3	2	1	1	0	0	3	2	0	0	42	8	0	0	1	0	1	1	0	1	4	1	0	0
1012010111	1	2	10	4	6	1	1	0	2	8	1	1	0	0	1	8	1	0	55	5	0	0	1	0	1	1	0	1	3	1	0	0
1012010112	1	2	7	3	4	1	1	0	2	5	1	1	0	1	1	4	1	0	35	8	0	0	1	0	1	0	0	1	4	0	0	1
1012010113	1	2	10	8	2	1	1	0	3	7	1	1	0	0	1	8	1	0	50	8	0	0	1	0	1	0	0	1	9	1	0	0
1012010114	1	2	4	2	2	1	0	1	2	2	1	0	1	0	1	3	0	40	0	0	0	0	1	0	0	1	0	1	4	1	0	0
1012010115	1	2	5	4	1	1	0	1	3	2	1	0	1	0	2	3	0	42	0	9	9	0	0	0	0	0	1	1	1	1	1	0
1012010116	1	2	6	3	3	1	1	0	2	4	1	1	0	0	1	5	0	0	55	7	0	0	1	0	0	0	1	1	4	1	0	0
1012010201	1	2	8	4	4	1	1	0	3	5	1	1	0	0	1	6	1	0	45	7	0	0	1	0	0	0	0	1	1	1	1	1
1012010202	1	2	4	3	1	1	1	0	0	4	1	1	0	0	0	2	2	0	23	8	0	0	0	0	1	1	0	1	1	1	1	1
1012010203	1	2	17	11	6	1	1	0	8	9	1	1	0	1	5	11	0	0	50	3	0	0	1	0	1	1	0	1	1	1	1	1
1012010204	1	2	13	7	6	1	1	0	5	8	1	1	0	1	4	6	2	0	80	8	0	0	1	0	1	1	0	1	4	1	0	0
1012010205	1	2	7	3	4	1	1	0	4	3	1	1	0	0	3	4	0	0	50	8	0	0	1	0	0	0	0	1	4	0	0	0
1012010206	1	2	8	3	5	1	1	0	5	3	1	1	0	0	5	2	1	0	38	8	0	0	1	0	1	0	0	1	1	1	1	0
1012010207	1	2	5	2	3	1	0	1	2	3	1	0	1	0	2	3	0	41	0	4	4	0	0	0	0	0	0	1	1	1	1	0
1012010209	1	2	7	3	4	1	1	0	5	2	1	1	0	0	4	3	0	0	40	8	0	0	1	0	0	1	0	1	1	1	1	0
1012010210	1	2	6	5	1	1	1	0	2	4	1	1	0	0	1	5	0	0	50	5	0	0	1	0	1	1	0	1	1	1	1	1
1012010211	1	2	9	5	4	1	1	0	6	3	1	1	0	1	5	2	1	0	47	10	0	0	1	0	1	1	0	1	1	1	1	0
1012010212	1	2	11	7	4	1	1	0	3	8	1	1	0	2	1	8	0	0	57	8	0	0	1	0	0	0	0	1	1	1	1	1
1012010213	1	2	1	0	1	1	0	1	0	1	1	0	1	0	0	0	1	70	0	0	0	0	1	0	0	0	0	1	1	1	1	0
1012010214	1	2	19	13	6	1	1	0	10	9	1	1	0	6	4	9	0	0	60	8	0	0	1	0	1	1	0	1	1	1	1	0
1012010215	1	2	8	5	3	1	1	0	2	6	1	1	0	1	1	5	1	0	65	10	0	0	1	0	0	1	0	1	1	1	1	1
1012010216	1	2	4	2	2	1	1	0	0	4	1	1	0	0	0	2	2	0	65	10	0	0	1	0	1	1	0	1	1	1	1	0
1012020101	1	2	4	2	2	1	1	0	2	2	1	1	0	1	1	2	0	0	30	5	0	0	1	0	0	0	0	1	9	0	0	0
1012020102	1	2	7	4	3	1	1	0	1	6	1	1	0	1	0	6	0	0	28	9	0	1	1	0	1	0	0	1	3	0	0	1
1012020103	1	2	6	4	2	1	1	0	1	5	1	1	0	0	0	6	0	0	55	8	0	0	1	0	0	0	0	1	9	1	0	0
1012020104	1	2	5	3	2	1	1	0	0	5	1	1	0	0	0	3	2	0	63	5	0	1	1	0	1	0	0	1	3	1	0	0
1012020105	1	2	7	3	4	1	1	0	5	2	1	1	0	0	4	3	0	0	48	7	0	1	1	0	1	0	0	1	3	1	0	0
1012020106	1	2	7	5	2	1	1	0	4	3	1	1	0	0	3	3	1	0	38	10	0	1	1	0	1	0	0	1	3	1	0	0
1012020107	1	2	10	6	4	1	1	0	3	7	1	1	0	0	2	8	0	0	59	7	0	1	1	0	1	0	0	1	3	1	0	0
1012020108	1	2	7	2	5	1	1	0	4	3	1	1	0	0	2	5	0	0	52	5	0	1	1	0	1	0	0	1	3	1	0	0
1012020109	1	2	9	2	7	1	1	0	5	4	1	1	0	0	3	5	1	0	48	2	0	0	1	0	0	0	0	1	3	1	0	0
1012020110	1	2	14	8	6	1	1	0	6	8	1	1	0	1	5	7	1	0	75	0	0	1	1	0	1	0	0	1	3	1	0	0
1012020111	1	2	5	2	3	1	1	0	3	2	1	1	0	1	2	2	0	0	60	0	0	0	1	0	0	0	0	1	9	0	0	0
1012020112	1	2	4	2	2	1	1	0	2	2	1	1	0	0	1	3	0	0	47	4	0	1	1	0	1	0	0	1	7	1	0	0
1012020113	1	2	6	4	2	1	1	0	4	2	1	1	0	0	4	2	0	0	40	12	0	0	1	0	0	1	1	1	3	1	0	0
1012020114	1	2	8	4	4	1	1	0	1	7	1	1	0	1	0	7	0	0	60	10	0	1	1	0	1	1	0	1	4	1	0	0
1012020115	1	2	8	2	6	1	1	0	6	2	1	1	0	0	4	4	0	0	37	8	0	0	1	0	1	0	0	1	9	0	0	0
1012020116	1	2	6	2	4	1	1	0	3	3	1	1	0	0	2	3	1	0	40	9	0	0	1	0	0	0	0	1	4	1	0	0
1012020201	1	2	6	4	2	1	1	0	3	3	1	1	0	0	1	5	0	0	50	10	0	0	1	0	0	0	0	1	3	1	0	0
1012020202	1	2	5	2	3	1	1	0	0	5	1	1	0	0	0	5	0	0	27	6	0	0	1	0	0	0	0	1	3	1	0	0
1012020203	1	2	3	2	1	1	1	0	0	3	1	1	0	0	0	2	1	0	47	10	0	0	1	0	0	0	0	1	3	1	0	0
1012020204	1	2	3	1	2	1	1	0	0	3	1	1	0	0	0	2	1	0	51	0	0	0	1	0	0	0	0	1	3	0	0	0
1012020205	1	2	3	1	2	1	1	0	0	3	1	1	0	0	0	2	1	0	40	5	0	0	1	0	0	0	0	1	4	1	0	0
1012020206	1	2	6	4	2	1	1	0	0	6	1	1	0	0	0	6	0	0	57	10	0	0	1	0	0	1	0	1	3	1	0	1
1012020207	1	2	6	2	4	1	1	0	4	2	1	1	0	0	4	2	0	0	36	10	0	0	1	0	0	0	0	1	1	0	1	0
1012020208	1	2	6	3	3	1	1	0	3	3	1	1	0	0	2	4	0	0	36	0	0	0	1	0	0	0	0	1	4	0	0	0
1012020209	1	2	8	5	3	1	1	0	5	3	1	1	0	0	4	4	0	0	40	10	0	0	1	0	0	0	0	1	4	0	0	0
1012020210	1	2	6	4	2	1	1	0	4	2	1	1	0	0	4	2	0	0	38	5	0	0	1	0	0	0	0	1	1	1	1	0
1012020211	1	2	7	4	3	1	1	0	3	4	1	1	0	1	2	2	2	0	39	14	0	0	1	0	0	1	0	1	4	1	0	0
1012020212	1	2	12	6	6	1	1	0	7	5	1	1	0	1	5	6	0	0	34	4	0	0	0	0	0	0	0	1	9	1	0	1
1012020214	1	2	2	1	1	1	1	0	0	2	1	1	0	0	0	2	0	0	26	0	0	0	1	0	0	0	0	1	9	1	0	0
1012020215	1	2	6	3	3	1	1	0	2	4	1	1	0	1	1	2	2	0	36	10	0	0	1	0	0	0	0	1	4	1	0	0
1012020216	1	2	7	5	2	1	1	0	3	4	1	1	0	1	2	3	1	0	67	10	0	0	1	0	0	0	0	1	1	1	1	0
1012030101	1	2	9	4	5	1	1	0	4	5	1	1	0	0	2	7	0	0	60	0	0	0	1	0	1	0	0	1	1	1	1	0
1012030102	1	2	4	2	2	1	1	0	0	4	1	1	0	0	0	4	0	0	25	8	0	0	1	0	0	0	0	1	1	1	1	0
1012030103	1	2	8	3	5	1	1	0	6	2	1	1	0	1	5	2	0	0	40	10	0	0	1	0	0	0	0	1	5	1	0	1
1012030104	1	2	6	3	3	1	1	0	2	4	1	1	0	0	2	4	0	0	55	17	0	0	1	0	0	0	0	1	1	1	1	0
1012030105	1	2	7	2	5	1	1	0	5	2	1	1	0	0	3	4	0	0	48	10	0	0	1	0	0	0	0	1	1	1	1	0
1012030106	1	2	9	5	4	1	1	0	5	4	1	1	0	0	2	5	2	0	95	5	0	0	1	0	1	0	0	1	1	1	1	1
1012030107	1	2	8	2	6	1	1	0	6	2	1	1	0	1	5	2	0	0	35	4	0	0	1	0	1	0	0	1	1	1	1	1
1012030108	1	2	4	2	2	1	1	0	2	2	1	1	0	0	2	2	0	0	37	5	0	0	1	0	0	0	0	1	5	1	0	1
1012030109	1	2	7	5	2	1	1	0	5	2	1	1	0	0	4	3	0	0	40	8	0	0	1	0	0	0	0	1	1	1	1	1
1012030110	1	2	10	5	5	1	1	0	1	9	1	1	0	0	1	9	0	0	60	8	0	0	1	0	0	0	0	1	1	0	1	0
1012030111	1	2	7	3	4	1	1	0	2	5	1	1	0	1	1	3	2	0	70	5	0	0	1	0	1	0	0	1	4	1	0	0
1012030112	1	2	7	4	3	1	1	0	1	6	1	1	0	0	0	6	1	0	66	8	0	1	1	0	0	0	0	1	1	1	1	0
1012030113	1	2	5	3	2	1	1	0	0	5	1	1	0	0	0	5	0	0	55	0	0	0	1	0	1	1	0	1	1	1	1	1
1012030114	1	2	4	2	2	1	1	0	2	2	1	1	0	1	1	2	0	0	35	8	0	0	1	0	0	1	0	1	1	1	1	0
1012030115	1	2	8	2	6	1	1	0	5	3	1	1	0	0	4	4	0	0	46	5	0	0	1	0	0	0	0	1	1	1	1	1
1012030116	1	2	9	3	6	1	1	0	6	3	1	1	0	1	5	2	1	0	43	10	0	0	1	0	1	0	0	1	1	1	1	1
1012030201	1	2	6	4	2	1	1	0	3	3	1	1	0	1	2	3	0	0	40	16	0	0	0	0	0	0	1	1	1	1	1	1
1012030202	1	2	8	3	5	1	1	0	3	5	1	1	0	0	1	6	1	0	43	12	0	0	0	0	0	1	1	1	1	1	1	1
1012030204	1	2	4	2	2	1	1	0	2	2	1	1	0	0	2	2	0	0	34	16	0	0	0	0	0	1	1	1	1	1	1	1
1012030205	1	2	11	5	6	1	1	0	4	7	1	1	0	3	0	8	0	0	58	16	0	0	0	0	0	1	1	1	1	1	1	1
1012030206	1	2	7	6	1	1	1	0	4	3	1	1	0	0	2	5	0	0	51	10	0	0	1	0	0	1	1	1	1	1	1	1
1012030207	1	2	3	2	1	1	1	0	1	2	1	1	0	0	1	2	0	0	38	16	0	0	0	0	0	0	1	1	1	1	1	1
1012030208	1	2	7	4	3	1	1	0	3	4	1	1	0	0	1	6	0	0	60	16	0	0	0	0	0	0	1	1	1	1	1	1
1012030209	1	2	8	4	4	1	1	0	4	4	1	1	0	1	3	4	0	0	40	22	0	0	0	0	0	0	1	1	1	1	1	1
1012030210	1	2	8	3	5	1	1	0	3	5	1	1	0	0	0	8	0	0	50	8	0	0	1	0	0	0	1	1	1	1	1	1
1012030211	1	2	6	4	2	1	1	0	3	3	1	1	0	0	2	4	0	0	47	16	0	0	0	0	0	1	1	1	3	1	0	1
1012030213	1	2	5	4	1	1	1	0	3	2	1	1	0	0	2	3	0	0	40	3	0	0	1	0	0	0	1	1	1	1	1	1
1012030214	1	2	6	1	5	1	0	1	3	3	1	0	1	0	2	4	0	40	0	0	0	0	1	0	0	1	1	1	1	1	1	1
1012030215	1	2	7	3	4	1	1	0	5	2	1	1	0	1	2	3	1	0	70	6	0	0	1	0	0	1	1	1	1	1	1	1
1012030216	1	2	8	3	5	1	1	0	2	6	1	1	0	0	2	4	2	0	64	10	0	0	1	0	0	1	1	1	1	1	1	1
1012040101	1	2	6	3	3	1	1	0	4	2	1	1	0	0	4	2	0	0	45	10	0	0	0	0	1	0	0	1	4	0	0	1
1012040102	1	2	4	2	2	1	1	0	2	2	1	1	0	1	1	2	0	0	26	0	0	0	1	0	0	0	0	1	8	0	0	1
1012040103	1	2	13	6	7	1	1	0	8	5	1	1	0	0	6	6	1	0	80	10	0	0	1	0	1	0	0	1	3	1	0	1
1012040104	1	2	6	2	4	1	1	0	3	3	1	1	0	1	2	3	0	0	55	7	0	0	1	0	0	0	0	1	8	0	0	1
1012040105	1	2	6	3	3	1	1	0	1	5	1	1	0	0	0	5	1	0	62	8	0	0	1	0	1	0	0	1	8	0	0	1
1012040106	1	2	8	3	5	1	1	0	6	2	1	1	0	0	3	5	0	0	40	5	0	0	1	0	0	0	0	1	3	0	0	1
1012040107	1	2	8	6	2	1	1	0	0	8	1	1	0	0	0	8	0	0	60	4	0	0	1	0	0	0	0	1	3	1	0	1
1012040108	1	2	7	4	3	1	1	0	3	4	1	1	0	0	2	5	0	0	50	0	0	0	1	0	0	0	0	1	8	1	0	1
1012040109	1	2	5	3	2	1	1	0	3	2	1	1	0	2	1	2	0	0	35	5	0	0	1	0	0	0	0	1	8	1	0	1
1012040110	1	2	4	1	3	1	0	1	3	1	1	0	1	1	2	1	0	35	0	0	0	0	1	0	0	0	0	1	4	0	0	1
1012040111	1	2	10	3	7	1	1	0	5	5	1	1	0	1	4	3	2	0	45	8	0	1	1	0	1	0	0	1	8	0	0	1
1012040112	1	2	5	1	4	1	1	0	2	3	1	1	0	1	1	3	0	0	35	0	0	0	1	0	0	0	0	1	8	1	0	1
1012040113	1	2	12	6	6	1	1	0	5	7	1	1	0	1	2	9	0	0	56	2	0	1	1	0	1	0	0	1	3	1	0	1
1012040114	1	2	7	4	3	1	1	0	3	4	1	1	0	1	2	3	1	0	77	0	0	0	1	0	0	0	0	1	4	1	0	1
1012040115	1	2	8	5	3	1	0	1	4	4	1	0	1	0	3	4	1	44	0	0	0	0	1	0	0	0	0	1	4	1	0	1
1012040116	1	2	6	4	2	1	0	1	5	1	1	0	1	1	4	1	0	38	0	0	0	0	0	0	0	0	0	1	2	1	0	1
1012040201	1	2	5	3	2	1	1	0	3	2	1	1	0	1	2	2	0	0	36	5	0	0	1	0	0	0	0	1	5	1	0	1
1012040202	1	2	6	3	3	1	0	1	4	2	1	0	1	0	2	4	0	42	0	0	0	0	1	0	0	0	0	1	4	1	0	1
1012040203	1	2	12	7	5	2	1	1	3	9	2	1	1	2	1	7	2	60	50	10	10	0	1	0	0	0	0	1	3	1	0	1
1012040204	1	2	8	3	5	1	1	0	3	5	1	1	0	1	1	3	3	0	70	8	0	1	1	0	1	1	0	1	4	1	0	1
1012040205	1	2	5	4	1	1	1	0	1	4	1	1	0	0	1	3	1	0	80	0	0	0	1	0	0	0	0	1	3	1	0	1
1012040206	1	2	8	5	3	1	1	0	4	4	1	1	0	0	2	6	0	0	55	14	0	0	0	0	0	0	0	1	3	1	0	1
1012040207	1	2	4	2	2	2	2	0	1	3	1	1	0	0	1	1	2	0	64	8	0	0	1	0	0	0	0	1	3	1	0	1
1012040208	1	2	5	3	2	1	1	0	3	2	1	1	0	1	2	2	0	0	30	14	0	0	1	0	0	0	0	1	5	1	0	1
1012040209	1	2	11	7	4	1	1	0	3	8	1	1	0	0	2	8	1	0	80	0	0	0	1	0	1	0	0	1	3	1	0	1
1012040210	1	2	6	3	3	1	0	1	2	4	1	0	1	0	2	3	1	70	0	8	8	0	1	0	0	0	0	1	3	1	0	1
1012040211	1	2	11	2	9	1	1	0	9	2	1	1	0	1	7	3	0	0	42	10	0	0	1	0	0	0	0	1	3	1	0	1
1012040212	1	2	6	5	1	1	1	0	2	4	1	1	0	0	0	6	0	0	54	5	0	0	1	0	0	0	0	1	3	1	0	1
1012040213	1	2	5	2	3	1	0	1	0	5	1	0	1	0	0	5	0	60	0	8	8	0	1	1	0	0	0	1	4	1	0	1
1012040214	1	2	2	2	0	1	1	0	0	2	1	1	0	0	0	2	0	0	58	9	0	0	1	0	0	0	0	1	4	1	0	1
1012040215	1	2	6	2	4	1	1	0	0	6	1	1	0	0	0	6	0	0	40	8	0	0	1	0	0	0	0	1	4	1	0	1
1012040216	1	2	7	4	3	1	1	0	4	3	1	1	0	0	2	5	0	0	60	2	0	0	1	0	0	0	0	1	4	1	0	1
1021010101	1	1	6	3	3	1	1	0	4	2	1	1	0	0	4	2	0	0	30	0	0	0	1	0	0	0	0	1	2	0	0	0
1021010102	1	1	6	3	3	1	1	0	2	4	1	1	0	0	1	5	0	0	57	5	0	0	1	0	1	0	0	1	2	1	0	1
1021010103	1	1	7	3	4	1	1	0	3	4	1	1	0	0	2	5	0	0	55	5	0	0	1	1	0	0	0	1	2	1	0	1
1021010104	1	1	10	6	4	1	1	0	5	5	1	1	0	1	4	4	1	0	64	0	0	0	1	0	1	1	0	1	3	1	0	1
1021010105	1	1	9	6	3	1	1	0	5	4	1	1	0	0	4	5	0	0	50	8	0	0	1	0	0	0	0	1	3	1	0	1
1021010106	1	1	9	5	4	1	1	0	1	8	1	1	0	0	0	9	0	0	45	10	0	1	1	1	0	1	0	1	2	1	0	0
1021010107	1	1	4	1	3	1	0	1	2	2	1	0	1	0	1	3	0	55	0	0	0	0	1	0	0	0	0	1	3	1	0	0
1021010108	1	1	6	3	3	1	1	0	2	4	1	1	0	1	1	4	0	0	58	5	0	0	1	0	1	0	0	1	2	1	0	1
1021010109	1	1	4	3	1	1	1	0	0	4	1	1	0	0	0	4	0	0	59	13	0	0	1	0	1	1	0	1	2	1	0	1
1021010110	1	1	9	5	4	1	1	0	5	4	1	1	0	0	3	6	0	0	44	7	0	0	1	1	0	1	0	1	3	1	0	1
1021010111	1	1	11	7	4	1	1	0	5	6	1	1	0	0	4	7	0	0	52	0	0	0	1	0	1	0	0	1	2	1	0	1
1021010112	1	1	5	3	2	1	1	0	3	2	1	1	0	2	1	2	0	0	22	8	0	0	1	0	0	0	0	1	3	1	0	1
1021010201	1	1	10	5	5	1	1	0	5	5	1	1	0	0	5	3	2	0	70	5	0	1	1	0	0	1	0	1	1	1	1	1
1021010202	1	1	6	3	3	1	1	0	3	3	1	1	0	1	2	2	1	0	65	0	0	0	1	0	0	1	0	1	1	1	1	1
1021010203	1	1	12	6	6	1	1	0	8	4	1	1	0	0	7	4	1	0	60	10	0	1	1	1	0	1	1	1	1	1	1	1
1021010204	1	1	6	2	4	1	1	0	4	2	1	1	0	1	3	2	0	0	36	0	0	0	0	0	0	0	0	1	1	0	1	1
1021010205	1	1	3	2	1	1	1	0	0	3	1	1	0	0	0	3	0	0	45	0	0	0	1	0	0	0	0	1	1	0	1	1
1021010206	1	1	6	4	2	1	1	0	2	4	1	1	0	0	1	5	0	0	30	6	0	1	1	0	0	0	0	1	1	1	1	1
1021010207	1	1	12	6	6	1	1	0	3	9	1	1	0	0	2	10	0	0	56	8	0	0	1	0	1	0	0	1	1	1	1	1
1021010208	1	1	6	2	4	1	1	0	3	3	1	1	0	0	3	3	0	0	57	8	0	0	1	0	1	1	1	1	1	1	1	1
1021010209	1	1	3	0	3	1	0	1	1	2	1	0	1	0	0	2	1	35	0	0	0	0	1	0	0	1	1	1	1	1	1	1
1021010210	1	1	3	2	1	1	1	0	1	2	1	1	0	0	1	2	0	0	19	17	0	0	1	0	0	1	0	1	1	1	1	1
1021010211	1	1	8	3	5	1	1	0	5	3	1	1	0	2	3	2	1	0	41	10	0	0	1	0	0	0	0	1	1	1	1	0
1021010212	1	1	8	4	4	1	1	0	2	6	1	1	0	1	1	4	2	0	67	0	0	0	1	1	0	0	0	1	1	1	1	1
1021010301	1	1	7	4	3	1	1	0	5	2	1	1	0	0	4	3	0	0	40	10	0	0	1	0	0	0	0	1	3	1	0	1
1021010302	1	1	3	1	2	1	1	0	0	3	1	1	0	0	0	3	0	0	45	10	0	0	1	0	0	0	0	1	2	1	0	1
1021010303	1	1	9	4	5	1	0	1	7	2	1	0	1	1	5	2	1	41	0	0	0	0	1	0	0	0	0	1	1	1	1	1
1021010304	1	1	7	4	3	1	1	0	4	3	1	1	0	0	2	5	0	0	60	0	0	0	1	0	1	0	0	1	2	1	0	1
1021010305	1	1	3	1	2	1	0	1	1	2	1	0	1	1	0	1	1	24	0	0	0	0	1	0	0	0	0	1	2	1	0	1
1021010306	1	1	3	1	2	1	1	0	0	3	1	1	0	0	0	2	1	0	29	9	0	0	1	0	0	0	1	1	1	1	1	1
1021010307	1	1	4	3	1	1	1	0	2	2	1	1	0	0	2	2	0	0	37	10	0	0	1	0	0	0	0	1	1	1	1	0
1021010308	1	1	7	4	3	1	1	0	4	3	1	1	0	0	3	4	0	0	52	0	0	0	1	0	1	0	0	1	1	1	1	0
1021010309	1	1	10	4	6	1	1	0	3	7	1	1	0	0	2	8	0	0	56	10	0	0	1	0	0	0	0	1	1	1	1	1
1021010310	1	1	12	6	6	1	1	0	7	5	1	1	0	1	4	7	0	0	48	0	0	0	1	0	0	0	0	1	1	1	1	1
1021010311	1	1	7	3	4	1	1	0	5	2	1	1	0	1	4	1	1	0	67	0	0	0	1	0	0	0	0	1	1	1	1	1
1021010312	1	1	4	2	2	1	0	1	3	1	1	0	1	0	3	1	0	36	0	0	0	0	1	0	0	1	1	1	2	1	0	1
1021020101	1	1	5	1	4	1	1	0	3	2	1	1	0	1	2	2	0	0	27	7	0	0	1	0	0	0	0	1	3	1	0	1
1021020102	1	1	5	2	3	1	1	0	0	5	1	1	0	0	0	5	0	0	32	10	0	0	1	0	0	0	0	1	2	1	0	1
1021020103	1	1	5	3	2	1	1	0	1	4	1	1	0	1	0	3	1	0	38	10	0	0	1	0	0	1	0	1	2	1	0	0
1021020104	1	1	5	3	2	1	0	1	2	3	1	0	1	0	1	4	0	41	0	1	1	0	1	0	0	0	0	1	2	1	0	0
1021020105	1	1	5	3	2	1	1	0	2	3	1	1	0	0	1	3	1	0	47	10	0	0	1	0	0	0	0	1	2	1	0	0
1021020106	1	1	4	1	3	1	1	0	2	2	1	1	0	2	0	2	0	0	27	0	0	0	0	0	0	0	0	1	2	1	0	1
1021020107	1	1	4	2	2	1	1	0	0	4	1	1	0	0	0	4	0	0	54	12	0	1	1	0	0	1	0	1	3	1	0	1
1021020108	1	1	4	3	1	1	1	0	2	2	1	1	0	2	0	2	0	0	29	12	0	0	0	0	0	1	1	1	3	1	0	1
1021020109	1	1	5	3	2	1	0	1	2	3	1	0	1	0	2	2	1	64	0	6	6	0	1	0	0	0	0	1	2	1	0	1
1021020110	1	1	8	6	2	1	1	0	3	5	1	1	0	2	1	5	0	0	27	0	0	0	1	0	0	1	1	1	2	1	0	1
1021020111	1	1	3	2	1	1	1	0	0	3	1	1	0	0	0	3	0	0	56	19	0	0	1	0	1	1	0	1	3	1	0	1
1021020112	1	1	3	2	1	1	0	1	1	2	1	0	1	0	0	3	0	48	0	0	0	1	1	0	0	0	0	1	2	1	0	1
1021020201	1	1	3	2	1	1	1	0	0	3	1	1	0	0	0	2	1	0	35	10	0	0	1	0	0	0	0	1	1	1	1	1
1021020202	1	1	14	7	7	1	1	0	7	7	1	1	0	1	6	6	1	0	36	8	0	0	1	0	0	0	0	1	1	1	1	1
1021020203	1	1	10	7	3	1	1	0	7	3	1	1	0	0	6	4	0	0	40	0	0	0	1	0	0	0	1	1	1	1	1	1
1021020204	1	1	4	2	2	1	1	0	2	2	1	1	0	1	1	2	0	0	29	10	0	0	1	0	0	0	1	1	1	1	1	1
1021020205	1	1	10	3	7	1	1	0	3	7	1	1	0	0	2	8	0	0	52	0	0	0	1	0	0	0	1	1	1	1	1	1
1021020206	1	1	1	0	1	1	0	1	0	1	1	0	1	0	0	0	1	65	0	0	0	0	1	0	0	0	1	1	1	1	1	1
1021020207	1	1	6	1	5	1	1	0	4	2	1	1	0	1	3	2	0	0	35	5	0	0	1	0	0	0	0	1	1	1	1	1
1021020208	1	1	4	1	3	1	1	0	0	4	1	1	0	0	0	4	0	0	18	7	0	0	1	0	0	0	1	1	1	1	1	1
1021020209	1	1	6	5	1	1	1	0	4	2	1	1	0	0	4	2	0	0	30	0	0	0	0	0	0	0	0	1	1	1	1	1
1021020210	1	1	10	3	7	1	1	0	3	7	1	1	0	0	2	8	0	0	60	3	0	0	1	0	0	0	0	1	1	1	1	1
1021020211	1	1	6	3	3	1	1	0	1	5	1	1	0	0	0	5	1	0	71	0	0	0	1	0	0	0	0	1	2	1	0	1
1021020212	1	1	7	1	6	1	1	0	3	4	1	1	0	1	1	4	1	0	63	5	0	0	1	0	0	0	0	1	1	0	1	1
1021020301	1	1	6	3	3	1	1	0	4	2	1	1	0	0	4	2	0	0	46	3	0	0	1	0	0	0	1	1	3	1	0	1
1021020302	1	1	3	1	2	1	1	0	1	2	1	1	0	1	0	2	0	0	33	12	0	0	1	0	0	1	1	1	1	1	1	1
1021020303	1	1	7	4	3	1	1	0	3	4	1	1	0	0	2	5	0	0	40	10	0	0	0	0	0	0	1	1	2	1	0	1
1021020304	1	1	6	1	5	1	0	1	2	4	1	0	1	0	1	4	1	71	0	0	0	0	1	0	0	1	1	1	1	1	1	1
1021020305	1	1	10	5	5	1	1	0	3	7	1	1	0	1	1	7	1	0	61	0	0	0	1	0	0	0	1	1	1	1	1	1
1021020306	1	1	4	2	2	1	1	0	0	4	1	1	0	0	0	2	2	0	67	10	0	0	1	0	0	1	1	1	2	1	0	1
1021020307	1	1	3	3	0	1	1	0	2	1	1	1	0	0	2	1	0	0	50	10	0	0	0	0	0	0	1	1	2	1	0	1
1021020308	1	1	5	3	2	1	1	0	2	3	1	1	0	0	1	4	0	0	54	3	0	0	0	0	0	0	1	1	1	0	1	1
1021020309	1	1	4	1	3	1	0	1	3	1	1	0	1	2	1	1	0	35	0	0	0	0	0	0	0	0	1	1	1	1	1	1
1021020310	1	1	4	1	3	1	1	0	2	2	1	1	0	1	1	2	0	0	37	10	0	0	1	0	0	0	1	1	3	1	0	1
1021020311	1	1	6	2	4	1	1	0	4	2	1	1	0	1	3	2	0	0	32	11	0	0	1	0	0	1	1	1	1	1	1	1
1021020312	1	1	9	4	5	1	1	0	4	5	1	1	0	0	2	7	0	0	60	15	0	0	1	0	0	1	1	1	1	1	1	1
1021030101	1	1	6	3	3	1	1	0	2	4	1	1	0	0	0	6	0	0	52	12	0	0	1	0	0	0	0	1	3	1	0	1
1021030102	1	1	5	3	2	1	0	1	4	1	1	0	1	0	4	1	0	39	0	0	0	1	1	0	0	1	0	1	3	1	0	1
1021030103	1	1	5	2	3	1	1	0	0	5	1	1	0	0	0	5	0	0	59	9	0	0	1	0	0	1	0	1	3	1	0	1
1021030104	1	1	7	3	4	1	1	0	3	4	1	1	0	0	3	3	1	0	67	4	0	0	1	0	0	0	0	1	2	1	0	1
1021030105	1	1	6	2	4	1	1	0	4	2	1	1	0	3	1	2	0	0	40	14	0	0	1	0	0	0	0	1	3	1	0	1
1021030106	1	1	7	4	3	1	1	0	2	5	1	1	0	0	2	4	1	0	34	12	0	0	1	0	0	1	0	1	3	1	0	0
1021030107	1	1	5	4	1	1	1	0	2	3	1	1	0	0	2	3	0	0	47	12	0	0	1	0	0	0	0	1	3	1	0	0
1021030108	1	1	7	4	3	1	1	0	3	4	1	1	0	0	3	4	0	0	42	8	0	0	1	0	0	0	0	1	3	1	0	1
1021030109	1	1	4	3	1	1	1	0	2	2	1	1	0	0	0	4	0	0	50	10	0	0	1	0	0	0	0	1	3	1	0	1
1021030110	1	1	6	2	4	1	1	0	4	2	1	1	0	0	3	3	0	0	40	10	0	0	0	0	0	0	0	1	3	1	0	1
1021030111	1	1	2	1	1	1	1	0	0	2	1	1	0	0	0	2	0	0	32	14	0	0	1	0	1	1	0	1	3	1	0	1
1021030112	1	1	3	2	1	1	0	1	2	1	1	0	1	0	2	1	0	30	0	0	0	0	1	0	0	0	0	1	3	1	0	1
1021030201	1	1	7	3	4	1	1	0	1	6	1	1	0	0	0	6	1	0	42	10	0	0	1	0	0	0	1	1	3	1	0	1
1021030202	1	1	12	7	5	1	1	0	4	8	1	1	0	1	2	8	1	0	65	5	0	0	1	0	0	1	1	1	3	1	0	1
1021030203	1	1	12	7	5	1	1	0	4	8	1	1	0	2	2	8	0	0	60	5	0	0	1	0	0	1	1	1	2	1	0	1
1021030204	1	1	8	3	5	1	1	0	1	7	1	1	0	0	1	7	0	0	60	8	0	0	1	0	0	0	1	1	3	1	0	1
1021030205	1	1	3	1	2	1	1	0	0	3	1	1	0	0	0	2	1	0	42	0	0	0	1	0	0	0	0	1	2	1	0	1
1021030206	1	1	4	2	2	1	1	0	0	4	1	1	0	0	0	3	1	0	58	5	0	0	1	0	0	0	1	1	3	1	0	1
1021030207	1	1	7	4	3	1	1	0	3	4	1	1	0	0	3	3	1	0	67	3	0	0	1	0	0	1	1	1	3	1	0	1
1021030208	1	1	6	4	2	1	1	0	3	3	1	1	0	0	3	3	0	0	43	0	0	0	1	0	0	0	0	1	1	1	1	0
1021030209	1	1	6	2	4	1	1	0	1	5	1	1	0	0	0	5	1	0	57	5	0	0	0	0	0	0	0	1	2	1	0	1
1021030210	1	1	5	4	1	1	1	0	0	5	1	1	0	0	0	5	0	0	55	8	0	0	1	0	0	1	1	1	2	0	0	1
1021030211	1	1	6	5	1	1	1	0	0	6	1	1	0	0	0	5	1	0	64	8	0	0	1	0	0	0	0	1	1	1	1	1
1021030212	1	1	4	2	2	1	1	0	2	2	1	1	0	1	1	2	0	0	28	5	0	0	0	0	0	0	0	1	2	1	0	1
1021030301	1	1	5	3	2	1	1	0	3	2	1	1	0	1	2	2	0	0	30	3	0	0	1	0	0	0	0	0	2	0	0	0
1021030302	1	1	5	2	3	1	1	0	0	5	1	1	0	0	0	4	1	0	45	0	0	0	1	0	1	0	0	1	2	0	0	0
1021030303	1	1	6	2	4	1	1	0	4	2	1	1	0	0	3	3	0	0	52	6	0	0	1	0	0	0	0	1	2	0	0	0
1021030304	1	1	5	4	1	1	1	0	3	2	1	1	0	0	3	2	0	0	40	0	0	0	1	0	0	0	0	1	2	0	0	0
1021030305	1	1	8	4	4	1	1	0	4	4	1	1	0	0	4	4	0	0	57	0	0	0	1	0	0	0	0	1	2	1	0	1
1021030306	1	1	5	4	1	1	1	0	3	2	1	1	0	0	3	2	0	0	50	0	0	0	1	0	0	0	0	1	2	1	0	1
1021030307	1	1	6	4	2	1	1	0	3	3	1	1	0	0	2	4	0	0	40	0	0	0	1	0	0	0	0	1	2	1	0	0
1021030308	1	1	7	5	2	1	1	0	2	5	1	1	0	0	2	4	1	0	44	9	0	0	1	0	0	0	0	1	1	1	1	0
1021030309	1	1	8	5	3	1	1	0	4	4	1	1	0	0	2	6	0	0	45	0	0	0	1	0	0	0	0	1	2	1	0	0
1021030310	1	1	6	2	4	1	1	0	0	6	1	1	0	0	0	6	0	0	51	0	0	0	1	0	0	0	0	0	2	0	0	0
1021030311	1	1	6	4	2	1	1	0	0	6	1	1	0	0	0	6	0	0	55	5	0	0	1	0	1	0	1	1	2	1	0	1
1021030312	1	1	9	4	5	1	1	0	6	3	1	1	0	1	4	4	0	0	40	2	0	0	1	0	0	0	0	1	2	0	0	0
1021040101	1	1	9	5	4	1	1	0	4	5	1	1	0	0	2	7	0	0	53	7	0	0	1	0	0	0	1	1	2	1	0	1
1021040102	1	1	3	2	1	1	1	0	0	3	1	1	0	0	0	1	2	0	75	8	0	0	1	0	0	1	1	1	2	1	0	1
1021040103	1	1	6	4	2	1	1	0	0	6	1	1	0	0	0	6	0	0	60	10	0	0	0	0	0	0	0	1	1	1	1	1
1021040104	1	1	3	1	2	1	1	0	1	2	1	1	0	0	1	2	0	0	60	10	0	0	0	0	0	0	0	1	9	1	0	1
1021040105	1	1	7	5	2	1	1	0	3	4	1	1	0	0	2	5	0	0	42	5	0	0	0	0	0	0	0	1	2	1	0	1
1021040106	1	1	6	2	4	1	1	0	3	3	1	1	0	0	1	5	0	0	53	10	0	0	0	0	1	1	0	1	1	1	1	1
1021040107	1	1	4	2	2	1	1	0	0	4	1	1	0	0	0	4	0	0	45	10	0	0	0	0	0	0	0	1	1	1	1	1
1021040108	1	1	5	2	3	1	1	0	0	5	1	1	0	0	0	5	0	0	46	4	0	1	0	0	0	0	0	1	1	1	1	1
1021040109	1	1	9	6	3	1	1	0	4	5	1	1	0	0	3	6	0	0	45	10	0	0	1	0	0	1	1	1	1	1	1	1
1021040110	1	1	6	2	4	1	0	1	1	5	1	0	1	1	0	4	1	56	0	0	0	0	1	0	0	1	1	1	2	1	0	1
1021040111	1	1	8	3	5	1	1	0	3	5	1	1	0	0	1	7	0	0	53	15	0	0	0	0	1	1	1	1	1	1	1	1
1021040112	1	1	14	11	3	1	1	0	9	5	1	1	0	0	7	7	0	0	50	0	0	0	0	0	0	0	0	1	1	1	1	1
1021040201	1	1	6	4	2	1	1	0	2	4	1	1	0	2	0	2	2	0	70	10	0	0	1	0	1	0	0	1	1	1	1	1
1021040202	1	1	4	1	3	1	0	1	3	1	1	0	1	0	2	2	0	40	0	0	0	0	1	0	0	0	0	1	1	1	1	1
1021040203	1	1	5	2	3	1	1	0	2	3	1	1	0	2	0	2	1	0	38	12	0	0	1	0	0	0	0	1	1	1	1	1
1021040204	1	1	5	2	3	1	1	0	3	2	1	1	0	1	2	2	0	0	36	18	0	0	1	0	0	1	0	1	3	1	0	1
1021040205	1	1	5	1	4	1	0	1	2	3	1	0	1	0	2	3	0	50	0	0	0	0	1	0	0	1	1	1	2	1	0	1
1021040206	1	1	5	3	2	1	1	0	3	2	1	1	0	0	2	3	0	0	50	12	0	0	1	0	1	1	1	1	2	1	0	1
1021040207	1	1	8	1	7	1	1	0	5	3	1	1	0	1	4	2	1	0	42	10	0	0	0	0	0	0	0	1	2	1	0	1
1021040208	1	1	7	5	2	1	1	0	3	4	1	1	0	0	2	3	2	0	45	10	0	0	1	0	0	1	1	1	2	1	0	1
1021040209	1	1	7	3	4	1	1	0	4	3	1	1	0	0	2	5	0	0	44	10	0	0	1	0	0	0	1	1	1	1	1	1
1021040210	1	1	5	2	3	1	1	0	1	4	1	1	0	1	0	4	0	0	49	0	0	0	0	0	0	0	0	1	2	1	0	1
1021040211	1	1	8	4	4	1	1	0	0	8	1	1	0	0	0	7	1	0	65	8	0	0	1	0	0	0	0	1	2	1	0	1
1021040212	1	1	3	1	2	1	1	0	0	3	1	1	0	0	0	2	1	0	74	10	0	0	1	0	0	0	1	1	1	1	1	1
1021040301	1	1	12	6	6	1	1	0	6	6	1	1	0	0	5	7	0	0	49	0	0	0	1	0	0	0	0	1	2	0	0	0
1021040302	1	1	6	3	3	1	1	0	4	2	1	1	0	1	3	2	0	0	46	3	0	0	1	0	0	0	0	1	2	1	0	0
1021040303	1	1	7	3	4	1	1	0	1	6	1	1	0	0	1	6	0	0	49	5	0	0	1	0	0	0	0	1	2	1	0	1
1021040304	1	1	8	5	3	1	1	0	6	2	1	1	0	0	5	3	0	0	39	0	0	0	1	0	0	0	0	1	2	1	0	1
1021040305	1	1	3	1	2	1	0	1	0	3	1	0	1	0	0	3	0	51	0	0	0	0	1	0	0	0	0	1	1	1	1	1
1021040306	1	1	19	9	10	1	1	0	6	13	1	1	0	2	3	13	1	0	61	12	0	0	1	0	0	0	0	1	1	1	1	1
1021040307	1	1	4	2	2	1	1	0	0	4	1	1	0	0	0	3	1	0	65	10	0	0	1	0	0	0	0	1	1	1	1	1
1021040308	1	1	11	7	4	1	1	0	5	6	1	1	0	1	4	5	1	0	75	0	0	0	1	0	0	0	0	1	2	1	0	1
1021040309	1	1	12	6	6	1	1	0	4	8	1	1	0	0	3	9	0	0	50	10	0	0	1	0	0	0	0	1	2	1	0	1
1021040310	1	1	6	5	1	1	1	0	3	3	1	1	0	0	3	3	0	0	42	10	0	0	1	0	0	0	0	1	2	1	0	1
1021040311	1	1	3	1	2	1	1	0	1	2	1	1	0	0	0	3	0	0	60	8	0	0	1	0	0	0	0	1	2	1	0	1
1021040312	1	1	8	7	1	1	1	0	2	6	1	1	0	0	1	7	0	0	50	5	0	0	1	0	0	0	0	1	2	1	0	1
1022010101	1	2	4	2	2	1	1	0	1	3	1	1	0	0	0	4	0	0	60	0	0	0	1	0	1	0	0	1	4	0	0	0
1022010102	1	2	6	2	4	1	1	0	3	3	1	1	0	1	2	2	1	0	35	0	0	0	1	0	1	0	0	0	4	0	0	0
1022010103	1	2	8	3	5	1	1	0	5	3	1	1	0	2	3	3	0	0	33	0	0	0	0	1	0	0	0	1	4	0	0	0
1022010104	1	2	5	2	3	1	1	0	1	4	1	1	0	1	0	4	0	0	28	12	0	0	1	0	1	0	0	0	2	1	0	0
1022010105	1	2	4	3	1	1	1	0	2	2	1	1	0	1	1	2	0	0	37	8	0	1	1	0	1	0	0	1	4	0	0	0
1022010106	1	2	5	3	2	1	1	0	3	2	1	1	0	0	3	2	0	0	42	9	0	0	1	0	1	0	0	0	3	0	0	0
1022010107	1	2	2	1	1	1	1	0	0	2	1	1	0	0	0	0	2	0	85	0	0	0	1	0	1	1	0	0	4	0	0	0
1022010108	1	2	7	3	4	1	1	0	3	4	1	1	0	0	3	4	0	0	50	0	0	0	1	0	1	0	0	1	4	0	0	0
1022010109	1	2	10	6	4	1	1	0	3	7	1	1	0	2	0	8	0	0	55	0	0	0	1	0	1	0	0	0	4	0	0	0
1022010110	1	2	5	3	2	1	1	0	3	2	1	1	0	0	3	2	0	0	44	0	0	0	1	0	1	0	0	1	4	0	0	0
1022010111	1	2	9	4	5	1	1	0	6	3	1	1	0	0	5	4	0	0	55	8	0	0	1	0	1	0	0	1	4	0	0	1
1022010112	1	2	3	0	3	1	0	1	2	1	1	0	1	1	1	1	0	32	0	0	0	0	1	0	0	1	1	1	4	1	0	0
1022010113	1	2	6	4	2	1	1	0	2	4	1	1	0	1	1	3	1	0	33	0	0	1	1	0	1	0	0	0	4	0	0	0
1022010114	1	2	7	3	4	1	1	0	4	3	1	1	0	0	4	2	1	0	41	8	0	1	1	0	1	0	0	0	4	0	0	0
1022010115	1	2	7	2	5	1	1	0	1	6	1	1	0	1	0	6	0	0	46	0	0	0	1	0	1	0	0	1	4	1	0	0
1022010116	1	2	8	3	5	1	1	0	5	3	1	1	0	0	4	4	0	0	40	6	0	0	1	0	1	0	0	1	3	1	0	0
1022010201	1	2	9	3	6	1	1	0	2	7	1	1	0	1	1	6	1	0	30	10	0	0	1	0	1	0	0	1	2	0	0	0
1022010202	1	2	3	1	2	1	0	1	2	1	1	0	1	0	2	1	0	38	0	0	0	0	1	0	1	0	0	1	4	0	0	1
1022010203	1	2	4	1	3	1	1	0	0	4	1	1	0	0	0	3	1	0	65	0	0	0	1	0	1	0	0	1	2	0	0	1
1022010204	1	2	2	1	1	1	0	1	1	1	1	0	1	0	0	2	0	60	0	0	0	0	1	0	0	0	0	1	2	0	0	1
1022010205	1	2	6	3	3	1	1	0	3	3	1	1	0	1	2	2	1	0	35	0	0	1	1	0	1	0	0	1	2	0	0	1
1022010206	1	2	7	1	6	1	1	0	3	4	1	1	0	1	2	3	1	0	65	5	0	0	1	0	1	1	0	1	3	1	0	0
1022010207	1	2	10	5	5	1	1	0	3	7	1	1	0	0	2	8	0	0	57	5	0	0	1	0	1	1	0	1	2	0	0	0
1022010208	1	2	7	3	4	1	1	0	3	4	1	1	0	0	2	4	1	0	58	10	0	0	1	0	1	0	0	1	3	1	0	0
1022010209	1	2	9	2	7	1	0	1	4	5	1	0	1	0	4	5	0	51	0	10	10	0	1	0	1	1	0	1	3	1	0	0
1022010210	1	2	3	2	1	1	1	0	0	3	1	1	0	0	0	3	0	0	55	5	0	0	1	0	1	0	0	1	2	0	0	0
1022010211	1	2	7	3	4	1	1	0	3	4	1	1	0	0	1	6	0	0	49	5	0	0	1	0	1	0	0	0	2	0	0	0
1022010212	1	2	7	3	4	1	1	0	4	3	1	1	0	0	2	4	1	0	40	6	0	0	1	0	1	0	0	1	2	0	0	0
1022010213	1	2	7	5	2	1	1	0	5	2	1	1	0	1	4	2	0	0	32	10	0	0	1	0	0	0	0	1	2	0	0	0
1022010214	1	2	6	3	3	1	1	0	1	5	1	1	0	1	0	5	0	0	55	0	0	0	1	0	1	0	0	1	2	1	0	1
1022010215	1	2	7	4	3	1	1	0	4	3	1	1	0	0	3	4	0	0	47	8	0	0	1	0	1	0	0	1	2	1	0	0
1022010216	1	2	5	4	1	1	1	0	2	3	1	1	0	0	1	4	0	0	52	5	0	0	1	0	1	0	0	0	2	0	0	0
1022020101	1	2	9	5	4	1	1	0	3	6	1	1	0	2	0	7	0	0	55	5	0	0	1	0	1	0	0	1	3	1	0	1
1022020102	1	2	7	4	3	1	1	0	5	2	1	1	0	0	4	3	0	0	42	12	0	0	1	0	1	0	0	1	3	1	0	0
1022020103	1	2	7	3	4	1	1	0	2	5	1	1	0	0	0	7	0	0	25	0	0	0	1	0	0	0	0	1	7	0	0	0
1022020104	1	2	3	2	1	1	1	0	0	3	1	1	0	0	0	1	2	0	95	5	0	0	1	0	0	0	0	1	4	1	0	1
1022020105	1	2	4	2	2	1	1	0	1	3	1	1	0	0	0	4	0	0	27	8	0	0	1	0	0	0	0	1	7	0	0	0
1022020106	1	2	8	5	3	1	1	0	2	6	1	1	0	0	1	5	2	0	70	5	0	0	1	0	1	0	0	1	9	1	0	0
1022020107	1	2	7	3	4	1	1	0	4	3	1	1	0	0	3	3	1	0	45	0	0	0	1	0	0	0	0	1	9	0	0	0
1022020108	1	2	5	1	4	1	1	0	3	2	1	1	0	1	2	2	0	0	40	8	0	0	1	0	0	1	1	1	3	1	0	0
1022020109	1	2	8	4	4	1	1	0	2	6	1	1	0	0	1	5	2	0	42	0	0	0	1	0	1	0	0	1	3	1	0	0
1022020110	1	2	7	3	4	1	1	0	4	3	1	1	0	1	2	3	1	0	45	8	0	0	1	0	0	0	0	1	3	1	0	0
1022020111	1	2	6	3	3	1	1	0	4	2	1	1	0	0	4	2	0	0	45	4	0	0	1	0	1	0	0	1	3	1	0	0
1022020112	1	2	7	4	3	1	1	0	5	2	1	1	0	0	3	4	0	0	40	4	0	0	1	0	0	0	0	1	3	0	0	0
1022020113	1	2	5	2	3	1	1	0	3	2	1	1	0	1	2	2	0	0	60	0	0	0	1	0	0	0	0	1	4	0	0	0
1022020114	1	2	9	5	4	1	1	0	2	7	1	1	0	0	1	8	0	0	55	5	0	0	1	0	1	0	0	1	3	1	0	0
1022020115	1	2	4	2	2	1	1	0	2	2	1	1	0	0	2	2	0	0	32	5	0	0	1	0	0	0	0	1	4	0	0	1
1022020116	1	2	7	3	4	1	1	0	5	2	1	1	0	1	4	2	0	0	28	5	0	0	0	0	0	0	0	1	4	1	0	0
1022020201	1	2	7	2	5	1	1	0	3	4	1	1	0	0	1	5	1	0	55	0	0	0	1	0	1	0	0	1	4	0	0	0
1022020202	1	2	6	2	4	1	0	1	2	4	1	0	1	0	1	5	0	52	0	3	3	0	1	0	1	0	0	0	4	0	0	0
1022020203	1	2	5	3	2	1	1	0	2	3	1	1	0	1	1	3	0	0	30	10	0	0	1	0	0	0	0	1	1	0	1	0
1022020204	1	2	2	0	2	1	0	1	1	1	1	0	1	0	1	1	0	30	0	0	0	0	1	0	0	0	0	1	1	0	1	0
1022020205	1	2	5	2	3	1	0	1	4	1	1	0	1	0	3	2	0	40	0	0	0	0	1	0	0	0	0	1	9	0	0	0
1022020206	1	2	9	4	5	1	1	0	5	4	1	1	0	1	3	5	0	0	50	5	0	0	1	0	0	0	0	1	9	0	0	0
1022020207	1	2	8	7	1	1	1	0	3	5	1	1	0	0	2	5	1	0	70	0	0	0	1	0	0	0	0	1	9	0	0	0
1022020208	1	2	5	3	2	1	1	0	0	5	1	1	0	0	0	4	1	0	70	0	0	0	1	0	1	0	0	1	9	0	0	0
1022020209	1	2	3	1	2	1	0	1	1	2	1	0	1	0	0	3	0	40	0	8	8	0	1	0	1	0	0	1	9	0	0	0
1022020210	1	2	2	1	1	1	1	0	0	2	1	1	0	0	0	2	0	0	60	5	0	0	1	0	0	0	0	1	4	0	0	0
1022020211	1	2	4	2	2	1	1	0	2	2	1	1	0	0	2	1	1	0	70	0	0	0	1	0	1	0	0	1	1	0	1	0
1022020212	1	2	5	3	2	1	1	0	2	3	1	1	0	0	2	2	1	0	45	5	0	0	1	0	0	0	0	1	2	1	0	0
1022020213	1	2	5	2	3	1	1	0	1	4	1	1	0	1	0	4	0	0	60	4	0	0	1	0	1	0	0	1	1	1	1	0
1022020214	1	2	5	3	2	1	1	0	2	3	1	1	0	1	1	2	1	0	32	8	0	0	1	0	0	0	0	1	3	1	0	0
1022020215	1	2	2	1	1	1	1	0	0	2	1	1	0	0	0	1	1	0	75	0	0	0	1	0	1	0	0	0	4	0	0	0
1022020216	1	2	7	3	4	1	1	0	4	3	1	1	0	0	1	5	1	0	50	23	0	0	1	0	1	0	0	0	4	1	0	0
1022030101	1	2	7	3	4	1	1	0	3	4	1	1	0	1	2	4	0	0	31	16	0	1	1	0	1	1	0	1	1	1	1	0
1022030102	1	2	7	3	4	1	1	0	2	5	1	1	0	0	1	6	0	0	57	16	0	1	1	0	1	1	0	1	9	0	0	0
1022030103	1	2	5	3	2	1	1	0	3	2	1	1	0	1	2	2	0	0	29	8	0	1	1	0	1	0	0	1	3	0	0	1
1022030104	1	2	6	4	2	1	1	0	2	4	1	1	0	1	1	4	0	0	30	14	0	1	1	0	1	1	0	1	9	0	0	0
1022030105	1	2	8	5	3	1	1	0	3	5	1	1	0	0	3	4	1	0	56	10	0	1	1	0	1	1	0	1	1	1	1	0
1022030106	1	2	5	3	2	0	0	0	4	1	0	0	0	2	2	1	0	0	0	0	0	1	1	0	1	0	0	1	9	1	0	0
1022030107	1	2	8	4	4	1	1	0	4	4	1	1	0	0	4	3	1	0	48	12	0	1	1	0	1	1	0	1	2	1	0	0
1022030108	1	2	5	3	2	1	1	0	1	4	1	1	0	0	1	2	2	0	80	8	0	1	1	0	1	1	0	1	1	0	1	1
1022030109	1	2	7	5	2	1	1	0	1	6	1	1	0	0	0	5	2	0	85	0	0	1	1	0	1	0	0	1	1	0	1	0
1022030110	1	2	6	3	3	1	1	0	3	3	1	1	0	0	3	2	1	0	60	0	0	0	1	0	0	0	0	1	1	0	1	0
1022030111	1	2	2	1	1	1	1	0	0	2	1	1	0	0	0	0	2	0	75	10	0	1	1	0	1	0	0	1	2	1	0	0
1022030112	1	2	4	2	2	1	1	0	0	4	1	1	0	0	0	2	2	0	36	10	0	0	1	0	0	0	0	1	1	0	1	0
1022030113	1	2	6	3	3	1	1	0	4	2	1	1	0	0	4	1	1	0	75	0	0	0	0	0	0	0	0	1	1	1	1	0
1022030114	1	2	5	3	2	1	1	0	1	4	1	1	0	1	0	3	1	0	30	16	0	0	1	0	0	1	0	1	1	1	1	1
1022030115	1	2	8	4	4	1	1	0	4	4	1	1	0	0	3	5	0	0	25	10	0	1	1	0	1	0	0	1	2	1	0	0
1022030116	1	2	5	3	2	1	0	1	4	1	1	0	1	1	3	1	0	28	0	0	0	0	1	0	0	0	0	1	1	0	1	0
1022030201	1	2	3	2	1	1	1	0	0	3	1	1	0	0	0	3	0	0	60	10	0	1	1	1	0	1	1	1	3	1	0	1
1022030202	1	2	6	3	3	1	1	0	2	4	1	1	0	1	1	3	1	0	65	5	0	0	1	0	0	1	1	1	4	1	0	1
1022030203	1	2	3	2	1	1	1	0	0	3	1	1	0	0	0	3	0	0	60	10	0	0	1	0	0	0	1	1	5	1	0	1
1022030204	1	2	8	3	5	1	1	0	2	6	1	1	0	1	1	5	1	0	70	12	0	0	1	0	1	0	1	1	3	1	0	1
1022030205	1	2	8	5	3	1	1	0	4	4	1	1	0	0	4	2	2	0	76	5	0	0	1	0	0	1	1	1	3	1	0	1
1022030206	1	2	6	2	4	1	1	0	2	4	1	1	0	0	1	4	1	0	52	10	0	0	1	0	1	0	1	1	3	1	0	1
1022030207	1	2	6	4	2	1	1	0	1	5	1	1	0	0	0	6	0	0	50	10	0	0	1	0	1	0	1	1	3	1	0	1
1022030208	1	2	9	6	3	1	1	0	5	4	1	1	0	0	4	5	0	0	50	0	0	0	1	0	0	0	1	1	3	1	0	1
1022030210	1	2	7	4	3	1	1	0	2	5	1	1	0	0	1	6	0	0	55	0	0	0	1	0	0	0	1	1	3	1	0	1
1022030211	1	2	6	3	3	1	1	0	2	4	1	1	0	2	0	2	2	0	73	0	0	0	1	0	0	0	1	1	4	1	0	1
1022030212	1	2	9	5	4	1	1	0	4	5	1	1	0	0	3	5	1	0	48	0	0	0	1	0	0	0	1	1	4	1	0	0
1022030213	1	2	7	3	4	1	1	0	4	3	1	1	0	0	3	3	1	0	48	0	0	0	1	0	0	0	1	1	3	1	0	1
1022030214	1	2	1	0	1	1	0	1	0	1	1	0	1	0	0	0	1	78	0	0	0	0	0	0	0	0	1	1	8	1	0	1
1022030215	1	2	6	4	2	1	1	0	3	3	1	1	0	0	3	2	1	0	48	5	0	0	1	0	0	0	1	1	3	1	0	1
1022030216	1	2	5	2	3	1	1	0	0	5	1	1	0	0	0	5	0	0	58	10	0	0	1	0	0	0	1	1	4	1	0	1
1022040101	1	2	3	2	1	1	1	0	0	3	1	1	0	0	0	3	0	0	22	8	0	0	1	0	0	0	0	1	3	1	0	1
1022040102	1	2	4	3	1	1	1	0	1	3	1	1	0	0	1	2	1	0	80	0	0	0	1	0	0	0	0	1	3	1	0	1
1022040103	1	2	8	4	4	1	1	0	6	2	1	1	0	1	4	3	0	0	56	10	0	0	1	0	0	0	0	1	3	1	0	1
1022040104	1	2	2	1	1	1	1	0	0	2	1	1	0	0	0	1	1	0	70	0	0	1	1	0	0	0	0	1	2	1	0	1
1022040105	1	2	1	1	0	1	1	0	0	1	1	1	0	0	0	1	0	0	50	10	0	0	1	0	0	0	0	1	3	1	0	1
1022040106	1	2	7	5	2	1	1	0	0	7	1	1	0	0	0	7	0	0	60	8	0	0	1	0	0	0	0	1	3	1	0	1
1022040107	1	2	7	4	3	1	1	0	3	4	1	1	0	0	3	2	2	0	90	0	0	0	1	0	0	0	0	1	2	1	0	1
1022040108	1	2	4	3	1	1	1	0	0	4	1	1	0	0	0	3	1	0	55	0	0	0	1	0	0	0	0	1	3	1	0	1
1022040109	1	2	7	3	4	1	1	0	3	4	1	1	0	0	2	4	1	0	50	23	0	0	1	0	0	0	0	1	1	1	1	1
1022040110	1	2	4	1	3	1	1	0	2	2	1	1	0	1	1	2	0	0	40	16	0	0	1	0	0	0	0	1	3	1	0	1
1022040111	1	2	1	0	1	1	0	1	0	1	1	0	1	0	0	1	0	25	0	0	0	0	1	0	0	0	0	1	1	1	1	1
1022040112	1	2	4	2	2	1	1	0	1	3	1	1	0	0	0	4	0	0	47	5	0	0	1	0	0	0	0	1	1	1	1	1
1022040113	1	2	7	3	4	1	1	0	5	2	1	1	0	1	4	2	0	0	39	12	0	0	1	0	0	0	0	1	1	1	1	1
1022040114	1	2	8	4	4	1	1	0	4	4	1	1	0	0	3	5	0	0	60	0	0	0	1	0	1	0	0	1	3	1	0	1
1022040115	1	2	5	2	3	1	1	0	1	4	1	1	0	0	0	5	0	0	53	8	0	0	1	0	0	0	0	1	1	1	1	1
1022040116	1	2	2	0	2	1	0	1	1	1	1	0	1	1	0	1	0	21	0	0	0	0	1	0	0	0	0	1	2	1	0	1
1022040201	1	2	5	4	1	1	1	0	0	5	1	1	0	0	0	5	0	0	56	10	0	1	1	0	0	0	0	1	3	1	0	1
1022040202	1	2	6	2	4	1	1	0	3	3	1	1	0	1	2	2	1	0	42	10	0	0	1	0	0	0	0	1	3	1	0	1
1022040203	1	2	5	2	3	1	1	0	3	2	1	1	0	0	2	3	0	0	50	0	0	0	1	0	1	0	0	1	1	1	1	1
1022040204	1	2	4	3	1	1	1	0	0	4	1	1	0	0	0	2	2	0	80	5	0	0	1	0	1	0	0	1	1	1	1	1
1022040205	1	2	4	1	3	1	1	0	1	3	1	1	0	1	0	2	1	0	35	8	0	0	1	0	0	0	0	1	1	1	1	1
1022040206	1	2	3	1	2	1	1	0	0	3	1	1	0	0	0	2	1	0	50	7	0	0	1	0	0	0	0	1	1	1	1	1
1022040207	1	2	6	3	3	1	1	0	1	5	1	1	0	1	0	5	0	0	52	6	0	0	1	0	0	0	0	1	1	1	1	1
1022040208	1	2	3	0	3	1	0	1	1	2	1	0	1	0	0	3	0	52	0	0	0	0	1	0	0	0	0	1	1	1	1	1
1022040209	1	2	1	1	0	1	1	0	0	1	1	1	0	0	0	1	0	0	60	9	0	1	1	0	0	0	1	1	1	1	1	1
1022040210	1	2	4	2	2	1	1	0	1	3	1	1	0	0	1	3	0	0	55	10	0	1	1	0	0	0	0	1	1	1	1	1
1022040211	1	2	5	3	2	1	1	0	3	2	1	1	0	0	3	2	0	0	40	14	0	0	1	0	1	0	0	1	1	1	1	1
1022040212	1	2	6	4	2	1	1	0	2	4	1	1	0	0	2	3	1	0	80	0	0	0	1	0	1	0	0	1	1	1	1	1
1022040213	1	2	2	0	2	1	0	1	0	2	1	0	1	0	0	2	0	30	0	0	0	0	1	0	0	0	0	1	1	1	1	1
1022040214	1	2	3	1	2	1	1	0	0	3	1	1	0	0	0	3	0	0	56	10	0	0	1	0	1	1	0	1	1	1	1	1
1022040215	1	2	3	1	2	1	1	0	1	2	1	1	0	1	0	2	0	0	36	10	0	0	1	0	0	0	0	1	1	1	1	1
1022040216	1	2	11	2	9	1	1	0	6	5	1	1	0	2	4	3	2	0	70	12	0	0	1	0	1	1	0	1	1	1	1	1
1031010101	1	1	4	3	1	1	1	0	1	3	1	1	0	0	1	3	0	0	27	0	0	0	0	0	0	0	0	1	3	1	0	1
1031010102	1	1	6	4	2	1	1	0	3	3	1	1	0	0	3	2	1	0	65	5	0	0	1	0	0	0	0	1	2	0	0	0
1031010103	1	1	7	4	3	1	1	0	0	7	1	1	0	0	0	7	0	0	53	0	0	0	1	0	0	0	1	1	3	1	0	1
1031010104	1	1	9	4	5	1	1	0	6	3	1	1	0	1	5	2	1	0	42	0	0	0	0	0	0	0	0	1	2	1	0	0
1031010105	1	1	5	2	3	1	1	0	3	2	1	1	0	0	3	2	0	0	40	0	0	0	1	0	0	0	0	1	2	0	0	0
1031010106	1	1	2	0	2	1	0	1	1	1	1	0	1	0	1	1	0	41	0	0	0	0	0	0	0	0	0	1	2	1	0	1
1031010107	1	1	9	4	5	1	0	1	2	7	1	0	1	0	0	9	0	58	0	0	0	0	1	1	0	0	0	1	3	0	0	0
1031010108	1	1	8	5	3	1	1	0	4	4	1	1	0	1	2	5	0	0	51	0	0	0	1	1	0	1	0	1	3	1	0	1
1031010109	1	1	4	3	1	1	1	0	2	2	1	1	0	0	2	2	0	0	33	0	0	0	1	0	0	0	0	1	9	0	0	0
1031010110	1	1	11	8	3	1	1	0	4	7	1	1	0	3	1	7	0	0	60	0	0	0	1	0	0	0	0	1	3	1	0	1
1031010111	1	1	6	3	3	1	1	0	4	2	1	1	0	1	3	2	0	0	35	0	0	0	1	0	0	0	0	1	2	1	0	1
1031010112	1	1	6	2	4	1	1	0	4	2	1	1	0	1	3	2	0	0	40	7	0	0	1	0	0	0	0	1	2	1	0	1
1031010201	1	1	9	3	6	1	1	0	7	2	1	1	0	1	6	2	0	0	40	5	0	0	0	0	0	0	1	1	3	1	0	1
1031010202	1	1	7	3	4	1	1	0	5	2	1	1	0	1	4	2	0	0	37	12	0	0	1	0	0	1	1	1	3	1	0	1
1031010203	1	1	11	1	10	1	1	0	8	3	1	1	0	0	6	5	0	0	44	10	0	0	0	0	0	1	1	1	3	1	0	1
1031010204	1	1	8	5	3	1	1	0	5	3	1	1	0	0	3	5	0	0	52	10	0	0	1	0	0	0	1	1	3	1	0	1
1031010205	1	1	6	3	3	1	1	0	4	2	1	1	0	0	4	2	0	0	40	5	0	0	0	0	0	0	0	1	3	1	0	1
1031010206	1	1	8	3	5	1	1	0	6	2	1	1	0	1	5	2	0	0	43	10	0	0	1	0	0	0	0	1	3	1	0	1
1031010207	1	1	6	3	3	1	1	0	4	2	1	1	0	1	3	2	0	0	58	5	0	0	0	0	0	0	1	1	3	1	0	1
1031010208	1	1	5	2	3	1	1	0	1	4	1	1	0	0	1	4	0	0	50	14	0	0	1	0	0	1	1	1	3	1	0	1
1031010209	1	1	7	4	3	1	1	0	4	3	1	1	0	0	4	2	1	0	45	14	0	1	1	0	0	1	1	1	9	1	0	1
1031010210	1	1	5	2	3	1	1	0	3	2	1	1	0	0	3	2	0	0	45	14	0	0	1	0	0	0	1	1	9	1	0	1
1031010211	1	1	2	1	1	1	1	0	0	2	1	1	0	0	0	2	0	0	39	9	0	1	0	0	0	0	1	1	3	1	0	1
1031010212	1	1	4	1	3	1	0	1	1	3	1	0	1	0	1	3	0	45	0	0	0	0	1	0	0	0	1	1	9	1	0	1
1031010301	1	1	7	4	3	1	1	0	0	7	1	1	0	0	0	7	0	0	54	10	0	0	1	0	0	1	0	1	3	1	0	1
1031010302	1	1	4	3	1	1	0	1	3	1	1	0	1	1	2	1	0	25	0	0	0	0	1	0	0	0	0	1	3	1	0	1
1031010303	1	1	7	3	4	1	1	0	4	3	1	1	0	0	2	5	0	0	51	14	0	0	1	0	0	0	0	1	3	1	0	1
1031010304	1	1	14	7	7	1	1	0	6	8	1	1	0	1	4	9	0	0	55	10	0	0	1	1	0	1	0	1	3	1	0	1
1031010305	1	1	7	3	4	1	1	0	5	2	1	1	0	1	4	2	0	0	30	5	0	0	1	0	0	0	0	1	2	1	0	1
1031010306	1	1	5	3	2	1	1	0	0	5	1	1	0	0	0	5	0	0	57	14	0	0	1	0	0	0	0	1	3	1	0	1
1031010307	1	1	3	2	1	1	1	0	1	2	1	1	0	0	1	2	0	0	50	19	0	0	0	0	0	0	0	1	3	1	0	1
1031010308	1	1	4	3	1	1	1	0	1	3	1	1	0	0	1	3	0	0	60	0	0	0	1	0	0	0	0	1	3	1	0	0
1031010309	1	1	3	2	1	1	1	0	1	2	1	1	0	0	1	2	0	0	51	5	0	0	1	0	0	0	0	1	3	1	0	1
1031010310	1	1	3	2	1	1	0	1	2	1	1	0	1	0	2	1	0	36	0	0	0	0	1	0	0	0	0	1	3	1	0	1
1031010311	1	1	8	3	5	1	1	0	6	2	1	1	0	1	4	3	0	0	42	7	0	0	1	0	0	0	0	1	3	1	0	1
1031010312	1	1	7	3	4	1	1	0	5	2	1	1	0	0	5	2	0	0	40	0	0	0	1	0	0	0	0	1	3	1	0	1
1031010401	1	1	7	4	3	1	1	0	4	3	1	1	0	2	2	3	0	0	41	14	0	0	0	0	0	1	1	1	3	1	0	1
1031010402	1	1	3	2	1	1	1	0	1	2	1	1	0	0	0	3	0	0	43	10	0	0	0	0	0	0	1	1	1	1	1	1
1031010403	1	1	5	3	2	1	1	0	2	3	1	1	0	0	2	2	1	0	73	5	0	0	1	0	0	0	1	1	3	1	0	1
1031010404	1	1	5	2	3	1	0	1	0	5	1	0	1	0	0	4	1	69	0	8	8	0	1	0	0	1	1	1	3	1	0	1
1031010405	1	1	7	3	4	1	0	1	3	4	1	0	1	0	2	4	1	37	0	0	0	0	1	0	0	0	1	1	3	1	0	1
1031010406	1	1	5	3	2	1	1	0	2	3	1	1	0	0	1	4	0	0	54	14	0	0	1	0	0	0	1	1	3	1	0	1
1031010407	1	1	8	4	4	1	1	0	4	4	1	1	0	1	3	3	1	0	40	5	0	0	1	0	0	0	1	1	3	1	0	1
1031010408	1	1	8	6	2	1	1	0	1	7	1	1	0	0	1	7	0	0	53	0	0	0	1	0	0	0	1	1	3	1	0	1
1031010409	1	1	11	6	5	1	1	0	0	11	1	1	0	0	0	9	2	0	68	8	0	0	1	0	0	1	1	1	1	1	1	1
1031010410	1	1	11	5	6	1	1	0	4	7	1	1	0	2	2	7	0	0	35	8	0	0	1	0	0	1	1	1	3	1	0	1
1031010411	1	1	6	1	5	1	1	0	4	2	1	1	0	0	3	3	0	0	47	10	0	0	1	0	0	0	1	1	3	1	0	1
1031010412	1	1	8	3	5	1	1	0	6	2	1	1	0	1	5	2	0	0	39	12	0	0	1	0	0	0	1	1	1	1	1	1
1031020101	1	1	7	3	4	1	1	0	1	6	1	1	0	0	0	7	0	0	55	10	0	0	1	0	0	1	1	1	1	1	1	1
1031020102	1	1	5	2	3	1	1	0	0	5	1	1	0	0	0	5	0	0	27	13	0	0	0	0	0	0	1	1	1	1	1	1
1031020103	1	1	6	3	3	1	1	0	4	2	1	1	0	0	3	3	0	0	45	18	0	0	0	0	0	1	1	1	1	1	1	1
1031020104	1	1	5	2	3	1	1	0	2	3	1	1	0	0	0	4	1	0	61	0	0	0	1	0	0	0	1	1	1	1	1	1
1031020105	1	1	2	1	1	1	1	0	0	2	1	1	0	0	0	0	2	0	70	0	0	0	1	0	0	0	1	1	1	1	1	1
1031020106	1	1	5	2	3	1	1	0	1	4	1	1	0	1	0	2	2	0	63	10	0	0	1	0	0	0	1	1	1	1	1	1
1031020107	1	1	5	3	2	1	1	0	3	2	1	1	0	1	2	2	0	0	38	12	0	0	0	0	0	0	1	1	1	1	1	1
1031020108	1	1	12	4	8	1	1	0	6	6	1	1	0	0	4	8	0	0	52	14	0	0	1	0	0	1	1	1	1	1	1	1
1031020109	1	1	6	1	5	1	1	0	1	5	1	1	0	0	0	6	0	0	55	10	0	0	1	0	0	0	1	1	1	1	1	1
1031020110	1	1	2	1	1	1	1	0	0	2	1	1	0	0	0	2	0	0	36	5	0	0	1	0	0	0	1	1	1	1	1	1
1031020111	1	1	4	2	2	1	1	0	2	2	1	1	0	1	1	2	0	0	31	14	0	0	1	0	0	0	1	1	1	1	1	1
1031020112	1	1	9	3	6	1	1	0	3	6	1	1	0	2	1	4	2	0	36	10	0	0	1	0	1	1	1	1	1	1	1	1
1031020201	1	1	6	3	3	1	1	0	2	4	1	1	0	0	1	5	0	0	54	0	0	0	1	0	1	0	1	1	2	1	0	0
1031020202	1	1	5	2	3	1	1	0	2	3	1	1	0	0	1	4	0	0	53	10	0	0	1	1	0	0	1	1	1	1	1	1
1031020203	1	1	3	2	1	1	1	0	1	2	1	1	0	0	1	2	0	0	41	0	0	0	1	0	0	0	1	1	1	1	1	1
1031020204	1	1	5	4	1	1	1	0	3	2	1	1	0	0	2	3	0	0	47	10	0	0	1	0	0	1	1	1	1	1	1	1
1031020205	1	1	2	0	2	1	0	1	1	1	1	0	1	0	1	1	0	38	0	0	0	0	1	0	0	0	1	1	1	1	1	1
1031020206	1	1	6	4	2	1	1	0	2	4	1	1	0	0	2	2	2	0	38	0	0	0	1	0	0	0	1	1	1	1	1	1
1031020207	1	1	9	2	7	1	1	0	7	2	1	1	0	2	5	2	0	0	39	5	0	0	1	0	0	0	1	1	1	1	1	1
1031020208	1	1	9	5	4	1	1	0	7	2	1	1	0	1	5	3	0	0	45	10	0	0	1	0	0	0	1	1	1	1	1	1
1031020209	1	1	13	7	6	1	1	0	3	10	1	1	0	0	3	10	0	0	60	5	0	0	1	0	0	0	1	1	3	1	0	1
1031020210	1	1	8	5	3	1	1	0	6	2	1	1	0	1	5	2	0	0	32	0	0	0	1	1	0	0	0	1	2	1	0	1
1031020211	1	1	6	3	3	1	1	0	4	2	1	1	0	1	3	2	0	0	40	3	0	0	1	0	0	0	1	1	2	1	0	1
1031020212	1	1	8	5	3	1	1	0	3	5	1	1	0	0	3	5	0	0	42	0	0	0	1	0	1	0	1	1	1	1	1	1
1031020301	1	1	5	2	3	1	1	0	1	4	1	1	0	0	0	5	0	0	60	0	0	0	1	0	0	0	0	1	2	1	0	1
1031020302	1	1	8	5	3	1	1	0	6	2	1	1	0	1	4	3	0	0	51	8	0	0	0	0	0	0	0	1	2	1	0	1
1031020303	1	1	9	4	5	1	0	1	4	5	1	0	1	0	2	7	0	46	0	16	16	0	1	0	0	1	0	1	3	1	0	1
1031020304	1	1	7	5	2	1	1	0	1	6	1	1	0	0	0	7	0	0	59	16	0	0	1	0	0	1	0	1	3	1	0	1
1031020305	1	1	12	4	8	1	1	0	8	4	1	1	0	0	7	5	0	0	42	12	0	1	1	0	0	1	0	1	3	1	0	1
1031020306	1	1	9	5	4	1	1	0	4	5	1	1	0	0	2	7	0	0	52	10	0	0	1	0	0	0	0	1	3	1	0	1
1031020307	1	1	5	3	2	1	1	0	3	2	1	1	0	1	2	2	0	0	40	0	0	0	0	0	0	0	0	1	2	1	0	1
1031020308	1	1	8	4	4	1	1	0	4	4	1	1	0	0	4	2	2	0	40	16	0	0	1	1	0	0	0	1	3	1	0	1
1031020309	1	1	1	0	1	1	0	1	0	1	1	0	1	0	0	1	0	54	0	0	0	0	1	0	0	0	0	1	2	1	0	1
1031020310	1	1	5	4	1	1	1	0	3	2	1	1	0	1	2	2	0	0	52	5	0	0	0	0	0	0	0	1	2	1	0	1
1031020311	1	1	12	6	6	1	1	0	6	6	1	1	0	1	4	5	2	0	81	4	0	1	1	0	0	1	0	1	3	1	0	1
1031020312	1	1	7	5	2	1	1	0	4	3	1	1	0	0	4	2	1	0	35	14	0	0	1	0	0	0	0	1	3	1	0	1
1031020401	1	1	7	3	4	1	1	0	3	4	1	1	0	0	3	2	2	0	37	9	0	0	1	1	0	0	1	1	3	1	0	0
1031020402	1	1	5	3	2	1	1	0	3	2	1	1	0	0	3	2	0	0	45	0	0	0	1	1	0	0	0	1	3	1	0	0
1031020403	1	1	4	1	3	1	0	1	3	1	1	0	1	0	2	2	0	43	0	0	0	0	0	0	0	0	1	1	3	1	0	0
1031020404	1	1	5	1	4	1	1	0	3	2	1	1	0	2	1	2	0	0	24	5	0	0	0	0	0	0	0	1	3	1	0	0
1031020405	1	1	7	3	4	1	1	0	2	5	1	1	0	2	0	4	1	0	65	10	0	1	1	0	0	0	1	1	3	1	0	1
1031020406	1	1	11	7	4	1	1	0	3	8	1	1	0	1	1	9	0	0	43	8	0	0	1	0	1	0	1	1	3	1	0	1
1031020407	1	1	5	3	2	1	1	0	3	2	1	1	0	1	2	2	0	0	45	0	0	0	1	0	0	0	1	1	2	1	0	1
1031020408	1	1	8	3	5	1	1	0	4	4	1	1	0	1	3	4	0	0	52	2	0	0	1	0	0	0	1	1	9	1	0	1
1031020409	1	1	1	0	1	1	0	1	0	1	1	0	1	0	0	0	1	72	0	0	0	0	1	0	0	0	1	1	1	1	1	1
1031020410	1	1	2	1	1	1	1	0	0	2	1	1	0	0	0	2	0	0	41	16	0	0	1	0	0	1	1	1	3	1	0	1
1031020411	1	1	5	2	3	1	1	0	2	3	1	1	0	0	2	3	0	0	44	12	0	1	1	0	0	1	1	1	9	1	0	1
1031020412	1	1	4	3	1	1	1	0	0	4	1	1	0	0	0	4	0	0	49	12	0	0	1	0	0	1	1	1	3	1	0	1
1031030101	1	1	4	3	1	1	1	0	0	4	1	1	0	0	0	3	1	0	64	6	0	0	1	0	0	0	0	1	2	1	0	1
1031030102	1	1	8	3	5	1	1	0	2	6	1	1	0	1	1	6	0	0	60	2	0	0	1	0	0	0	0	1	2	1	0	1
1031030103	1	1	3	2	1	1	1	0	1	2	1	1	0	1	0	2	0	0	25	5	0	0	1	0	0	0	1	1	3	1	0	1
1031030104	1	1	4	3	1	1	1	0	1	3	1	1	0	0	0	3	1	0	62	8	0	0	1	0	0	0	1	1	3	1	0	1
1031030105	1	1	5	3	2	1	1	0	3	2	1	1	0	1	2	2	0	0	43	0	0	0	1	0	0	0	0	1	2	1	0	1
1031030106	1	1	6	4	2	1	1	0	3	3	1	1	0	0	2	4	0	0	47	6	0	0	1	0	0	0	0	1	2	1	0	1
1031030107	1	1	16	11	5	1	1	0	8	8	1	1	0	1	7	8	0	0	60	16	0	1	1	0	0	1	1	1	3	1	0	1
1031030108	1	1	3	2	1	1	1	0	1	2	1	1	0	0	1	2	0	0	32	5	0	0	1	0	0	0	0	1	2	1	0	1
1031030109	1	1	5	3	2	1	1	0	3	2	1	1	0	0	3	2	0	0	36	8	0	0	1	0	0	0	0	1	3	1	0	1
1031030110	1	1	3	1	2	1	1	0	1	2	1	1	0	1	0	2	0	0	31	9	0	0	0	0	0	0	0	1	3	1	0	1
1031030111	1	1	4	3	1	1	1	0	2	2	1	1	0	1	1	2	0	0	31	0	0	0	0	0	0	0	0	1	2	1	0	1
1031030112	1	1	5	2	3	1	1	0	3	2	1	1	0	2	1	2	0	0	35	0	0	0	1	0	0	0	0	1	2	1	0	1
1031030201	1	1	3	2	1	1	1	0	0	3	1	1	0	0	0	2	1	0	65	5	0	0	0	0	0	0	1	1	1	1	1	1
1031030202	1	1	6	4	2	1	1	0	2	4	1	1	0	1	1	2	2	0	70	0	0	0	1	0	0	1	1	0	3	1	0	1
1031030203	1	1	5	1	4	1	1	0	1	4	1	1	0	1	0	4	0	0	32	19	0	0	0	0	0	1	1	1	3	1	0	1
1031030204	1	1	6	2	4	1	1	0	2	4	1	1	0	0	2	2	2	0	40	9	0	0	1	0	0	0	1	1	3	1	0	1
1031030205	1	1	8	3	5	1	1	0	6	2	1	1	0	1	4	3	0	0	45	10	0	0	1	0	0	0	1	1	3	1	0	1
1031030206	1	1	5	2	3	1	1	0	2	3	1	1	0	2	0	3	0	0	60	10	0	0	1	0	0	0	1	1	3	1	0	1
1031030207	1	1	7	3	4	1	1	0	5	2	1	1	0	0	4	3	0	0	44	16	0	0	1	0	0	1	1	1	3	1	0	1
1031030208	1	1	5	2	3	1	1	0	2	3	1	1	0	0	0	5	0	0	44	10	0	0	1	0	0	0	1	1	3	1	0	1
1031030209	1	1	6	4	2	1	1	0	4	2	1	1	0	0	3	3	0	0	36	3	0	0	0	0	0	1	1	1	3	1	0	1
1031030210	1	1	5	3	2	1	1	0	3	2	1	1	0	1	2	2	0	0	37	8	0	0	0	0	0	0	1	1	2	1	0	1
1031030211	1	1	4	2	2	1	1	0	2	2	1	1	0	0	2	2	0	0	44	10	0	0	1	0	0	1	1	1	3	1	0	1
1031030212	1	1	6	1	5	1	1	0	3	3	1	1	0	0	3	2	1	0	34	9	0	0	1	0	0	0	1	1	3	1	0	1
1031030301	1	1	3	1	2	1	0	1	2	1	1	0	1	0	2	1	0	40	0	0	0	0	1	0	0	0	1	1	3	1	0	1
1031030302	1	1	5	1	4	1	0	1	4	1	1	0	1	0	4	1	0	38	0	0	0	0	1	0	0	0	1	1	1	1	1	1
1031030303	1	1	6	3	3	1	1	0	3	3	1	1	0	0	3	2	1	0	37	5	0	0	1	0	0	0	1	1	3	1	0	1
1031030304	1	1	5	2	3	1	1	0	1	4	1	1	0	0	1	4	0	0	50	0	0	0	1	0	0	0	1	1	3	1	0	1
1031030305	1	1	7	3	4	1	1	0	4	3	1	1	0	0	2	5	0	0	51	19	0	0	1	0	0	1	1	1	1	1	1	1
1031030306	1	1	3	1	2	1	0	1	1	2	1	0	1	0	0	3	0	39	0	0	0	0	1	0	0	0	1	1	3	1	0	1
1031030307	1	1	7	4	3	1	1	0	2	5	1	1	0	2	0	4	1	0	65	5	0	0	1	0	0	0	1	1	1	1	1	1
1031030308	1	1	6	2	4	1	1	0	3	3	1	1	0	0	2	4	0	0	31	12	0	0	1	0	0	0	1	1	1	1	1	1
1031030309	1	1	2	1	1	1	1	0	0	2	1	1	0	0	0	2	0	0	25	9	0	0	0	0	0	0	1	1	3	1	0	1
1031030310	1	1	6	4	2	1	1	0	3	3	1	1	0	0	2	4	0	0	51	10	0	0	1	0	0	0	1	1	3	1	0	1
1031030311	1	1	16	9	7	1	1	0	7	9	1	1	0	2	3	11	0	0	54	5	0	0	1	0	0	0	1	1	3	1	0	1
1031030312	1	1	5	4	1	1	1	0	2	3	1	1	0	1	1	3	0	0	36	3	0	0	1	0	0	0	1	1	1	1	1	1
1031030401	1	1	5	2	3	1	1	0	3	2	1	1	0	0	3	2	0	0	46	5	0	0	1	0	0	1	1	1	1	1	1	1
1031030402	1	1	6	3	3	1	1	0	4	2	1	1	0	0	4	2	0	0	38	8	0	0	1	0	0	0	1	1	1	1	1	1
1031030403	1	1	6	3	3	1	1	0	4	2	1	1	0	1	3	2	0	0	44	12	0	0	0	0	0	0	1	1	3	1	0	1
1031030404	1	1	2	1	1	1	1	0	0	2	1	1	0	0	0	1	1	0	65	0	0	1	1	0	0	0	1	1	1	1	1	1
1031030405	1	1	4	2	2	1	0	1	1	3	1	0	1	1	0	2	1	64	0	10	10	0	1	0	0	0	1	1	1	1	1	1
1031030406	1	1	17	11	6	1	1	0	8	9	1	1	0	1	7	7	2	0	65	0	0	0	1	0	0	1	1	1	1	1	1	1
1031030407	1	1	5	2	3	1	1	0	0	5	1	1	0	0	0	5	0	0	24	0	0	0	1	0	0	0	1	1	3	1	0	1
1031030408	1	1	8	4	4	1	1	0	4	4	1	1	0	2	1	4	1	0	65	0	0	0	1	1	0	0	1	1	1	1	1	1
1031030409	1	1	5	3	2	1	1	0	2	3	1	1	0	0	0	5	0	0	45	7	0	0	1	0	0	0	1	1	2	1	0	1
1031030410	1	1	8	2	6	1	0	1	5	3	1	0	1	0	3	5	0	44	0	10	10	0	1	0	0	0	1	1	3	1	0	1
1031030411	1	1	7	3	4	1	0	1	1	6	1	0	1	0	0	5	2	45	0	0	0	1	1	0	0	1	0	1	1	1	1	1
1031030412	1	1	8	2	6	1	1	0	6	2	1	1	0	0	6	2	0	0	45	5	0	0	1	0	0	0	1	1	3	1	0	1
1031040101	1	1	9	4	5	1	1	0	4	5	1	1	0	0	3	6	0	0	45	0	0	0	1	0	0	0	1	1	3	1	0	1
1031040102	1	1	2	1	1	1	1	0	0	2	1	1	0	0	0	2	0	0	33	10	0	0	0	0	0	0	1	1	2	1	0	1
1031040103	1	1	15	8	7	1	1	0	6	9	1	1	0	2	4	8	1	0	61	0	0	0	1	0	0	1	1	1	3	1	0	1
1031040104	1	1	7	3	4	1	1	0	5	2	1	1	0	1	4	2	0	0	32	0	0	0	0	0	0	0	1	1	9	1	0	1
1031040105	1	1	6	3	3	1	1	0	3	3	1	1	0	2	1	2	1	0	29	10	0	0	1	0	0	0	1	1	2	1	0	1
1031040106	1	1	12	6	6	1	1	0	6	6	1	1	0	1	3	8	0	0	45	0	0	0	1	0	0	0	1	1	3	1	0	1
1031040107	1	1	6	2	4	1	1	0	4	2	1	1	0	0	4	2	0	0	41	5	0	0	1	0	0	1	1	1	3	1	0	1
1031040108	1	1	9	2	7	1	1	0	5	4	1	1	0	0	4	5	0	0	50	5	0	0	1	0	0	0	1	1	2	1	0	1
1031040109	1	1	6	3	3	1	1	0	3	3	1	1	0	0	2	4	0	0	40	10	0	0	1	0	0	0	1	1	3	1	0	1
1031040110	1	1	6	3	3	1	1	0	4	2	1	1	0	1	2	3	0	0	45	0	0	0	1	0	0	0	1	1	2	1	0	1
1031040111	1	1	9	6	3	1	1	0	5	4	1	1	0	0	4	4	1	0	50	0	0	0	1	0	0	0	1	1	3	1	0	1
1031040112	1	1	5	2	3	1	1	0	2	3	1	1	0	0	2	2	1	0	38	7	0	0	1	0	0	0	1	1	2	1	0	1
1031040201	1	1	5	2	3	1	1	0	3	2	1	1	0	0	3	2	0	0	43	12	0	0	0	0	0	0	1	1	3	1	0	1
1031040202	1	1	5	3	2	1	1	0	0	5	1	1	0	0	0	5	0	0	42	0	0	0	1	0	0	0	0	1	3	1	0	1
1031040203	1	1	3	2	1	1	1	0	0	3	1	1	0	0	0	2	1	0	58	0	0	0	1	1	0	0	0	1	2	1	0	1
1031040204	1	1	7	3	4	1	1	0	5	2	1	1	0	1	4	2	0	0	52	5	0	0	1	0	0	0	1	1	3	1	0	1
1031040205	1	1	10	5	5	1	1	0	4	6	1	1	0	2	2	6	0	0	56	0	0	0	1	0	0	0	1	1	3	1	0	1
1031040206	1	1	8	5	3	1	1	0	6	2	1	1	0	1	5	2	0	0	36	5	0	0	1	0	0	0	1	1	3	1	0	1
1031040207	1	1	6	3	3	1	1	0	3	3	1	1	0	0	3	3	0	0	37	10	0	0	1	0	0	0	1	1	3	1	0	1
1031040208	1	1	7	4	3	1	1	0	5	2	1	1	0	0	4	3	0	0	45	3	0	0	1	0	0	0	1	1	3	1	0	1
1031040209	1	1	4	1	3	1	1	0	1	3	1	1	0	0	1	2	1	0	37	5	0	0	1	0	0	0	0	1	2	1	0	1
1031040210	1	1	5	4	1	1	1	0	0	5	1	1	0	0	0	5	0	0	48	10	0	0	1	1	0	0	1	1	2	1	0	1
1031040211	1	1	7	5	2	1	1	0	4	3	1	1	0	1	3	3	0	0	36	0	0	0	1	0	0	0	1	1	3	1	0	1
1031040212	1	1	7	2	5	1	1	0	4	3	1	1	0	0	2	5	0	0	46	12	0	1	1	0	0	1	1	1	3	1	0	1
1031040301	1	1	8	2	6	1	1	0	4	4	1	1	0	0	2	6	0	0	48	8	0	1	1	0	0	1	1	1	1	1	1	1
1031040302	1	1	3	1	2	1	1	0	1	2	1	1	0	1	0	2	0	0	30	10	0	0	1	0	0	0	1	1	1	1	1	1
1031040303	1	1	7	5	2	1	1	0	1	6	1	1	0	0	0	6	1	0	64	0	0	0	1	0	0	0	1	1	1	1	1	1
1031040304	1	1	7	5	2	1	1	0	5	2	1	1	0	0	4	2	1	0	65	10	0	0	1	0	0	0	1	1	1	1	1	1
1031040305	1	1	5	3	2	1	1	0	3	2	1	1	0	0	3	2	0	0	35	10	0	0	1	0	0	1	1	1	1	1	1	1
1031040306	1	1	11	7	4	1	1	0	3	8	1	1	0	0	3	8	0	0	37	0	0	0	1	0	0	1	1	1	1	1	1	1
1031040307	1	1	2	0	2	1	0	1	1	1	1	0	1	0	1	1	0	60	0	0	0	0	1	0	0	0	1	1	1	1	1	1
1031040308	1	1	7	3	4	1	0	1	6	1	1	0	1	0	3	4	0	38	0	8	8	0	1	0	0	0	1	1	1	1	1	1
1031040309	1	1	6	2	4	1	1	0	4	2	1	1	0	0	4	2	0	0	39	10	0	0	1	0	0	0	1	1	1	1	1	1
1031040310	1	1	12	5	7	1	1	0	6	6	1	1	0	1	5	6	0	0	42	8	0	0	1	0	0	1	1	1	1	1	1	1
1031040311	1	1	2	1	1	1	0	1	0	2	1	0	1	0	0	1	1	72	0	10	10	0	1	0	0	0	1	1	1	1	1	1
1031040312	1	1	7	3	4	1	0	1	6	1	1	0	1	0	4	3	0	43	0	10	10	0	0	0	0	0	1	1	1	1	1	1
1031040401	1	1	4	3	1	1	1	0	1	3	1	1	0	1	0	2	1	0	75	5	0	0	1	0	0	0	1	1	9	1	0	1
1031040402	1	1	11	4	7	1	1	0	3	8	1	1	0	1	1	9	0	0	56	5	0	0	1	0	0	0	1	1	1	1	1	1
1031040403	1	1	3	2	1	1	1	0	0	3	1	1	0	0	0	3	0	0	60	4	0	0	1	0	0	1	1	1	9	1	0	1
1031040404	1	1	6	5	1	1	1	0	3	3	1	1	0	0	2	4	0	0	49	10	0	0	1	0	0	1	1	1	1	1	1	1
1031040405	1	1	8	3	5	1	1	0	2	6	1	1	0	2	0	5	1	0	61	0	0	0	1	0	1	1	1	1	1	1	1	1
1031040406	1	1	6	2	4	1	1	0	2	4	1	1	0	0	1	5	0	0	22	10	0	1	1	0	0	0	0	1	1	1	1	1
1031040407	1	1	6	3	3	1	1	0	4	2	1	1	0	0	4	2	0	0	36	8	0	0	0	0	0	0	1	1	1	1	1	1
1031040408	1	1	5	3	2	1	1	0	1	4	1	1	0	1	0	4	0	0	28	10	0	0	1	0	0	0	0	1	3	1	0	1
1031040409	1	1	5	4	1	1	1	0	3	2	1	1	0	0	3	2	0	0	43	0	0	0	0	0	0	0	0	1	3	1	0	1
1031040410	1	1	7	5	2	1	1	0	4	3	1	1	0	1	3	2	1	0	45	0	0	0	1	0	0	0	0	1	3	1	0	1
1031040411	1	1	3	2	1	1	1	0	0	3	1	1	0	0	0	3	0	0	54	8	0	0	1	0	0	0	0	1	1	1	1	1
1031040412	1	1	7	3	4	1	1	0	5	2	1	1	0	0	4	3	0	0	42	5	0	0	1	0	0	0	0	1	1	1	1	1
1032010101	1	2	2	1	1	1	1	0	0	2	1	1	0	0	0	2	0	0	28	8	0	0	1	0	0	0	0	1	1	1	1	1
1032010102	1	2	7	5	2	1	1	0	2	5	1	1	0	0	1	6	0	0	49	3	0	0	1	1	0	0	1	1	1	1	1	1
1032010103	1	2	8	3	5	1	1	0	2	6	1	1	0	1	1	3	3	0	72	0	0	1	1	0	1	0	1	1	4	1	0	1
1032010104	1	2	6	4	2	1	1	0	1	5	1	1	0	0	0	6	0	0	53	0	0	0	1	0	0	0	1	1	1	1	1	1
1032010105	1	2	8	3	5	1	1	0	4	4	1	1	0	0	3	5	0	0	46	7	0	0	1	1	0	0	1	1	1	1	1	1
1032010106	1	2	5	2	3	1	1	0	0	5	1	1	0	0	0	4	1	0	75	0	0	0	1	1	0	0	1	1	1	1	1	1
1032010107	1	2	7	4	3	1	1	0	0	7	1	1	0	0	0	5	2	0	67	10	0	1	1	0	1	1	1	1	2	1	0	1
1032010108	1	2	5	3	2	1	1	0	0	5	1	1	0	0	0	4	1	0	74	0	0	0	0	0	0	1	1	1	1	1	1	1
1032010109	1	2	10	5	5	1	1	0	5	5	1	1	0	0	4	5	1	0	45	10	0	0	1	0	0	0	1	1	1	1	1	1
1032010110	1	2	3	2	1	1	1	0	0	3	1	1	0	0	0	2	1	0	28	9	0	0	1	0	0	0	0	1	1	1	1	0
1032010111	1	2	9	6	3	1	1	0	3	6	1	1	0	1	2	5	1	0	65	0	0	1	1	0	1	0	1	1	4	1	0	1
1032010112	1	2	7	4	3	1	1	0	0	7	1	1	0	0	0	5	2	0	70	0	0	1	1	0	1	0	1	1	1	0	1	1
1032010113	1	2	8	6	2	1	1	0	1	7	1	1	0	0	1	7	0	0	33	12	0	1	1	0	0	1	1	1	1	1	1	0
1032010114	1	2	5	2	3	1	1	0	2	3	1	1	0	0	1	4	0	0	40	8	0	0	1	1	0	0	0	1	3	0	0	0
1032010115	1	2	5	2	3	1	1	0	3	2	1	1	0	1	2	2	0	0	35	0	0	0	1	0	0	0	0	1	4	1	0	0
1032010116	1	2	7	3	4	1	1	0	4	3	1	1	0	0	3	4	0	0	55	0	0	0	1	1	0	0	0	1	4	0	0	0
1032020101	1	2	7	4	3	1	1	0	1	6	1	1	0	0	0	5	2	0	46	7	0	1	1	0	1	0	0	1	4	1	0	0
1032020102	1	2	5	4	1	1	1	0	1	4	1	1	0	0	0	5	0	0	50	8	0	1	1	0	1	0	0	1	1	1	1	0
1032020103	1	2	7	3	4	1	1	0	4	3	1	1	0	1	3	3	0	0	38	14	0	0	1	1	0	0	0	1	1	1	1	0
1032020104	1	2	6	4	2	1	1	0	0	6	1	1	0	0	0	4	2	0	67	10	0	1	1	0	1	0	0	1	3	1	0	0
1032020105	1	2	8	5	3	1	1	0	4	4	1	1	0	1	3	2	2	0	78	10	0	1	1	0	1	0	0	1	1	1	1	1
1032020106	1	2	5	3	2	1	1	0	2	3	1	1	0	0	1	4	0	0	58	10	0	1	1	0	1	1	0	1	1	1	1	0
1032020107	1	2	7	4	3	1	1	0	4	3	1	1	0	0	3	3	1	0	50	10	0	0	1	0	0	0	0	1	1	1	1	0
1032020108	1	2	7	3	4	1	1	0	0	7	1	1	0	0	0	7	0	0	56	16	0	1	1	0	1	0	0	1	1	1	1	1
1032020109	1	2	7	3	4	1	1	0	2	5	1	1	0	0	2	4	1	0	48	8	0	1	1	0	1	0	0	1	1	1	1	1
1032020110	1	2	8	2	6	1	1	0	6	2	1	1	0	2	4	2	0	0	42	7	0	1	1	0	1	0	0	1	3	1	0	1
1032020111	1	2	5	4	1	1	1	0	3	2	1	1	0	0	3	2	0	0	38	8	0	1	1	0	1	0	0	1	3	1	0	0
1032020112	1	2	5	3	2	1	1	0	3	2	1	1	0	0	3	2	0	0	40	6	0	1	1	0	1	0	0	1	4	1	0	1
1032020113	1	2	5	3	2	1	1	0	2	3	1	1	0	0	1	4	0	0	55	10	0	1	1	0	1	0	0	1	5	1	0	0
1032020114	1	2	10	2	8	1	1	0	4	6	1	1	0	0	3	6	1	0	55	10	0	1	1	0	1	1	0	1	3	1	0	1
1032020115	1	2	3	1	2	1	1	0	0	3	1	1	0	0	0	3	0	0	58	5	0	1	1	0	1	0	0	1	5	1	0	0
1032020116	1	2	3	0	3	1	0	1	2	1	1	0	1	1	1	1	0	26	0	0	0	1	1	0	1	0	0	1	3	0	0	0
1032030101	1	2	3	1	2	1	1	0	0	3	1	1	0	0	0	1	2	0	80	7	0	1	1	0	0	0	0	1	3	1	0	1
1032030102	1	2	3	1	2	1	1	0	0	3	1	1	0	0	0	2	1	0	72	16	0	0	1	0	1	1	0	1	3	1	0	1
1032030103	1	2	7	3	4	1	1	0	4	3	1	1	0	0	4	2	1	0	45	5	0	0	1	0	1	0	0	1	5	0	0	1
1032030104	1	2	5	1	4	1	0	1	2	3	1	0	1	1	0	3	1	65	0	0	0	0	1	0	1	0	0	1	5	1	0	1
1032030105	1	2	9	4	5	1	1	0	6	3	1	1	0	1	4	4	0	0	45	9	0	0	1	0	1	0	0	1	4	0	0	1
1032030106	1	2	5	2	3	1	1	0	3	2	1	1	0	2	1	2	0	0	22	10	0	0	1	0	0	0	0	1	5	1	0	1
1032030107	1	2	8	3	5	1	1	0	5	3	1	1	0	0	5	2	1	0	65	5	0	0	1	0	0	1	0	1	2	1	0	1
1032030108	1	2	10	6	4	1	1	0	6	4	1	1	0	1	5	3	1	0	65	8	0	0	1	0	1	0	0	1	5	1	0	1
1032030109	1	2	6	4	2	1	1	0	4	2	1	1	0	0	1	5	0	0	45	10	0	0	1	0	1	0	0	1	2	1	0	0
1032030110	1	2	7	5	2	1	1	0	0	7	1	1	0	0	0	7	0	0	54	10	0	0	1	0	1	1	0	1	3	1	0	0
1032030111	1	2	7	4	3	1	1	0	3	4	1	1	0	0	3	3	1	0	36	8	0	0	1	0	0	0	0	1	2	0	0	0
1032030112	1	2	8	3	5	1	1	0	2	6	1	1	0	0	0	8	0	0	59	8	0	0	1	0	1	0	0	1	2	0	0	0
1032030113	1	2	9	6	3	1	1	0	3	6	1	1	0	0	2	6	1	0	61	7	0	0	1	0	1	0	0	1	3	1	0	0
1032030114	1	2	6	4	2	1	1	0	3	3	1	1	0	0	2	4	0	0	55	8	0	0	1	0	1	0	0	1	4	0	0	0
1032030115	1	2	6	3	3	1	1	0	2	4	1	1	0	1	1	3	1	0	65	8	0	0	1	0	1	0	0	1	3	1	0	0
1032030116	1	2	7	4	3	1	1	0	3	4	1	1	0	1	2	4	0	0	32	9	0	0	1	0	1	1	0	1	4	1	0	0
1032040101	1	2	9	6	3	1	1	0	3	6	1	1	0	0	2	6	1	0	50	14	0	0	1	0	0	1	1	1	5	1	0	1
1032040102	1	2	5	4	1	1	1	0	3	2	1	1	0	0	3	2	0	0	45	12	0	0	1	0	0	0	1	1	1	1	1	1
1032040103	1	2	6	3	3	1	1	0	2	4	1	1	0	0	1	5	0	0	50	8	0	0	1	0	0	0	1	1	1	1	1	1
1032040104	1	2	5	4	1	1	1	0	1	4	1	1	0	0	0	5	0	0	60	0	0	0	1	1	0	0	1	1	1	1	1	1
1032040105	1	2	5	3	2	1	1	0	1	4	1	1	0	0	0	5	0	0	50	0	0	0	1	0	0	0	1	1	1	1	1	1
1032040106	1	2	3	1	2	1	1	0	0	3	1	1	0	0	0	3	0	0	60	8	0	0	1	0	0	0	1	1	1	1	1	1
1032040107	1	2	7	3	4	1	1	0	0	7	1	1	0	0	0	7	0	0	60	10	0	0	1	0	0	0	1	1	1	1	1	1
1032040108	1	2	4	2	2	1	1	0	1	3	1	1	0	0	0	4	0	0	55	0	0	0	1	0	0	0	1	1	1	1	1	1
1032040109	1	2	3	1	2	1	1	0	0	3	1	1	0	0	0	3	0	0	25	0	0	0	1	0	0	0	1	1	1	1	1	1
1032040110	1	2	5	3	2	1	1	0	2	3	1	1	0	2	0	2	1	0	25	10	0	0	1	0	0	0	1	1	1	1	1	1
1032040111	1	2	1	0	1	1	0	1	0	1	1	0	1	0	0	1	0	50	0	0	0	0	1	0	0	0	1	1	1	1	1	1
1032040112	1	2	8	3	5	1	1	0	4	4	1	1	0	0	3	5	0	0	35	8	0	0	1	0	0	0	1	1	1	1	1	1
1032040113	1	2	2	1	1	1	1	0	0	2	1	1	0	0	0	1	1	0	75	0	0	0	1	0	0	0	0	1	1	1	1	1
1032040114	1	2	7	3	4	1	1	0	2	5	1	1	0	0	0	7	0	0	50	8	0	0	1	0	0	0	1	1	1	1	1	1
1032040115	1	2	5	2	3	1	1	0	2	3	1	1	0	0	1	4	0	0	53	10	0	0	0	0	0	0	1	1	1	1	1	1
1032040116	1	2	4	0	4	1	0	1	0	4	1	0	1	0	0	4	0	55	0	0	0	1	1	1	1	1	1	1	1	1	1	1
1041010101	1	1	8	5	3	1	1	0	1	7	1	1	0	0	0	8	0	0	51	8	0	0	1	0	0	0	1	1	1	1	1	1
1041010102	1	1	4	1	3	1	1	0	0	4	1	1	0	0	0	4	0	0	35	12	0	0	1	0	0	1	1	1	1	1	1	1
1041010103	1	1	10	6	4	1	1	0	3	7	1	1	0	1	2	6	1	0	63	10	0	0	1	0	0	1	1	1	1	1	1	1
1041010104	1	1	3	1	2	1	0	1	0	3	1	0	1	0	0	3	0	52	0	3	3	0	1	0	0	1	1	1	1	1	1	1
1041010105	1	1	6	2	4	1	0	1	4	2	1	0	1	1	3	2	0	32	0	2	2	0	1	0	0	0	1	1	1	1	1	1
1041010106	1	1	7	4	3	1	1	0	3	4	1	1	0	1	2	3	1	0	61	6	0	0	0	0	0	1	1	1	3	1	0	1
1041010107	1	1	2	1	1	1	1	0	0	2	1	1	0	0	0	2	0	0	28	8	0	0	1	0	0	0	1	1	3	1	0	1
1041010108	1	1	6	3	3	1	0	1	4	2	1	0	1	1	3	1	1	35	0	0	0	0	1	0	0	0	1	1	3	1	0	1
1041010109	1	1	9	5	4	1	1	0	7	2	1	1	0	1	4	4	0	0	43	14	0	0	0	0	0	0	1	1	3	1	0	1
1041010110	1	1	8	5	3	1	1	0	2	6	1	1	0	2	0	6	0	0	60	10	0	0	1	0	0	1	1	1	1	1	1	1
1041010111	1	1	4	1	3	1	0	1	0	4	1	0	1	0	0	4	0	50	0	10	10	0	1	0	0	0	1	1	1	1	1	1
1041010112	1	1	5	2	3	1	0	1	3	2	1	0	1	0	1	4	0	38	0	0	0	0	1	0	0	1	1	1	1	1	1	1
1041010201	1	1	7	3	4	1	1	0	5	2	1	1	0	1	3	3	0	0	39	4	0	0	1	0	0	0	0	1	1	0	1	1
1041010202	1	1	6	3	3	1	1	0	4	2	1	1	0	0	3	3	0	0	40	10	0	0	1	0	0	0	0	1	1	1	1	1
1041010203	1	1	11	7	4	1	1	0	9	2	1	1	0	1	6	4	0	0	38	0	0	0	0	0	0	1	1	0	1	1	1	1
1041010204	1	1	7	4	3	1	1	0	3	4	1	1	0	0	2	5	0	0	45	0	0	0	1	0	0	0	0	1	3	1	0	1
1041010205	1	1	6	2	4	1	1	0	3	3	1	1	0	0	3	2	1	0	32	8	0	1	1	0	0	0	0	1	3	1	0	1
1041010206	1	1	9	3	6	1	1	0	3	6	1	1	0	0	1	8	0	0	27	8	0	1	1	0	0	1	0	1	1	1	1	1
1041010207	1	1	11	8	3	1	1	0	1	10	1	1	0	0	1	10	0	0	58	0	0	0	1	0	0	1	0	1	3	1	0	1
1041010208	1	1	8	2	6	1	1	0	6	2	1	1	0	2	4	2	0	0	38	6	0	0	1	0	0	0	0	1	3	1	0	1
1041010209	1	1	8	5	3	1	1	0	1	7	1	1	0	0	0	8	0	0	51	10	0	0	1	0	0	0	0	1	3	1	0	1
1041010210	1	1	6	4	2	1	0	1	1	5	1	0	1	0	1	3	2	40	0	0	0	0	1	0	0	1	0	1	3	1	0	1
1041010211	1	1	1	1	0	1	1	0	0	1	1	1	0	0	0	1	0	0	35	5	0	0	0	0	0	0	0	1	3	1	0	1
1041010212	1	1	6	3	3	1	1	0	4	2	1	1	0	1	1	4	0	0	43	7	0	0	1	0	0	0	0	1	3	1	0	1
1041010301	1	1	7	3	4	1	1	0	3	4	1	1	0	0	3	4	0	0	28	5	0	0	1	0	0	0	1	1	2	1	0	1
1041010302	1	1	5	2	3	1	1	0	3	2	1	1	0	2	1	2	0	0	42	0	0	0	1	0	0	0	0	1	2	1	0	1
1041010303	1	1	12	5	7	1	1	0	7	5	1	1	0	1	6	3	2	0	39	0	0	0	1	0	0	0	1	1	2	1	0	1
1041010304	1	1	8	6	2	1	1	0	5	3	1	1	0	0	4	3	1	0	80	0	0	0	1	0	0	0	0	1	2	1	0	0
1041010305	1	1	3	1	2	1	1	0	1	2	1	1	0	1	0	2	0	0	30	0	0	0	1	0	0	0	0	1	2	1	0	1
1041010306	1	1	5	4	1	1	1	0	3	2	1	1	0	1	2	2	0	0	30	10	0	0	1	0	0	0	0	1	3	1	0	1
1041010307	1	1	6	4	2	1	1	0	3	3	1	1	0	0	3	2	1	0	27	5	0	0	1	0	0	0	1	1	2	0	0	1
1041010308	1	1	3	1	2	1	1	0	2	1	1	1	0	0	2	1	0	0	47	0	0	0	1	0	0	0	0	1	2	0	0	1
1041010309	1	1	3	2	1	1	1	0	1	2	1	1	0	0	1	2	0	0	55	0	0	0	0	0	0	1	1	1	3	1	0	1
1041010310	1	1	10	2	8	1	1	0	4	6	1	1	0	0	3	7	0	0	50	10	0	1	1	1	0	0	0	1	3	1	0	1
1041010311	1	1	11	5	6	1	1	0	6	5	1	1	0	1	5	3	2	0	40	5	0	0	1	1	0	0	1	1	3	1	0	1
1041010312	1	1	1	1	0	1	1	0	0	1	1	1	0	0	0	0	1	0	80	0	0	0	1	0	0	0	0	1	2	0	0	1
1041010401	1	1	7	3	4	1	1	0	5	2	1	1	0	0	4	3	0	0	40	10	0	0	1	0	0	0	0	1	3	1	0	1
1041010402	1	1	5	3	2	1	1	0	3	2	1	1	0	0	2	3	0	0	44	8	0	0	1	0	0	0	0	1	3	1	0	1
1041010403	1	1	6	2	4	1	0	1	5	1	1	0	1	0	4	2	0	40	0	0	0	0	1	0	0	0	1	1	3	1	0	1
1041010404	1	1	7	4	3	1	1	0	2	5	1	1	0	0	2	5	0	0	50	10	0	0	1	0	0	0	0	1	3	1	0	1
1041010405	1	1	4	1	3	1	1	0	2	2	1	1	0	2	0	2	0	0	29	10	0	0	1	0	0	0	0	1	3	1	0	1
1041010406	1	1	6	3	3	1	1	0	4	2	1	1	0	1	3	2	0	0	34	10	0	0	0	0	0	0	0	1	3	1	0	1
1041010407	1	1	10	4	6	1	1	0	6	4	1	1	0	0	5	5	0	0	50	5	0	0	1	0	0	0	0	1	3	1	0	1
1041010408	1	1	2	1	1	1	0	1	1	1	1	0	1	0	1	1	0	40	0	0	0	0	1	0	0	0	0	1	2	1	0	1
1041010409	1	1	4	2	2	1	1	0	2	2	1	1	0	2	0	2	0	0	30	0	0	0	0	0	0	0	0	1	2	1	0	1
1041010410	1	1	5	1	4	1	0	1	1	4	1	0	1	1	0	4	0	52	0	10	10	0	1	1	0	0	0	1	3	1	0	1
1041010411	1	1	7	4	3	1	1	0	1	6	1	1	0	0	0	7	0	0	60	5	0	0	1	0	0	0	0	1	2	1	0	1
1041010412	1	1	7	3	4	1	1	0	5	2	1	1	0	1	4	2	0	0	40	5	0	0	1	0	0	0	0	1	3	1	0	1
1041020101	1	1	8	2	6	1	1	0	2	6	1	1	0	1	1	6	0	0	60	0	0	0	0	0	0	0	1	1	3	1	0	1
1041020102	1	1	7	4	3	1	1	0	2	5	1	1	0	0	0	7	0	0	51	12	0	1	0	0	0	0	1	1	1	1	1	1
1041020103	1	1	5	3	2	1	1	0	3	2	1	1	0	0	2	3	0	0	40	10	0	0	1	0	0	0	1	1	3	1	0	1
1041020104	1	1	4	4	0	1	1	0	0	4	1	1	0	0	0	4	0	0	50	1	0	0	1	0	0	0	0	1	2	1	0	1
1041020105	1	1	4	2	2	1	1	0	1	3	1	1	0	1	0	2	1	0	32	1	0	0	1	0	0	0	1	1	1	1	1	1
1041020106	1	1	5	3	2	1	1	0	0	5	1	1	0	0	0	5	0	0	55	8	0	0	1	0	0	0	1	1	1	1	1	1
1041020107	1	1	10	5	5	1	1	0	6	4	1	1	0	1	5	4	0	0	36	12	0	0	1	0	0	1	1	1	3	1	0	1
1041020108	1	1	1	1	0	1	1	0	0	1	1	1	0	0	0	1	0	0	42	5	0	0	1	0	0	0	1	1	2	1	0	1
1041020109	1	1	7	4	3	1	1	0	2	5	1	1	0	0	1	6	0	0	50	8	0	0	1	0	0	0	1	1	1	1	1	1
1041020110	1	1	6	1	5	1	0	1	5	1	1	0	1	0	3	3	0	40	0	0	0	0	1	0	0	1	1	1	3	1	0	1
1041020111	1	1	6	1	5	1	0	1	0	6	1	0	1	0	0	6	0	55	0	8	8	0	1	0	0	1	1	1	1	1	1	1
1041020112	1	1	9	3	6	1	1	0	3	6	1	1	0	0	3	6	0	0	50	5	0	1	1	0	0	0	1	1	1	1	1	1
1041020201	1	1	6	2	4	1	1	0	4	2	1	1	0	0	4	2	0	0	42	14	0	0	1	0	0	1	1	1	1	1	1	1
1041020202	1	1	6	2	4	1	1	0	3	3	1	1	0	0	2	4	0	0	46	10	0	0	1	0	0	1	1	1	1	1	1	1
1041020203	1	1	7	4	3	1	1	0	1	6	1	1	0	0	0	7	0	0	52	8	0	0	1	0	0	1	1	1	1	1	1	1
1041020204	1	1	6	3	3	1	1	0	1	5	1	1	0	0	0	5	1	0	56	10	0	0	0	0	0	1	1	1	1	1	1	1
1041020205	1	1	12	5	7	1	1	0	6	6	1	1	0	3	3	5	1	0	70	14	0	0	1	0	0	1	1	1	1	1	1	1
1041020206	1	1	9	3	6	1	1	0	3	6	1	1	0	0	2	5	2	0	51	10	0	0	1	0	0	1	1	1	1	1	1	1
1041020207	1	1	2	0	2	1	0	1	0	2	1	0	1	0	0	2	0	58	0	0	0	0	1	0	0	1	1	1	1	1	1	1
1041020210	1	1	6	3	3	1	1	0	4	2	1	1	0	0	3	3	0	0	45	1	0	0	1	0	0	1	1	1	1	1	1	1
1041020211	1	1	13	6	7	1	1	0	6	7	1	1	0	5	1	7	0	0	36	14	0	0	0	0	0	1	1	1	1	1	1	1
1041020301	1	1	7	5	2	1	1	0	4	3	1	1	0	2	2	3	0	0	35	0	0	0	0	0	0	0	0	1	3	1	0	1
1041020302	1	1	5	3	2	1	1	0	2	3	1	1	0	0	0	5	0	0	42	14	0	1	1	1	0	1	1	1	3	1	0	1
1041020303	1	1	5	3	2	1	0	1	4	1	1	0	1	0	4	1	0	38	0	0	0	0	1	0	0	1	1	1	3	1	0	1
1041020305	1	1	9	5	4	1	1	0	6	3	1	1	0	0	3	6	0	0	42	10	0	0	1	0	0	0	0	1	3	1	0	1
1041020306	1	1	4	2	2	1	1	0	2	2	1	1	0	0	2	2	0	0	35	0	0	0	1	0	0	0	0	1	3	1	0	1
1041020307	1	1	8	5	3	1	1	0	6	2	1	1	0	2	3	3	0	0	40	9	0	1	1	0	0	1	0	1	3	1	0	1
1041020308	1	1	7	5	2	1	1	0	3	4	1	1	0	0	2	4	1	0	70	0	0	0	1	0	1	0	0	1	3	1	0	1
1041020309	1	1	6	3	3	1	1	0	2	4	1	1	0	0	1	5	0	0	52	0	0	0	0	0	0	0	0	1	3	1	0	1
1041020310	1	1	7	4	3	1	1	0	2	5	1	1	0	0	1	6	0	0	48	0	0	0	1	0	0	0	0	1	3	1	0	1
1041020311	1	1	2	0	2	1	0	1	0	2	1	0	1	0	0	2	0	50	0	0	0	0	1	0	0	0	0	1	2	0	0	1
1041020312	1	1	10	4	6	1	1	0	5	5	1	1	0	0	2	8	0	0	57	2	0	0	1	0	0	0	0	1	3	1	0	1
1041020401	1	1	5	4	1	1	0	1	3	2	1	0	1	0	3	2	0	29	0	5	5	0	1	0	0	0	1	1	3	1	0	1
1041020402	1	1	3	2	1	1	1	0	0	3	1	1	0	0	0	3	0	0	56	14	0	0	0	0	0	0	1	1	3	1	0	1
1041020403	1	1	9	5	4	1	1	0	5	4	1	1	0	0	3	6	0	0	51	8	0	0	1	0	0	0	1	1	3	1	0	1
1041020404	1	1	8	6	2	1	1	0	1	7	1	1	0	1	0	6	1	0	54	10	0	0	1	0	0	0	1	1	3	1	0	1
1041020405	1	1	5	3	2	1	1	0	3	2	1	1	0	0	2	3	0	0	41	10	0	0	1	0	0	1	1	1	3	1	0	1
1041020406	1	1	7	5	2	1	1	0	5	2	1	1	0	0	3	4	0	0	40	8	0	0	1	1	0	0	0	1	1	1	1	1
1041020407	1	1	8	2	6	1	1	0	5	3	1	1	0	2	2	3	1	0	35	3	0	0	1	0	0	0	0	1	1	1	1	1
1041020408	1	1	8	7	1	1	1	0	1	7	1	1	0	0	1	6	1	0	70	0	0	0	1	0	0	0	1	1	1	1	1	1
1041020409	1	1	14	6	8	1	1	0	8	6	1	1	0	2	5	7	0	0	57	0	0	0	0	0	0	0	1	1	2	1	0	0
1041020410	1	1	10	3	7	1	1	0	5	5	1	1	0	2	3	5	0	0	60	8	0	0	1	0	0	1	1	1	1	1	1	1
1041020411	1	1	6	2	4	1	1	0	3	3	1	1	0	1	2	2	1	0	35	10	0	0	1	0	0	0	1	1	3	1	0	1
1041020412	1	1	15	10	5	1	1	0	9	6	1	1	0	2	5	8	0	0	50	3	0	0	1	0	0	0	1	1	2	1	0	1
1041030101	1	1	6	1	5	1	1	0	4	2	1	1	0	0	3	3	0	0	45	10	0	0	1	0	0	1	1	1	1	1	1	1
1041030102	1	1	1	1	0	1	1	0	0	1	1	1	0	0	0	1	0	0	51	9	0	0	1	0	0	0	1	1	1	1	1	1
1041030104	1	1	3	1	2	1	1	0	1	2	1	1	0	0	1	2	0	0	38	12	0	0	1	0	0	1	1	1	3	1	0	1
1041030105	1	1	6	4	2	1	1	0	2	4	1	1	0	0	2	4	0	0	50	14	0	0	1	0	0	1	1	1	1	1	1	1
1041030106	1	1	9	3	6	1	1	0	5	4	1	1	0	0	4	5	0	0	50	14	0	0	1	0	0	0	1	1	1	1	1	1
1041030107	1	1	4	2	2	1	1	0	1	3	1	1	0	0	1	3	0	0	26	9	0	0	1	0	0	1	1	1	1	1	1	1
1041030108	1	1	5	3	2	1	1	0	1	4	1	1	0	1	0	4	0	0	25	10	0	1	1	0	0	1	1	1	1	1	1	1
1041030109	1	1	3	1	2	1	1	0	0	3	1	1	0	0	0	2	1	0	72	9	0	0	1	0	0	1	1	1	1	1	1	1
1041030110	1	1	5	3	2	1	0	1	2	3	1	0	1	0	1	4	0	41	0	0	0	0	1	0	0	1	1	1	1	1	1	1
1041030111	1	1	10	3	7	1	1	0	3	7	1	1	0	1	2	6	1	0	29	0	0	0	1	0	0	0	1	1	1	1	1	1
1041030112	1	1	13	6	7	1	0	1	7	6	1	0	1	0	4	9	0	40	0	10	10	0	1	0	0	1	1	1	1	1	1	1
1041030201	1	1	7	3	4	1	1	0	4	3	1	1	0	0	3	4	0	0	49	10	0	0	1	0	0	1	1	1	3	1	0	1
1041030202	1	1	7	2	5	1	1	0	4	3	1	1	0	0	3	4	0	0	45	0	0	0	1	0	0	0	1	1	3	1	0	1
1041030203	1	1	8	4	4	1	1	0	2	6	1	1	0	0	1	7	0	0	53	5	0	0	1	0	0	0	1	1	3	1	0	1
1041030204	1	1	12	4	8	1	1	0	4	8	1	1	0	1	1	10	0	0	56	5	0	0	1	0	0	1	1	1	3	1	0	1
1041030205	1	1	3	2	1	1	1	0	0	3	1	1	0	0	0	3	0	0	55	10	0	0	1	0	0	0	1	1	3	1	0	1
1041030206	1	1	7	3	4	1	1	0	3	4	1	1	0	0	3	2	2	0	45	12	0	0	1	0	0	1	1	1	3	1	0	1
1041030207	1	1	5	0	5	1	0	1	2	3	1	0	1	0	1	4	0	49	0	0	0	0	1	0	0	0	1	1	3	1	0	1
1041030208	1	1	1	0	1	1	0	1	0	1	1	0	1	0	0	1	0	47	0	0	0	0	0	0	0	0	0	1	2	0	0	1
1041030209	1	1	9	4	5	1	1	0	3	6	1	1	0	1	1	6	1	0	45	0	0	0	1	0	0	0	1	1	3	1	0	1
1041030210	1	1	8	3	5	1	1	0	3	5	1	1	0	0	1	7	0	0	50	8	0	0	1	0	0	0	1	1	3	1	0	1
1041030211	1	1	3	1	2	1	1	0	0	3	1	1	0	0	0	2	1	0	62	10	0	0	1	0	0	1	1	1	3	1	0	1
1041030212	1	1	5	4	1	1	1	0	0	5	1	1	0	0	0	5	0	0	44	5	0	0	1	0	0	0	1	1	3	1	0	1
1041030301	1	1	4	1	3	1	0	1	2	2	1	0	1	1	1	1	1	29	0	0	0	0	1	0	0	0	1	1	2	0	0	1
1041030302	1	1	7	3	4	1	1	0	3	4	1	1	0	0	2	5	0	0	45	6	0	0	0	0	0	0	1	1	3	1	0	1
1041030303	1	1	2	1	1	1	0	1	1	1	1	0	1	1	0	1	0	30	0	0	0	0	0	0	0	0	1	1	2	1	0	1
1041030304	1	1	3	0	3	1	0	1	2	1	1	0	1	0	2	1	0	38	0	0	0	0	1	0	0	0	1	1	3	1	0	1
1041030305	1	1	7	2	5	1	1	0	5	2	1	1	0	0	4	3	0	0	32	8	0	0	0	0	0	0	1	1	2	1	0	1
1041030306	1	1	4	0	4	1	0	1	2	2	1	0	1	0	2	2	0	44	0	0	0	0	1	0	0	0	1	1	3	1	0	1
1041030307	1	1	5	2	3	1	1	0	0	5	1	1	0	0	0	3	2	0	64	4	0	0	1	0	0	1	1	1	3	1	0	1
1041030308	1	1	6	2	4	1	1	0	1	5	1	1	0	0	0	6	0	0	52	0	0	0	1	0	0	0	1	1	2	1	0	1
1041030310	1	1	4	2	2	1	1	0	0	4	1	1	0	0	0	3	1	0	66	5	0	0	1	0	0	1	1	1	3	1	0	1
1041030311	1	1	6	3	3	1	1	0	1	5	1	1	0	0	1	5	0	0	53	10	0	0	1	0	0	0	1	1	3	1	0	1
1041030312	1	1	4	0	4	1	0	1	1	3	1	0	1	0	1	2	1	68	0	0	0	0	1	0	0	1	1	1	3	1	0	1
1041030401	1	1	17	12	5	1	1	0	9	8	1	1	0	1	7	9	0	0	35	0	0	0	1	1	0	0	1	1	3	1	0	1
1041030402	1	1	3	1	2	1	0	1	1	2	1	0	1	0	1	2	0	25	0	0	0	0	1	0	0	0	1	1	3	1	0	1
1041030403	1	1	6	2	4	1	0	1	5	1	1	0	1	1	4	1	0	32	0	0	0	0	1	0	0	0	1	1	2	1	0	1
1041030404	1	1	3	1	2	1	1	0	1	2	1	1	0	0	1	2	0	0	30	5	0	0	1	0	0	0	1	1	3	1	0	1
1041030405	1	1	4	2	2	1	0	1	2	2	1	0	1	0	2	2	0	47	0	9	9	0	1	0	1	0	1	1	3	1	0	1
1041030406	1	1	2	0	2	1	0	1	0	2	1	0	1	0	0	1	1	85	0	0	0	0	1	0	0	0	1	1	3	1	0	1
1041030407	1	1	2	2	0	1	1	0	0	2	1	1	0	0	0	2	0	0	55	9	0	0	1	0	0	0	1	1	3	1	0	1
1041030408	1	1	6	4	2	1	1	0	2	4	1	1	0	0	1	5	0	0	60	0	0	0	1	0	0	1	1	1	3	1	0	1
1041030409	1	1	4	1	3	1	0	1	3	1	1	0	1	0	3	1	0	38	0	0	0	0	1	0	0	0	1	1	2	1	0	1
1041030410	1	1	5	3	2	1	1	0	0	5	1	1	0	0	0	5	0	0	55	16	0	0	1	0	0	1	1	1	3	1	0	1
1041030411	1	1	8	2	6	1	0	1	5	3	1	0	1	1	4	2	1	78	0	0	0	0	1	0	0	0	1	1	3	1	0	1
1041030412	1	1	7	4	3	1	0	1	6	1	1	0	1	1	4	2	0	33	0	0	0	0	0	0	0	0	1	1	3	1	0	1
1041040101	1	1	4	1	3	1	1	0	1	3	1	1	0	0	0	4	0	0	50	10	0	0	1	0	0	1	1	1	1	1	1	1
1041040103	1	1	7	3	4	1	0	1	2	5	1	0	1	0	1	6	0	51	0	14	14	0	1	0	0	1	1	1	1	1	1	1
1041040104	1	1	3	1	2	1	1	0	1	2	1	1	0	1	0	2	0	0	32	10	0	0	1	0	0	1	1	1	1	1	1	1
1041040105	1	1	7	2	5	1	1	0	5	2	1	1	0	1	4	2	0	0	35	0	0	0	1	0	0	0	0	1	1	1	1	1
1041040106	1	1	8	3	5	1	1	0	4	4	1	1	0	0	3	5	0	0	52	0	0	0	1	0	0	0	1	1	1	1	1	1
1041040107	1	1	8	4	4	1	1	0	4	4	1	1	0	0	4	4	0	0	47	12	0	0	1	0	0	1	1	1	1	1	1	1
1041040108	1	1	6	4	2	1	1	0	4	2	1	1	0	0	2	4	0	0	19	10	0	0	1	0	0	0	1	1	1	1	1	1
1041040109	1	1	5	1	4	1	1	0	3	2	1	1	0	1	2	2	0	0	32	14	0	0	1	0	0	1	1	1	1	1	1	1
1041040110	1	1	6	3	3	1	1	0	3	3	1	1	0	0	2	4	0	0	60	10	0	0	1	0	0	0	1	1	1	1	1	1
1041040111	1	1	5	3	2	1	1	0	3	2	1	1	0	0	3	2	0	0	37	10	0	0	0	0	0	0	1	1	1	1	1	1
1041040112	1	1	4	3	1	1	1	0	1	3	1	1	0	0	0	4	0	0	60	0	0	0	1	0	0	1	1	1	1	1	1	1
1041040201	1	1	7	2	5	1	1	0	4	3	1	1	0	0	4	2	1	0	45	5	0	0	0	0	0	0	0	1	2	1	0	1
1041040202	1	1	6	3	3	1	1	0	1	5	1	1	0	1	0	3	2	0	71	0	0	0	1	0	0	0	0	1	2	1	0	1
1041040203	1	1	6	3	3	1	1	0	1	5	1	1	0	0	0	6	0	0	26	12	0	1	1	0	0	0	0	1	2	1	0	1
1041040205	1	1	9	5	4	1	1	0	3	6	1	1	0	0	1	8	0	0	55	0	0	0	1	0	0	0	0	1	3	1	0	1
1041040206	1	1	5	3	2	1	1	0	1	4	1	1	0	1	0	4	0	0	29	10	0	0	1	0	0	0	0	1	2	1	0	1
1041040207	1	1	5	3	2	1	0	1	4	1	1	0	1	0	2	3	0	37	0	0	0	0	1	0	0	1	1	1	3	1	0	1
1041040208	1	1	7	2	5	1	1	0	1	6	1	1	0	0	1	5	1	0	62	0	0	0	1	0	0	1	1	1	3	1	0	1
1041040209	1	1	5	2	3	1	1	0	3	2	1	1	0	1	2	2	0	0	36	10	0	0	1	0	0	0	1	1	3	1	0	1
1041040210	1	1	1	1	0	1	1	0	0	1	1	1	0	0	0	1	0	0	55	12	0	0	1	0	1	1	1	1	3	1	0	1
1041040211	1	1	2	1	1	1	1	0	0	2	1	1	0	0	0	2	0	0	50	10	0	0	1	1	0	0	1	1	3	1	0	1
1041040212	1	1	7	4	3	1	0	1	0	7	1	0	1	0	0	7	0	50	0	10	10	0	1	0	0	0	1	1	2	1	0	1
1041040301	1	1	3	1	2	1	1	0	0	3	1	1	0	0	0	1	2	0	66	16	0	0	1	0	0	1	1	1	3	1	0	1
1041040302	1	1	7	3	4	1	1	0	3	4	1	1	0	0	0	6	1	0	55	8	0	0	1	0	0	0	1	1	3	1	0	1
1041040303	1	1	12	6	6	1	1	0	3	9	1	1	0	2	1	8	1	0	58	12	0	0	1	0	0	0	1	1	3	1	0	1
1041040304	1	1	5	3	2	1	1	0	2	3	1	1	0	0	1	4	0	0	50	0	0	0	1	0	0	1	1	1	3	1	0	1
1041040305	1	1	18	11	7	1	1	0	4	14	1	1	0	2	2	11	3	0	68	0	0	0	1	0	0	0	1	1	3	1	0	1
1041040306	1	1	5	4	1	1	1	0	3	2	1	1	0	0	2	3	0	0	37	0	0	0	1	0	0	0	1	1	3	1	0	1
1041040307	1	1	10	3	7	1	1	0	7	3	1	1	0	1	6	2	1	0	37	6	0	0	1	0	0	0	1	1	3	1	0	1
1041040308	1	1	8	5	3	1	1	0	4	4	1	1	0	0	3	5	0	0	50	8	0	0	0	0	0	0	0	1	3	1	0	1
1041040309	1	1	3	2	1	1	1	0	1	2	1	1	0	1	0	2	0	0	30	10	0	0	1	0	0	0	1	1	3	1	0	1
1041040310	1	1	10	7	3	1	1	0	6	4	1	1	0	1	4	5	0	0	26	8	0	0	1	0	0	0	1	1	3	1	0	1
1041040311	1	1	14	5	9	1	1	0	6	8	1	1	0	1	3	10	0	0	52	10	0	0	1	0	0	0	1	1	3	1	0	1
1041040312	1	1	13	7	6	1	1	0	4	9	1	1	0	3	1	9	0	0	49	10	0	0	1	0	0	1	1	1	3	1	0	1
1041040401	1	1	5	2	3	2	1	1	1	4	1	0	1	0	0	5	0	50	0	0	0	0	1	0	0	0	1	1	3	1	0	1
1041040403	1	1	12	3	9	1	1	0	8	4	1	1	0	2	5	3	2	0	35	5	0	0	1	0	1	0	1	1	1	1	1	1
1041040404	1	1	7	3	4	1	0	1	6	1	1	0	1	0	6	1	0	31	0	0	0	0	1	0	0	0	1	1	3	1	0	1
1041040405	1	1	9	3	6	1	1	0	7	2	1	1	0	1	5	3	0	0	38	10	0	0	1	0	0	0	1	1	3	1	0	1
1041040406	1	1	5	3	2	1	1	0	3	2	1	1	0	1	2	2	0	0	27	6	0	0	0	0	0	0	1	1	3	1	0	1
1041040407	1	1	6	3	3	1	1	0	4	2	1	1	0	0	4	2	0	0	32	5	0	0	1	0	0	0	1	1	1	1	1	1
1041040408	1	1	7	5	2	1	1	0	5	2	1	1	0	0	4	3	0	0	35	0	0	0	1	0	0	0	1	1	1	1	1	1
1041040409	1	1	8	4	4	1	1	0	6	2	1	1	0	0	6	2	0	0	42	0	0	0	1	1	0	0	0	1	1	1	1	1
1041040410	1	1	3	0	3	1	0	1	0	3	1	0	1	0	0	3	0	55	0	0	0	0	1	0	0	0	1	1	1	1	1	1
1041040411	1	1	19	10	9	1	1	0	7	12	1	1	0	3	3	13	0	0	53	5	0	0	1	0	0	0	0	1	1	1	1	1
1041040412	1	1	3	1	2	1	1	0	0	3	1	1	0	0	0	3	0	0	25	12	0	0	1	0	0	0	1	1	1	1	1	1
1042010101	1	2	14	5	9	1	1	0	7	7	1	1	0	0	7	6	1	0	65	10	0	0	1	0	0	1	0	1	4	1	0	0
1042010102	1	2	2	1	1	1	1	0	0	2	1	1	0	0	0	1	1	0	62	8	0	0	1	0	0	1	0	1	3	1	0	0
1042010103	1	2	5	2	3	1	0	1	0	5	1	0	1	0	0	5	0	60	0	5	5	0	1	0	0	1	0	1	3	1	0	1
1042010104	1	2	5	5	0	1	1	0	2	3	1	1	0	0	1	4	0	0	50	5	0	0	1	0	0	0	0	1	3	1	0	1
1042010105	1	2	8	6	2	1	1	0	4	4	1	1	0	0	2	6	0	0	55	8	0	0	1	0	0	0	1	1	4	0	0	0
1042010106	1	2	11	7	4	1	1	0	4	7	1	1	0	0	2	7	2	0	76	10	0	0	1	0	1	1	0	1	4	1	0	0
1042010107	1	2	5	2	3	1	1	0	1	4	1	1	0	1	0	4	0	0	59	5	0	0	1	0	0	0	0	1	4	1	0	1
1042010108	1	2	4	3	1	1	1	0	2	2	1	1	0	0	2	2	0	0	30	0	0	0	1	0	0	0	0	1	3	1	0	1
1042010109	1	2	6	3	3	1	1	0	0	6	1	1	0	0	0	6	0	0	56	0	0	0	1	0	0	0	0	1	1	1	1	1
1042010110	1	2	9	6	3	1	1	0	4	5	1	1	0	0	2	6	1	0	75	0	0	0	1	0	0	0	0	1	4	0	0	1
1042010111	1	2	6	4	2	1	1	0	3	3	1	1	0	0	2	4	0	0	45	0	0	0	1	0	0	0	0	1	3	1	0	0
1042010112	1	2	6	4	2	1	1	0	3	3	1	1	0	0	1	5	0	0	45	6	0	0	1	0	0	0	0	1	3	0	0	0
1042010113	1	2	13	5	8	1	0	1	4	9	1	0	1	1	3	8	1	66	0	2	2	0	1	0	0	0	0	0	2	0	0	0
1042010114	1	2	10	4	6	1	1	0	7	3	1	1	0	1	6	2	1	0	40	0	0	0	1	0	0	1	0	1	3	1	0	1
1042010115	1	2	10	3	7	1	1	0	4	6	1	1	0	1	3	5	1	0	67	8	0	0	1	0	0	1	0	1	3	1	0	0
1042010116	1	2	10	6	4	1	1	0	4	6	1	1	0	1	1	8	0	0	60	2	0	0	1	0	0	0	0	1	3	1	0	0
1042020101	1	2	7	3	4	1	1	0	3	4	1	1	0	1	2	2	2	0	42	5	0	0	1	0	1	0	0	1	2	0	0	0
1042020102	1	2	5	2	3	1	1	0	3	2	1	1	0	0	1	4	0	0	40	0	0	0	1	0	1	0	0	1	2	0	0	1
1042020103	1	2	10	6	4	1	1	0	4	6	1	1	0	0	4	4	2	0	80	0	0	0	1	0	1	0	0	1	1	0	1	0
1042020104	1	2	2	1	1	1	1	0	0	2	1	1	0	0	0	0	2	0	75	0	0	0	1	0	1	0	0	1	2	0	0	1
1042020105	1	2	12	7	5	1	1	0	4	8	1	1	0	1	3	5	3	0	65	8	0	0	1	0	1	0	0	1	3	1	0	0
1042020106	1	2	9	2	7	1	1	0	6	3	1	1	0	0	3	6	0	0	52	5	0	0	1	0	1	0	0	1	2	1	0	1
1042020107	1	2	5	2	3	1	1	0	3	2	1	1	0	1	2	2	0	0	40	8	0	0	1	0	1	0	0	1	1	0	1	0
1042020108	1	2	7	3	4	1	1	0	1	6	1	1	0	1	0	6	0	0	60	0	0	1	1	0	1	0	0	1	2	0	0	1
1042020109	1	2	7	3	4	1	1	0	5	2	1	1	0	0	4	3	0	0	42	10	0	0	1	0	1	0	0	1	3	1	0	1
1042020110	1	2	7	3	4	1	0	1	6	1	1	0	1	0	5	2	0	40	0	0	0	1	1	0	1	0	0	1	2	1	0	0
1042020111	1	2	7	3	4	1	1	0	1	6	1	1	0	1	0	6	0	0	34	2	0	0	1	0	1	0	0	1	2	0	0	1
1042020112	1	2	13	5	8	1	1	0	6	7	1	1	0	1	4	8	0	0	55	8	0	0	1	0	1	0	0	0	2	0	0	0
1042020113	1	2	11	6	5	1	1	0	6	5	1	1	0	0	4	7	0	0	60	0	0	0	1	0	1	0	0	0	2	0	0	0
1042020114	1	2	5	3	2	1	1	0	1	4	1	1	0	0	0	5	0	0	42	0	0	0	1	0	1	0	0	0	1	0	1	0
1042020115	1	2	7	4	3	1	1	0	4	3	1	1	0	1	2	3	1	0	45	0	0	0	1	0	1	0	0	0	2	0	0	0
1042020116	1	2	5	3	2	1	1	0	1	4	1	1	0	0	1	2	2	0	47	0	0	0	1	0	1	0	0	0	2	0	0	0
1042030101	1	2	5	2	3	1	0	1	3	2	1	0	1	0	2	3	0	51	0	10	10	0	1	0	0	1	0	1	3	1	0	1
1042030102	1	2	6	4	2	1	1	0	4	2	1	1	0	0	4	2	0	0	42	0	0	0	1	0	0	0	0	1	1	1	1	1
1042030103	1	2	8	4	4	1	1	0	4	4	1	1	0	0	4	4	0	0	48	5	0	0	1	0	0	0	0	1	3	0	0	1
1042030104	1	2	8	5	3	1	1	0	3	5	1	1	0	0	2	6	0	0	53	10	0	0	1	0	0	0	0	1	3	0	0	1
1042030105	1	2	2	1	1	1	1	0	0	2	1	1	0	0	0	1	1	0	40	5	0	0	0	0	0	0	1	1	4	0	0	1
1042030106	1	2	7	6	1	1	1	0	5	2	1	1	0	1	4	2	0	0	38	0	0	0	1	0	0	0	0	1	1	1	1	1
1042030107	1	2	6	3	3	1	1	0	2	4	1	1	0	0	2	4	0	0	35	12	0	0	1	0	0	0	0	1	1	1	1	1
1042030108	1	2	5	3	2	1	1	0	3	2	1	1	0	0	3	2	0	0	45	0	0	0	1	0	0	0	0	1	1	0	1	0
1042030109	1	2	2	1	1	1	1	0	0	2	1	1	0	0	0	2	0	0	40	10	0	0	1	0	0	0	0	1	4	0	0	1
1042030110	1	2	8	4	4	1	0	1	5	3	1	0	1	1	4	2	1	25	0	0	0	0	1	0	0	0	0	1	4	1	0	1
1042030111	1	2	4	2	2	1	1	0	2	2	1	1	0	1	1	2	0	0	25	5	0	0	0	0	0	0	0	1	4	1	0	1
1042030112	1	2	4	2	2	1	1	0	2	2	1	1	0	2	0	2	0	0	25	7	0	0	1	0	0	0	0	1	4	0	0	1
1042030113	1	2	7	4	3	1	1	0	4	3	1	1	0	0	3	4	0	0	50	0	0	0	1	1	0	0	0	1	1	1	1	1
1042030114	1	2	5	3	2	1	1	0	3	2	1	1	0	1	2	2	0	0	30	0	0	0	1	0	0	0	0	1	4	0	0	0
1042030115	1	2	9	4	5	1	1	0	5	4	1	1	0	1	4	4	0	0	52	5	0	0	1	0	0	0	0	1	3	1	0	0
1042030116	1	2	6	4	2	1	1	0	2	4	1	1	0	1	1	4	0	0	28	12	0	0	1	0	0	0	0	1	5	0	0	0
1042040101	1	2	5	1	4	1	1	0	2	3	1	1	0	0	1	4	0	0	55	0	0	0	1	0	0	1	1	1	1	0	1	1
1042040102	1	2	10	2	8	1	1	0	3	7	1	1	0	2	1	7	0	0	60	10	0	0	1	0	0	1	0	1	1	1	1	1
1042040103	1	2	5	2	3	1	0	1	3	2	1	0	1	0	2	3	0	38	0	10	10	0	1	0	0	0	0	1	1	1	1	1
1042040104	1	2	5	3	2	1	1	0	2	3	1	1	0	1	0	4	0	0	20	8	0	0	1	0	0	0	0	1	1	1	1	1
1042040105	1	2	8	3	5	1	1	0	6	2	1	1	0	1	4	3	0	0	35	8	0	0	1	0	0	0	0	1	1	1	1	1
1042040106	1	2	10	3	7	1	1	0	4	6	1	1	0	0	4	5	1	0	45	8	0	0	1	0	1	0	0	1	1	1	1	1
1042040107	1	2	9	3	6	1	1	0	5	4	1	1	0	0	4	5	0	0	40	8	0	0	1	0	0	0	0	1	1	1	1	1
1042040108	1	2	1	1	0	1	1	0	0	1	1	1	0	0	0	1	0	0	48	0	0	0	1	0	0	0	0	1	1	1	1	1
1042040109	1	2	4	1	3	1	1	0	2	2	1	1	0	1	1	2	0	0	35	10	0	0	1	0	1	1	0	1	1	1	1	1
1042040110	1	2	2	1	1	1	1	0	0	2	1	1	0	0	0	2	0	0	30	12	0	0	0	0	0	0	0	1	1	0	1	1
1042040111	1	2	8	2	6	1	0	1	3	5	1	0	1	0	3	5	0	35	0	0	0	0	1	0	0	0	0	1	1	0	1	1
1042040112	1	2	6	4	2	1	1	0	0	6	1	1	0	0	0	5	1	0	60	0	0	0	1	0	1	0	0	1	1	1	1	1
1042040113	1	2	6	5	1	1	1	0	4	2	1	1	0	0	4	2	0	0	35	0	0	0	1	0	0	0	0	1	1	0	1	1
1042040114	1	2	5	1	4	1	1	0	2	3	1	1	0	0	2	3	0	0	56	0	0	0	1	1	0	0	0	1	1	0	1	1
1042040115	1	2	5	3	2	1	1	0	0	5	1	1	0	0	0	5	0	0	55	14	0	0	1	0	0	1	0	1	1	1	1	1
1042040116	1	2	3	1	2	1	1	0	0	3	1	1	0	0	0	3	0	0	34	12	0	0	1	0	0	1	0	1	1	1	1	1
1051010101	1	1	10	4	6	1	1	0	6	4	1	1	0	0	5	5	0	0	48	10	0	1	1	0	1	1	1	1	1	1	1	1
1051010102	1	1	5	2	3	1	1	0	3	2	1	1	0	2	1	2	0	0	27	2	0	0	1	0	0	0	0	1	1	0	1	1
1051010103	1	1	9	5	4	1	0	1	6	3	1	0	1	1	4	4	0	52	0	6	6	0	1	0	0	0	0	1	2	1	0	1
1051010104	1	1	7	3	4	1	1	0	5	2	1	1	0	1	4	2	0	0	42	10	0	0	1	0	0	0	0	1	2	1	0	1
1051010105	1	1	8	2	6	1	1	0	2	6	1	1	0	2	0	5	1	0	62	0	0	0	1	1	0	0	0	1	1	1	1	1
1051010106	1	1	12	10	2	1	1	0	8	4	1	1	0	1	7	4	0	0	40	8	0	0	1	0	0	0	0	1	1	1	1	1
1051010107	1	1	13	6	7	1	1	0	8	5	1	1	0	1	5	6	1	0	70	0	0	0	1	0	1	0	0	1	1	0	1	1
1051010108	1	1	5	4	1	1	1	0	3	2	1	1	0	0	1	3	1	0	65	0	0	0	1	0	1	0	0	1	1	1	1	1
1051010109	1	1	9	6	3	1	1	0	5	4	1	1	0	2	3	4	0	0	47	10	0	0	1	0	1	0	0	1	1	1	1	1
1051010110	1	1	8	4	4	1	1	0	5	3	1	1	0	2	3	2	1	0	32	0	0	0	1	1	0	0	0	1	2	1	0	1
1051010112	1	1	11	4	7	1	1	0	8	3	1	1	0	1	6	4	0	0	42	0	0	0	1	1	0	0	0	1	2	0	0	0
1051010201	1	1	8	5	3	1	0	1	4	4	1	0	1	0	3	3	2	42	0	10	10	0	1	0	0	0	0	1	3	1	0	1
1051010202	1	1	8	4	4	1	1	0	2	6	1	1	0	1	0	7	0	0	52	12	0	0	1	0	0	1	0	1	3	1	0	0
1051010203	1	1	5	3	2	1	0	1	3	2	1	0	1	0	0	5	0	46	0	10	10	0	1	0	0	0	0	1	3	1	0	1
1051010204	1	1	6	3	3	1	1	0	1	5	1	1	0	0	0	5	1	0	24	12	0	0	0	0	0	0	0	1	3	1	0	1
1051010205	1	1	8	4	4	1	1	0	4	4	1	1	0	0	3	5	0	0	48	10	0	0	1	0	0	0	0	1	2	1	0	1
1051010206	1	1	8	4	4	1	1	0	5	3	1	1	0	1	2	5	0	0	48	10	0	0	1	0	0	0	0	1	2	1	0	1
1051010207	1	1	8	4	4	1	1	0	5	3	1	1	0	0	5	2	1	0	45	5	0	0	1	0	0	0	0	1	3	1	0	1
1051010208	1	1	8	4	4	1	1	0	5	3	1	1	0	0	4	4	0	0	45	0	0	0	1	0	0	0	0	1	3	1	0	1
1051010209	1	1	10	3	7	1	1	0	7	3	1	1	0	1	6	2	1	0	40	10	0	0	1	0	0	1	0	1	3	1	0	1
1051010210	1	1	6	3	3	1	1	0	2	4	1	1	0	0	2	2	2	0	45	8	0	0	1	0	0	0	0	1	2	1	0	1
1051010211	1	1	2	1	1	1	1	0	0	2	1	1	0	0	0	2	0	0	32	5	0	0	0	0	0	0	0	1	3	1	0	1
1051010212	1	1	12	6	6	1	1	0	5	7	1	1	0	1	3	8	0	0	54	0	0	0	1	0	0	0	0	1	2	1	0	1
1051010302	1	1	5	4	1	1	1	0	3	2	1	1	0	0	3	2	0	0	35	6	0	0	1	0	0	0	1	1	3	1	0	1
1051010303	1	1	6	2	4	1	1	0	1	5	1	1	0	0	0	6	0	0	45	16	0	0	1	0	0	1	1	1	3	1	0	1
1051010304	1	1	9	6	3	1	1	0	0	9	1	1	0	0	0	8	1	0	70	10	0	0	1	0	0	1	1	1	3	1	0	1
1051010305	1	1	6	3	3	1	1	0	4	2	1	1	0	1	3	2	0	0	43	10	0	0	1	0	0	1	1	1	3	1	0	1
1051010307	1	1	7	5	2	1	1	0	1	6	1	1	0	1	0	6	0	0	50	0	0	0	1	0	0	0	1	1	3	1	0	1
1051010308	1	1	4	2	2	1	1	0	2	2	1	1	0	0	2	2	0	0	46	3	0	0	1	0	0	1	1	1	3	1	0	1
1051010309	1	1	7	3	4	1	1	0	2	5	1	1	0	0	2	5	0	0	41	0	0	0	1	0	0	0	1	1	3	1	0	1
1051010310	1	1	9	7	2	1	1	0	3	6	1	1	0	0	3	6	0	0	58	12	0	0	1	0	0	1	0	1	1	1	1	1
1051010311	1	1	6	2	4	1	1	0	3	3	1	1	0	0	2	4	0	0	46	8	0	0	1	0	0	1	1	1	3	1	0	1
1051010312	1	1	7	3	4	1	1	0	3	4	1	1	0	0	2	5	0	0	44	5	0	0	1	0	0	0	1	1	1	1	1	1
1051010401	1	1	3	1	2	1	1	0	0	3	1	1	0	0	0	2	1	0	66	0	0	0	0	0	0	0	0	1	2	1	0	1
1051010402	1	1	9	4	5	1	1	0	3	6	1	1	0	0	3	6	0	0	50	0	0	0	1	0	0	0	0	1	1	1	1	1
1051010403	1	1	7	2	5	1	1	0	3	4	1	1	0	0	2	4	1	0	39	0	0	0	1	0	0	0	0	1	2	1	0	0
1051010404	1	1	6	4	2	1	1	0	3	3	1	1	0	0	2	3	1	0	77	0	0	0	1	1	0	0	0	1	1	0	1	1
1051010405	1	1	3	2	1	1	1	0	1	2	1	1	0	0	1	2	0	0	30	0	0	0	1	0	0	0	0	1	1	1	1	1
1051010406	1	1	5	3	2	1	1	0	3	2	1	1	0	1	2	2	0	0	35	0	0	0	1	0	0	0	0	1	1	1	1	1
1051010407	1	1	2	1	1	1	1	0	0	2	1	1	0	0	0	2	0	0	30	0	0	0	1	0	0	0	0	1	1	1	1	1
1051010408	1	1	3	1	2	1	1	0	1	2	1	1	0	1	0	2	0	0	35	0	0	0	1	0	0	0	0	1	1	1	1	1
1051010409	1	1	5	3	2	1	1	0	2	3	1	1	0	0	1	4	0	0	46	0	0	0	1	0	0	0	0	1	2	1	0	1
1051010410	1	1	12	5	7	1	1	0	7	5	1	1	0	1	5	6	0	0	45	0	0	0	1	0	0	0	0	1	1	1	1	1
1051010411	1	1	5	2	3	1	1	0	0	5	1	1	0	0	0	5	0	0	40	0	0	0	1	0	0	0	0	1	2	1	0	1
1051010412	1	1	6	4	2	1	1	0	2	4	1	1	0	1	1	3	1	0	65	0	0	0	1	0	0	0	0	1	2	0	0	0
1051020101	1	1	6	2	4	1	1	0	2	4	1	1	0	0	2	4	0	0	51	8	0	0	1	0	0	0	0	1	3	1	0	1
1051020102	1	1	12	6	6	1	1	0	7	5	1	1	0	1	6	4	1	0	29	10	0	0	1	0	0	0	0	1	3	1	0	1
1051020103	1	1	8	1	7	1	0	1	3	5	1	0	1	0	2	6	0	44	0	5	5	0	1	0	0	0	0	1	3	1	0	1
1051020104	1	1	8	6	2	1	1	0	2	6	1	1	0	0	1	7	0	0	50	10	0	0	1	0	0	0	0	1	3	1	0	1
1051020105	1	1	7	5	2	1	1	0	5	2	1	1	0	1	4	2	0	0	50	16	0	0	1	0	0	0	0	1	3	1	0	1
1051020106	1	1	10	5	5	1	1	0	0	10	1	1	0	0	0	10	0	0	50	5	0	0	0	0	0	0	0	1	3	1	0	1
1051020107	1	1	7	5	2	1	1	0	4	3	1	1	0	0	4	3	0	0	55	5	0	0	1	0	0	0	0	1	3	1	0	1
1051020108	1	1	6	3	3	1	1	0	0	6	1	1	0	0	0	6	0	0	52	10	0	0	1	0	1	0	0	1	3	1	0	1
1051020109	1	1	8	3	5	1	0	1	4	4	1	0	1	1	3	4	0	47	0	3	3	0	1	0	0	0	0	1	3	1	0	1
1051020110	1	1	2	1	1	1	1	0	0	2	1	1	0	0	0	1	1	0	62	9	0	0	0	0	0	0	0	1	3	1	0	1
1051020111	1	1	6	3	3	1	1	0	3	3	1	1	0	0	2	4	0	0	45	14	0	0	1	0	1	0	0	1	3	1	0	1
1051020112	1	1	2	1	1	1	0	1	1	1	1	0	1	0	0	2	0	48	0	0	0	0	1	0	0	0	0	1	3	1	0	1
1051020201	1	1	6	3	3	1	1	0	0	6	1	1	0	0	0	6	0	0	52	8	0	0	1	0	0	1	1	1	3	1	0	1
1051020202	1	1	5	4	1	1	1	0	1	4	1	1	0	0	0	5	0	0	51	5	0	0	0	0	0	1	1	1	3	1	0	1
1051020203	1	1	6	4	2	1	1	0	4	2	1	1	0	0	4	2	0	0	34	0	0	0	0	0	0	0	1	1	2	1	0	1
1051020204	1	1	3	1	2	1	1	0	1	2	1	1	0	0	0	3	0	0	40	0	0	0	1	0	0	0	1	1	3	1	0	1
1051020205	1	1	4	2	2	1	1	0	2	2	1	1	0	0	2	2	0	0	42	0	0	0	1	0	0	0	1	1	3	1	0	1
1051020206	1	1	8	4	4	1	1	0	4	4	1	1	0	0	4	4	0	0	40	0	0	0	1	0	0	1	1	1	3	1	0	1
1051020207	1	1	4	2	2	1	1	0	2	2	1	1	0	0	2	2	0	0	46	3	0	0	1	0	0	0	0	1	3	0	0	0
1051020208	1	1	5	4	1	1	1	0	0	5	1	1	0	0	0	5	0	0	52	12	0	0	1	0	0	0	1	1	3	1	0	1
1051020209	1	1	6	3	3	1	1	0	2	4	1	1	0	0	0	6	0	0	58	0	0	0	1	0	1	0	1	1	3	1	0	1
1051020210	1	1	4	3	1	1	1	0	1	3	1	1	0	1	0	3	0	0	38	10	0	0	1	0	0	0	0	1	3	1	0	1
1051020211	1	1	2	1	1	1	1	0	0	2	1	1	0	0	0	2	0	0	37	12	0	0	1	0	0	0	1	1	3	1	0	1
1051020212	1	1	6	4	2	1	1	0	2	4	1	1	0	0	1	4	1	0	65	8	0	0	1	0	0	0	0	1	3	1	0	1
1051020301	1	1	5	2	3	1	1	0	0	5	1	1	0	0	0	5	0	0	60	8	0	0	0	0	0	0	1	1	1	1	1	0
1051020302	1	1	4	2	2	1	1	0	0	4	1	1	0	0	0	2	2	0	69	16	0	0	1	0	0	1	1	1	3	1	0	1
1051020303	1	1	5	4	1	1	1	0	3	2	1	1	0	1	2	2	0	0	27	8	0	0	1	0	0	0	1	1	1	1	1	1
1051020304	1	1	6	2	4	1	1	0	4	2	1	1	0	1	3	2	0	0	36	0	0	0	1	0	0	0	1	1	1	1	1	1
1051020305	1	1	6	3	3	1	1	0	4	2	1	1	0	0	4	2	0	0	44	9	0	0	1	0	0	0	1	1	3	1	0	1
1051020306	1	1	4	2	2	1	0	1	1	3	1	0	1	0	0	2	2	35	0	0	0	0	1	0	0	0	1	1	3	1	0	1
1051020307	1	1	7	2	5	1	0	1	6	1	1	0	1	0	6	1	0	35	0	0	0	0	1	0	0	0	1	1	3	1	0	1
1051020308	1	1	2	0	2	1	0	1	1	1	1	0	1	0	1	1	0	36	0	0	0	0	0	0	0	0	1	1	3	1	0	1
1051020309	1	1	6	2	4	1	0	1	2	4	1	0	1	0	2	4	0	45	0	8	8	0	1	0	0	0	1	1	3	1	0	1
1051020310	1	1	7	4	3	1	1	0	4	3	1	1	0	0	4	2	1	0	45	5	0	0	1	0	0	0	0	1	3	1	0	1
1051020311	1	1	9	5	4	1	1	0	4	5	1	1	0	0	4	4	1	0	65	5	0	0	1	0	1	1	1	1	3	1	0	1
1051020312	1	1	8	4	4	1	1	0	6	2	1	1	0	1	4	3	0	0	41	0	0	0	1	0	0	0	1	1	3	1	0	1
1051020401	1	1	3	2	1	1	1	0	1	2	1	1	0	0	1	2	0	0	40	14	0	0	1	0	0	1	1	1	1	1	1	1
1051020402	1	1	1	0	1	1	0	1	0	1	1	0	1	0	0	1	0	52	0	0	0	0	1	0	0	0	1	1	1	1	1	1
1051020403	1	1	4	2	2	1	0	1	3	1	1	0	1	0	3	1	0	33	0	0	0	0	1	0	0	0	1	1	1	1	1	1
1051020404	1	1	8	2	6	1	1	0	6	2	1	1	0	0	4	4	0	0	45	0	0	0	0	0	0	0	0	1	2	1	0	0
1051020405	1	1	4	3	1	1	1	0	1	3	1	1	0	0	0	4	0	0	46	14	0	0	1	0	1	1	1	1	1	1	1	1
1051020406	1	1	4	2	2	1	1	0	0	4	1	1	0	0	0	3	1	0	70	0	0	0	1	0	0	1	1	1	1	1	1	1
1051020407	1	1	4	1	3	1	0	1	3	1	1	0	1	0	1	3	0	38	0	7	7	0	0	0	0	0	1	1	1	1	1	1
1051020408	1	1	8	3	5	1	1	0	4	4	1	1	0	0	3	5	0	0	53	10	0	0	1	0	0	0	1	1	1	1	1	1
1051020410	1	1	3	1	2	1	1	0	1	2	1	1	0	0	1	2	0	0	38	10	0	0	1	0	1	0	0	1	1	1	1	1
1051020411	1	1	2	1	1	1	1	0	0	2	1	1	0	0	0	0	2	0	80	4	0	0	1	0	0	0	1	1	1	1	1	1
1051020412	1	1	3	1	2	1	1	0	0	3	1	1	0	0	0	3	0	0	50	5	0	0	1	0	0	0	1	1	1	1	1	1
1051030101	1	1	6	3	3	1	1	0	2	4	1	1	0	1	1	4	0	0	37	12	0	0	1	0	0	0	0	1	3	1	0	1
1051030102	1	1	8	5	3	1	1	0	4	4	1	1	0	0	3	5	0	0	60	0	0	0	1	0	0	0	0	1	2	1	0	1
1051030103	1	1	6	3	3	1	1	0	2	4	1	1	0	0	0	6	0	0	60	5	0	0	1	0	0	0	0	1	3	1	0	1
1051030104	1	1	7	4	3	1	1	0	5	2	1	1	0	1	4	2	0	0	40	0	0	0	1	0	0	0	0	1	3	1	0	1
1051030105	1	1	9	7	2	1	1	0	2	7	1	1	0	0	2	7	0	0	59	8	0	0	1	0	0	0	0	1	3	1	0	1
1051030106	1	1	6	2	4	1	1	0	3	3	1	1	0	0	1	5	0	0	54	5	0	0	1	0	0	0	0	1	3	1	0	1
1051030107	1	1	7	3	4	1	1	0	3	4	1	1	0	1	1	5	0	0	60	0	0	0	1	1	0	0	0	1	2	1	0	1
1051030108	1	1	2	2	0	1	1	0	0	2	1	1	0	0	0	2	0	0	24	0	0	0	1	0	0	0	0	1	3	1	0	1
1051030109	1	1	5	3	2	1	1	0	3	2	1	1	0	0	3	2	0	0	37	0	0	0	0	0	0	0	0	1	3	1	0	1
1051030110	1	1	5	3	2	1	1	0	3	2	1	1	0	0	3	2	0	0	42	0	0	0	1	0	0	0	0	1	2	1	0	1
1051030111	1	1	4	2	2	1	1	0	1	3	1	1	0	0	1	3	0	0	55	0	0	0	1	0	0	0	0	1	3	1	0	1
1051030112	1	1	12	9	3	1	1	0	6	6	1	1	0	2	2	8	0	0	58	0	0	0	1	0	0	0	0	1	3	1	0	1
1051030201	1	1	6	4	2	1	1	0	4	2	1	1	0	0	4	2	0	0	40	12	0	0	0	0	0	1	1	1	1	1	1	1
1051030202	1	1	5	3	2	1	1	0	1	4	1	1	0	1	0	4	0	0	35	10	0	1	1	0	0	1	1	1	3	1	0	1
1051030203	1	1	9	4	5	1	1	0	3	6	1	1	0	1	2	5	1	0	36	0	0	0	1	0	0	0	0	1	1	1	1	1
1051030204	1	1	5	2	3	1	1	0	3	2	1	1	0	1	2	2	0	0	36	10	0	0	1	0	0	0	0	1	1	1	1	1
1051030205	1	1	2	0	2	1	0	1	0	2	1	0	1	0	0	2	0	50	0	0	0	0	0	0	0	0	1	1	3	1	0	1
1051030206	1	1	5	3	2	1	1	0	0	5	1	1	0	0	0	5	0	0	60	10	0	0	0	0	0	0	1	0	3	1	0	1
1051030207	1	1	1	1	0	1	1	0	0	1	1	1	0	0	0	1	0	0	46	8	0	0	0	0	0	0	0	1	1	1	1	1
1051030208	1	1	4	2	2	1	1	0	0	4	1	1	0	0	0	4	0	0	45	10	0	0	0	0	0	0	0	1	1	1	1	1
1051030210	1	1	5	2	3	1	1	0	1	4	1	1	0	1	0	3	1	0	65	10	0	0	1	0	0	0	0	1	3	1	0	1
1051030211	1	1	6	4	2	1	1	0	2	4	1	1	0	0	1	5	0	0	48	0	0	0	1	0	0	0	1	1	2	1	0	1
1051030212	1	1	7	2	5	1	1	0	5	2	1	1	0	0	5	2	0	0	35	0	0	0	1	0	0	0	0	1	2	1	0	1
1051030301	1	1	7	4	3	1	1	0	4	3	1	1	0	1	3	2	1	0	41	5	0	0	1	0	0	0	1	1	1	1	1	1
1051030302	1	1	8	5	3	1	1	0	3	5	1	1	0	0	1	7	0	0	45	5	0	0	1	0	0	0	1	1	1	1	1	1
1051030303	1	1	6	2	4	1	1	0	4	2	1	1	0	0	3	3	0	0	45	8	0	0	1	0	0	1	1	1	3	1	0	1
1051030304	1	1	11	8	3	1	1	0	6	5	1	1	0	0	5	5	1	0	48	7	0	0	1	0	0	0	1	1	3	1	0	1
1051030305	1	1	6	2	4	1	1	0	3	3	1	1	0	0	2	4	0	0	43	10	0	0	1	0	0	0	1	1	3	1	0	1
1051030306	1	1	12	7	5	1	1	0	5	7	1	1	0	2	2	8	0	0	51	2	0	0	1	0	0	0	1	1	1	1	1	1
1051030307	1	1	4	1	3	1	1	0	2	2	1	1	0	2	0	2	0	0	26	0	0	0	1	0	0	0	1	0	3	1	0	1
1051030308	1	1	7	4	3	1	1	0	0	7	1	1	0	0	0	5	2	0	68	1	0	0	1	0	0	1	1	1	1	1	1	1
1051030309	1	1	6	3	3	1	1	0	4	2	1	1	0	0	2	4	0	0	46	10	0	0	1	0	0	0	1	1	1	1	1	1
1051030310	1	1	5	3	2	1	1	0	3	2	1	1	0	0	3	2	0	0	45	10	0	0	1	0	0	0	1	1	3	1	0	1
1051030311	1	1	4	1	3	1	1	0	2	2	1	1	0	0	2	2	0	0	36	0	0	0	1	0	0	0	1	1	1	1	1	1
1051030312	1	1	5	3	2	1	1	0	1	4	1	1	0	0	0	5	0	0	52	0	0	0	1	0	0	0	1	1	3	1	0	1
1051030401	1	1	8	5	3	1	1	0	3	5	1	1	0	1	1	6	0	0	52	8	0	0	1	0	0	1	1	1	3	1	0	1
1051030402	1	1	5	3	2	1	1	0	3	2	1	1	0	0	3	2	0	0	45	0	0	0	0	0	0	0	1	1	1	1	1	1
1051030403	1	1	5	2	3	1	1	0	3	2	1	1	0	1	2	2	0	0	42	14	0	0	1	0	0	0	1	1	3	1	0	1
1051030404	1	1	8	4	4	1	1	0	3	5	1	1	0	0	2	6	0	0	48	14	0	0	1	0	0	0	0	1	3	1	0	1
1051030405	1	1	5	4	1	1	1	0	3	2	1	1	0	0	3	2	0	0	50	21	0	0	1	0	0	0	1	1	3	1	0	1
1051030406	1	1	5	4	1	1	1	0	3	2	1	1	0	0	3	2	0	0	40	0	0	0	1	0	0	0	1	1	3	1	0	1
1051030407	1	1	8	4	4	1	1	0	5	3	1	1	0	0	4	4	0	0	50	8	0	0	1	0	0	0	1	1	3	1	0	1
1051030408	1	1	5	2	3	1	1	0	3	2	1	1	0	0	3	2	0	0	39	10	0	0	1	1	0	1	1	1	3	1	0	1
1051030409	1	1	5	3	2	2	1	1	1	4	2	1	1	1	0	4	0	45	25	10	10	0	1	0	0	0	0	1	3	1	0	1
1051030410	1	1	2	1	1	1	1	0	0	2	1	1	0	0	0	2	0	0	32	8	0	0	0	0	0	0	0	1	3	1	0	1
1051030411	1	1	8	4	4	1	1	0	3	5	1	1	0	0	1	7	0	0	50	10	0	0	1	0	0	1	1	1	3	1	0	1
1051030412	1	1	8	6	2	1	1	0	3	5	1	1	0	0	2	4	2	0	45	10	0	0	1	0	0	0	1	1	3	1	0	1
1051040101	1	1	7	3	4	1	1	0	5	2	1	1	0	2	3	2	0	0	30	5	0	0	0	0	0	0	0	1	3	1	0	1
1051040102	1	1	11	5	6	1	1	0	5	6	1	1	0	1	3	7	0	0	58	12	0	0	1	0	0	1	1	1	3	1	0	1
1051040103	1	1	20	12	8	1	1	0	7	13	1	1	0	1	5	12	2	0	70	0	0	0	1	0	0	1	1	1	3	1	0	1
1051040104	1	1	5	3	2	1	1	0	2	3	1	1	0	0	2	2	1	0	35	12	0	0	1	0	0	0	1	1	3	1	0	1
1051040105	1	1	8	5	3	1	1	0	1	7	1	1	0	0	0	8	0	0	50	5	0	0	1	0	0	0	1	1	3	1	0	1
1051040106	1	1	6	3	3	1	1	0	4	2	1	1	0	1	3	2	0	0	36	10	0	0	1	0	0	0	1	1	3	1	0	1
1051040107	1	1	10	5	5	1	1	0	1	9	1	1	0	1	0	8	1	0	66	10	0	0	1	0	0	0	0	1	2	1	0	1
1051040108	1	1	4	1	3	1	1	0	1	3	1	1	0	0	1	2	1	0	49	3	0	0	1	0	0	0	1	1	3	1	0	1
1051040109	1	1	6	4	2	1	1	0	3	3	1	1	0	0	3	3	0	0	45	3	0	0	1	0	0	0	0	1	2	1	0	1
1051040110	1	1	4	2	2	0	0	0	0	4	0	0	0	0	0	2	2	0	0	4	0	0	1	0	1	0	0	1	2	1	0	1
1051040111	1	1	14	8	6	1	1	0	7	7	1	1	0	2	4	7	1	0	61	5	0	0	1	0	0	0	1	1	3	1	0	1
1051040201	1	1	7	2	5	1	1	0	3	4	1	1	0	0	2	5	0	0	51	12	0	0	1	0	0	0	1	1	3	1	0	1
1051040202	1	1	3	2	1	1	1	0	1	2	1	1	0	0	1	2	0	0	41	0	0	0	0	0	0	0	1	1	3	1	0	1
1051040203	1	1	15	9	6	1	1	0	7	8	1	1	0	2	3	10	0	0	52	0	0	0	1	1	0	0	1	1	3	1	0	1
1051040204	1	1	8	4	4	1	1	0	5	3	1	1	0	0	5	2	1	0	45	0	0	0	0	0	0	0	1	1	3	1	0	1
1051040205	1	1	5	2	3	1	1	0	3	2	1	1	0	1	2	2	0	0	35	11	0	0	1	0	0	0	1	1	3	1	0	1
1051040206	1	1	8	4	4	1	1	0	5	3	1	1	0	0	3	5	0	0	22	10	0	0	1	0	0	1	1	1	3	1	0	1
1051040207	1	1	6	3	3	1	1	0	0	6	1	1	0	0	0	6	0	0	49	9	0	0	1	0	0	0	1	1	3	1	0	1
1051040208	1	1	7	6	1	1	1	0	2	5	1	1	0	1	1	5	0	0	60	0	0	0	0	0	0	0	1	1	2	1	0	1
1051040209	1	1	7	2	5	1	1	0	2	5	1	1	0	1	1	4	1	0	30	0	0	0	1	1	0	0	1	1	3	1	0	1
1051040210	1	1	6	5	1	1	1	0	0	6	1	1	0	0	0	6	0	0	58	0	0	0	1	1	0	0	1	1	3	1	0	1
1051040211	1	1	7	5	2	1	1	0	3	4	1	1	0	0	1	5	1	0	42	5	0	0	1	0	0	0	1	1	1	1	1	1
1051040212	1	1	8	4	4	1	1	0	5	3	1	1	0	1	4	3	0	0	38	0	0	0	1	0	0	0	1	1	3	1	0	1
1051040301	1	1	4	1	3	1	1	0	2	2	1	1	0	1	1	2	0	0	25	6	0	0	0	0	0	1	0	1	2	1	0	1
1051040302	1	1	8	4	4	1	1	0	4	4	1	1	0	0	4	4	0	0	43	3	0	0	1	0	0	0	0	1	2	1	0	1
1051040303	1	1	6	3	3	1	1	0	4	2	1	1	0	1	3	2	0	0	26	0	0	0	1	0	0	0	0	1	3	1	0	1
1051040304	1	1	3	1	2	1	1	0	2	1	1	1	0	1	0	2	0	0	25	11	0	0	1	0	0	0	0	1	2	1	0	1
1051040305	1	1	5	3	2	1	1	0	2	3	1	1	0	0	2	1	2	0	70	0	0	0	0	0	0	0	0	1	2	1	0	0
1051040306	1	1	2	1	1	1	1	0	0	2	1	1	0	0	0	2	0	0	25	0	0	0	0	0	0	0	0	1	2	1	0	1
1051040307	1	1	7	4	3	1	1	0	4	3	1	1	0	0	4	2	1	0	43	0	0	0	1	0	0	0	0	1	3	1	0	1
1051040309	1	1	10	5	5	1	1	0	5	5	1	1	0	2	3	5	0	0	29	9	0	0	1	0	1	0	0	1	3	1	0	0
1051040310	1	1	4	3	1	1	1	0	2	2	1	1	0	1	1	2	0	0	26	0	0	0	1	0	0	0	0	1	3	1	0	1
1051040311	1	1	9	6	3	1	1	0	3	6	1	1	0	0	2	7	0	0	51	0	0	0	1	0	0	0	0	0	2	0	0	1
1051040312	1	1	10	3	7	1	1	0	4	6	1	1	0	0	3	6	1	0	55	8	0	0	1	0	0	0	0	0	2	0	0	1
1051040401	1	1	7	2	5	1	1	0	1	6	1	1	0	0	1	5	1	0	48	9	0	0	1	0	0	1	1	1	3	1	0	1
1051040402	1	1	5	2	3	1	1	0	3	2	1	1	0	0	3	2	0	0	45	10	0	0	0	0	1	0	1	1	3	1	0	1
1051040403	1	1	2	1	1	1	1	0	0	2	1	1	0	0	0	2	0	0	42	5	0	0	1	0	0	1	1	1	3	1	0	1
1051040404	1	1	5	2	3	1	1	0	3	2	1	1	0	0	3	2	0	0	34	8	0	0	1	0	1	0	1	1	1	1	1	1
1051040405	1	1	8	6	2	1	1	0	4	4	1	1	0	0	2	6	0	0	40	10	0	0	1	0	0	0	1	1	3	1	0	1
1051040406	1	1	5	2	3	1	1	0	0	5	1	1	0	0	0	3	2	0	73	14	0	0	1	0	0	1	1	1	1	1	1	1
1051040407	1	1	6	5	1	1	1	0	2	4	1	1	0	0	1	5	0	0	54	12	0	0	1	0	0	0	1	1	3	1	0	1
1051040408	1	1	2	1	1	1	1	0	0	2	1	1	0	0	0	2	0	0	32	23	0	0	0	0	0	0	1	1	3	1	0	1
1051040409	1	1	7	4	3	1	1	0	5	2	1	1	0	1	4	2	0	0	46	9	0	0	1	0	0	0	0	1	2	1	0	1
1051040410	1	1	6	4	2	1	1	0	3	3	1	1	0	0	3	2	1	0	39	9	0	0	1	0	1	0	1	1	3	1	0	1
1051040411	1	1	7	1	6	1	0	1	6	1	1	0	1	0	4	3	0	47	0	0	0	1	1	0	0	0	0	1	3	1	0	1
1052010101	1	2	5	2	3	1	1	0	2	3	1	1	0	0	0	5	0	0	55	0	0	0	1	0	1	0	0	1	2	0	0	0
1052010102	1	2	5	3	2	1	0	1	4	1	1	0	1	0	3	2	0	50	0	0	0	0	1	0	1	0	0	1	2	1	0	1
1052010103	1	2	2	1	1	1	1	0	0	2	1	1	0	0	0	2	0	0	35	0	0	0	1	0	1	0	0	1	2	1	0	1
1052010104	1	2	2	1	1	1	0	1	1	1	1	0	1	0	1	1	0	45	0	0	0	0	1	0	1	0	0	1	9	0	0	0
1052010105	1	2	8	4	4	1	1	0	4	4	1	1	0	0	4	3	1	0	38	8	0	0	1	0	1	1	0	1	4	1	0	1
1052010106	1	2	6	3	3	1	1	0	1	5	1	1	0	1	0	3	2	0	80	0	0	0	1	0	0	1	0	1	2	1	0	1
1052010107	1	2	5	2	3	1	1	0	1	4	1	1	0	1	0	4	0	0	58	5	0	0	1	0	0	0	0	1	2	0	0	1
1052010108	1	2	4	1	3	1	1	0	2	2	1	1	0	0	1	3	0	0	47	8	0	1	1	0	0	0	0	1	2	0	0	1
1052010109	1	2	4	2	2	1	1	0	0	4	1	1	0	0	0	4	0	0	60	8	0	0	1	0	1	1	0	1	2	1	0	1
1052010110	1	2	3	1	2	1	1	0	1	2	1	1	0	0	1	2	0	0	55	0	0	0	1	0	1	0	0	1	2	0	0	1
1052010111	1	2	7	5	2	1	1	0	3	4	1	1	0	1	2	3	1	0	65	8	0	0	1	0	1	1	0	1	3	1	0	0
1052010112	1	2	11	5	6	1	1	0	2	9	1	1	0	0	2	8	1	0	74	5	0	0	1	0	1	1	0	1	2	1	0	0
1052010113	1	2	8	6	2	1	1	0	5	3	1	1	0	0	5	2	1	0	45	8	0	0	1	0	1	1	0	1	3	1	0	0
1052010114	1	2	8	5	3	1	1	0	1	7	1	1	0	0	1	6	1	0	25	5	0	0	1	0	1	0	1	1	9	0	0	0
1052010115	1	2	1	0	1	1	0	1	0	1	1	0	1	0	0	1	0	60	0	0	0	0	1	0	0	0	0	1	2	1	0	0
1052010116	1	2	7	1	6	1	1	0	4	3	1	1	0	1	3	3	0	0	36	5	0	0	1	0	1	0	0	1	9	1	0	1
1052020101	1	2	3	1	2	1	1	0	0	3	1	1	0	0	0	1	2	0	67	10	0	0	1	0	1	0	0	1	3	1	0	0
1052020102	1	2	4	1	3	1	1	0	1	3	1	1	0	0	1	2	1	0	28	10	0	0	1	0	0	0	0	1	3	1	0	1
1052020103	1	2	7	4	3	1	1	0	3	4	1	1	0	0	1	5	1	0	45	8	0	0	1	0	0	0	0	1	9	1	0	0
1052020104	1	2	7	4	3	1	1	0	5	2	1	1	0	0	4	3	0	0	40	0	0	0	1	0	0	0	0	1	3	1	0	0
1052020105	1	2	4	2	2	1	1	0	0	4	1	1	0	0	0	4	0	0	55	10	0	0	1	0	0	0	0	1	3	1	0	0
1052020106	1	2	3	2	1	1	1	0	0	3	1	1	0	0	0	1	2	0	80	10	0	0	1	0	1	0	0	1	3	1	0	1
1052020107	1	2	4	3	1	1	1	0	1	3	1	1	0	0	1	3	0	0	60	10	0	0	1	0	1	0	0	1	3	1	0	0
1052020108	1	2	4	2	2	1	1	0	0	4	1	1	0	0	0	4	0	0	60	5	0	0	1	0	0	0	0	1	3	1	0	0
1052020109	1	2	6	1	5	1	1	0	2	4	1	1	0	0	2	2	2	0	70	10	0	0	1	1	0	0	0	1	3	1	0	0
1052020110	1	2	5	1	4	1	1	0	0	5	1	1	0	0	0	3	2	0	75	0	0	0	1	0	1	0	0	1	3	1	0	1
1052020111	1	2	7	4	3	1	1	0	5	2	1	1	0	0	4	3	0	0	50	0	0	0	1	0	0	0	0	1	1	0	1	1
1052020112	1	2	2	1	1	1	1	0	0	2	1	1	0	0	0	1	1	0	75	10	0	0	1	0	0	0	0	1	1	1	1	1
1052020113	1	2	8	3	5	1	1	0	3	5	1	1	0	2	1	4	1	0	35	10	0	0	1	0	1	0	0	1	1	1	1	1
1052020114	1	2	4	2	2	1	1	0	0	4	1	1	0	0	0	4	0	0	25	14	0	0	1	0	0	0	0	1	1	1	1	0
1052020115	1	2	3	1	2	1	1	0	1	2	1	1	0	1	0	2	0	0	53	0	0	0	1	0	1	0	0	1	2	1	0	0
1052020116	1	2	8	3	5	1	0	1	5	3	1	0	1	2	2	4	0	45	0	8	8	0	1	0	1	0	0	1	4	0	0	1
1052030101	1	2	5	1	4	1	1	0	3	2	1	1	0	1	2	2	0	0	27	5	0	0	1	0	0	0	0	1	3	1	0	0
1052030102	1	2	7	3	4	1	1	0	5	2	1	1	0	1	4	2	0	0	38	10	0	0	0	0	0	0	0	1	3	1	0	0
1052030103	1	2	6	4	2	1	1	0	4	2	1	1	0	0	4	2	0	0	39	6	0	0	1	0	1	0	0	1	1	1	1	1
1052030105	1	2	9	3	6	1	1	0	3	6	1	1	0	0	2	6	1	0	45	0	0	0	1	0	0	0	0	1	3	0	0	1
1052030107	1	2	4	3	1	1	1	0	1	3	1	1	0	0	1	3	0	0	58	10	0	0	1	0	1	1	0	1	1	1	1	1
1052030108	1	2	4	2	2	1	1	0	2	2	1	1	0	0	2	1	1	0	80	5	0	1	1	0	0	0	0	1	3	1	0	1
1052030109	1	2	4	1	3	1	1	0	2	2	1	1	0	1	1	2	0	0	37	18	0	0	1	0	1	0	0	1	2	1	0	0
1052030110	1	2	7	3	4	1	1	0	5	2	1	1	0	0	4	3	0	0	45	10	0	0	1	0	0	0	0	1	3	1	0	0
1052030111	1	2	8	4	4	1	1	0	1	7	1	1	0	0	0	8	0	0	57	12	0	0	1	0	1	1	0	1	2	1	0	0
1052030112	1	2	8	5	3	1	1	0	6	2	1	1	0	1	5	2	0	0	57	0	0	0	0	0	0	1	0	1	3	1	0	0
1052030113	1	2	4	2	2	1	1	0	2	2	1	1	0	0	2	2	0	0	35	10	0	0	1	0	1	1	0	1	9	1	0	0
1052030114	1	2	3	2	1	1	1	0	1	2	1	1	0	0	1	0	2	0	70	5	0	0	1	0	0	1	0	1	2	1	0	0
1052030115	1	2	11	4	7	1	1	0	6	5	1	1	0	0	4	5	2	0	90	10	0	0	1	0	1	0	0	1	2	1	0	0
1052030116	1	2	7	4	3	1	1	0	4	3	1	1	0	0	3	2	2	0	88	0	0	0	1	0	0	0	0	1	2	1	0	1
1052040101	1	2	4	3	1	1	0	1	1	3	1	0	1	0	0	4	0	36	0	0	0	0	1	0	0	0	1	1	3	1	0	1
1052040102	1	2	10	5	5	1	1	0	2	8	1	1	0	0	1	8	1	0	70	0	0	0	1	0	0	0	1	1	2	1	0	1
1052040103	1	2	5	3	2	1	1	0	2	3	1	1	0	0	2	2	1	0	40	5	0	0	0	0	0	0	1	1	3	1	0	1
1052040104	1	2	3	2	1	1	1	0	0	3	1	1	0	0	0	2	1	0	70	0	0	1	1	0	1	1	1	1	2	1	0	1
1052040106	1	2	7	3	4	1	1	0	5	2	1	1	0	0	3	4	0	0	48	12	0	0	1	0	0	0	1	1	3	1	0	1
1052040107	1	2	5	4	1	1	1	0	2	3	1	1	0	0	2	2	1	0	70	5	0	1	1	0	1	1	1	1	5	1	0	1
1052040108	1	2	5	3	2	1	1	0	3	2	1	1	0	0	3	2	0	0	30	8	0	1	1	0	0	0	1	1	3	1	0	1
1052040109	1	2	6	1	5	1	1	0	2	4	1	1	0	0	2	3	1	0	50	10	0	0	1	0	0	0	1	1	1	1	1	1
1052040110	1	2	6	2	4	1	1	0	2	4	1	1	0	0	1	5	0	0	50	0	0	0	1	0	0	0	1	1	3	1	0	1
1052040111	1	2	5	4	1	1	0	1	3	2	1	0	1	0	2	3	0	37	0	0	0	0	1	0	0	0	1	1	3	1	0	1
1052040112	1	2	8	3	5	1	1	0	5	3	1	1	0	0	2	6	0	0	50	5	0	0	0	0	0	0	1	1	3	1	0	1
1052040113	1	2	5	2	3	1	1	0	2	3	1	1	0	0	2	2	1	0	37	16	0	0	0	0	0	0	1	1	1	1	1	1
1052040114	1	2	3	1	2	1	1	0	0	3	1	1	0	0	0	2	1	0	65	5	0	0	1	0	0	1	1	1	3	1	0	1
1052040115	1	2	8	4	4	1	1	0	2	6	1	1	0	0	1	7	0	0	50	10	0	0	0	0	0	0	1	1	3	1	0	1
1052040116	1	2	7	4	3	1	1	0	2	5	1	1	0	0	0	5	2	0	99	0	0	0	1	0	0	0	1	1	3	1	0	1
1061010101	1	1	2	1	1	1	1	0	0	2	1	1	0	0	0	2	0	0	32	0	0	0	0	0	0	0	1	1	3	1	0	1
1061010102	1	1	11	6	5	1	0	1	5	6	1	0	1	2	2	7	0	52	0	0	0	0	0	0	0	0	1	1	2	1	0	1
1061010103	1	1	5	3	2	1	1	0	3	2	1	1	0	0	3	2	0	0	38	10	0	0	0	0	0	0	1	1	3	1	0	1
1061010104	1	1	26	15	11	1	1	0	10	16	1	1	0	2	6	17	1	0	80	0	0	0	1	0	1	1	1	1	3	1	0	1
1061010105	1	1	7	1	6	1	1	0	0	7	1	1	0	0	0	6	1	0	62	0	0	0	1	1	0	0	1	1	3	1	0	1
1061010106	1	1	6	2	4	1	1	0	4	2	1	1	0	1	3	2	0	0	31	0	0	0	1	0	0	0	1	1	3	1	0	1
1061010107	1	1	4	2	2	1	1	0	0	4	1	1	0	0	0	4	0	0	48	10	0	0	1	0	0	0	1	1	3	1	0	1
1061010108	1	1	2	1	1	1	1	0	0	2	1	1	0	0	0	1	1	0	70	14	0	0	1	1	0	0	1	1	3	1	0	1
1061010109	1	1	6	1	5	1	1	0	4	2	1	1	0	2	2	2	0	0	35	0	0	0	1	1	0	0	1	1	3	1	0	1
1061010110	1	1	11	4	7	1	1	0	7	4	1	1	0	1	6	4	0	0	39	0	0	0	0	0	0	0	1	1	1	1	1	1
1061010111	1	1	8	3	5	1	1	0	6	2	1	1	0	1	5	2	0	0	38	0	0	0	1	0	0	0	1	1	1	1	1	1
1061010112	1	1	5	2	3	1	1	0	2	3	1	1	0	0	1	4	0	0	42	0	0	0	1	0	0	0	1	1	3	1	0	1
1061010201	1	1	5	2	3	1	0	1	1	4	1	0	1	0	0	5	0	53	0	9	9	0	1	0	0	0	0	1	3	1	0	1
1061010202	1	1	6	3	3	1	0	1	3	3	1	0	1	0	3	3	0	51	0	0	0	0	1	0	0	0	0	1	3	1	0	1
1061010203	1	1	5	3	2	1	1	0	1	4	1	1	0	0	0	5	0	0	55	8	0	0	1	0	1	0	0	1	1	1	1	1
1061010204	1	1	7	4	3	1	1	0	4	3	1	1	0	1	3	2	1	0	37	8	0	0	1	0	0	0	0	1	3	1	0	1
1061010205	1	1	2	1	1	1	1	0	0	2	1	1	0	0	0	2	0	0	50	5	0	0	1	0	0	0	0	1	3	1	0	1
1061010206	1	1	4	2	2	1	1	0	2	2	1	1	0	0	2	2	0	0	28	8	0	0	1	0	0	0	0	1	1	1	1	1
1061010207	1	1	8	4	4	1	1	0	4	4	1	1	0	0	1	7	0	0	52	0	0	0	1	0	0	0	0	1	3	1	0	1
1061010208	1	1	2	1	1	1	1	0	0	2	1	1	0	0	0	2	0	0	32	14	0	0	1	0	0	0	0	1	1	1	1	1
1061010209	1	1	19	7	12	1	1	0	9	10	1	1	0	0	8	10	1	0	51	6	0	0	1	0	0	1	0	1	3	1	0	1
1061010210	1	1	8	3	5	1	1	0	1	7	1	1	0	0	0	7	1	0	65	0	0	0	1	0	0	0	0	1	3	1	0	1
1061010211	1	1	9	6	3	1	1	0	3	6	1	1	0	3	0	6	0	0	32	5	0	0	1	0	0	0	0	1	1	1	1	1
1061010212	1	1	7	5	2	1	1	0	2	5	1	1	0	1	1	3	2	0	70	0	0	0	1	0	0	0	0	1	3	1	0	1
1061010301	1	1	5	3	2	1	1	0	1	4	1	1	0	0	1	3	1	0	18	0	0	0	1	0	0	0	0	1	1	1	1	1
1061010302	1	1	8	4	4	1	1	0	4	4	1	1	0	0	3	5	0	0	46	0	0	0	1	0	0	0	0	1	1	1	1	1
1061010303	1	1	3	2	1	1	1	0	0	3	1	1	0	0	0	2	1	0	61	8	0	0	1	0	0	0	0	1	1	1	1	1
1061010304	1	1	9	3	6	1	1	0	5	4	1	1	0	0	3	6	0	0	53	9	0	0	0	0	0	1	0	1	3	1	0	1
1061010305	1	1	4	2	2	1	1	0	2	2	1	1	0	0	2	2	0	0	36	0	0	0	1	0	0	0	0	1	1	1	1	1
1061010306	1	1	8	4	4	1	1	0	6	2	1	1	0	0	6	2	0	0	36	0	0	0	1	0	0	0	0	1	1	1	1	1
1061010307	1	1	13	6	7	1	1	0	9	4	1	1	0	2	6	4	1	0	65	0	0	0	1	0	0	0	0	1	1	1	1	1
1061010308	1	1	5	4	1	1	1	0	4	1	1	1	0	0	2	3	0	0	43	0	0	0	1	0	1	0	0	1	1	0	1	1
1061010309	1	1	8	3	5	1	1	0	4	4	1	1	0	0	4	4	0	0	48	8	0	0	1	0	0	1	0	1	1	1	1	1
1061010310	1	1	7	3	4	1	1	0	5	2	1	1	0	0	5	2	0	0	51	0	0	0	1	0	0	0	0	1	3	1	0	1
1061010311	1	1	10	4	6	1	1	0	6	4	1	1	0	1	4	5	0	0	48	0	0	0	1	0	0	0	0	1	2	0	0	0
1061010312	1	1	7	4	3	1	1	0	3	4	1	1	0	1	2	4	0	0	35	0	0	0	1	0	0	0	0	1	1	1	1	1
1061010401	1	1	5	3	2	1	1	0	1	4	1	1	0	0	0	5	0	0	55	14	0	0	1	0	0	1	1	1	1	1	1	1
1061010402	1	1	10	7	3	1	1	0	6	4	1	1	0	0	5	5	0	0	48	14	0	0	1	0	0	1	1	1	1	1	1	1
1061010403	1	1	3	2	1	1	1	0	1	2	1	1	0	0	1	2	0	0	36	13	0	1	0	0	0	1	1	1	3	1	0	1
1061010404	1	1	6	3	3	1	1	0	4	2	1	1	0	1	3	2	0	0	39	12	0	0	1	0	0	0	1	1	1	1	1	1
1061010405	1	1	6	4	2	1	1	0	4	2	1	1	0	0	4	2	0	0	40	4	0	0	1	0	0	0	1	1	1	1	1	1
1061010406	1	1	2	1	1	1	1	0	0	2	1	1	0	0	0	1	1	0	64	12	0	1	1	0	0	1	1	1	3	1	0	1
1061010407	1	1	6	2	4	1	1	0	3	3	1	1	0	0	3	2	1	0	41	14	0	0	1	0	0	1	1	1	1	1	1	1
1061010408	1	1	3	2	1	1	1	0	2	1	1	1	0	0	0	3	0	0	58	12	0	0	1	0	0	1	1	1	3	1	0	1
1061010409	1	1	12	6	6	1	1	0	5	7	1	1	0	0	5	5	2	0	43	21	0	0	1	0	0	1	1	1	1	1	1	1
1061010410	1	1	13	5	8	1	0	1	8	5	1	0	1	2	5	4	2	30	0	0	0	0	1	0	0	1	1	1	1	1	1	1
1061010411	1	1	5	2	3	1	0	1	4	1	1	0	1	0	3	2	0	41	0	0	0	0	0	0	0	1	1	1	1	1	1	1
1061010412	1	1	1	0	1	1	0	1	0	1	1	0	1	0	0	0	1	68	0	0	0	0	1	0	0	1	1	1	1	1	1	1
1061020101	1	1	8	6	2	1	1	0	5	3	1	1	0	1	4	2	1	0	30	5	0	0	1	0	0	0	1	1	3	1	0	1
1061020102	1	1	14	8	6	1	1	0	4	10	1	1	0	1	0	13	0	0	55	12	0	0	1	0	0	1	1	1	1	1	1	0
1061020103	1	1	6	3	3	1	1	0	2	4	1	1	0	1	1	3	1	0	65	5	0	0	1	0	0	1	0	1	3	1	0	1
1061020104	1	1	10	6	4	1	1	0	5	5	1	1	0	1	3	5	1	0	41	2	0	0	1	0	0	1	1	1	1	1	1	0
1061020105	1	1	7	4	3	1	0	1	5	2	1	0	1	0	3	4	0	45	0	0	0	0	1	0	0	1	1	1	3	1	0	1
1061020106	1	1	4	3	1	1	0	1	1	3	1	0	1	0	1	3	0	44	0	8	8	0	1	0	0	1	1	1	3	1	0	1
1061020107	1	1	5	2	3	1	1	0	0	5	1	1	0	0	0	5	0	0	27	10	0	0	1	0	0	1	1	1	2	1	0	1
1061020108	1	1	5	2	3	1	1	0	3	2	1	1	0	0	3	2	0	0	46	4	0	0	1	0	0	1	1	1	3	1	0	1
1061020109	1	1	11	6	5	1	1	0	4	7	1	1	0	0	2	8	1	0	56	0	0	0	1	0	0	1	1	1	1	1	1	0
1061020110	1	1	9	6	3	1	1	0	3	6	1	1	0	1	1	7	0	0	56	0	0	0	1	0	1	1	1	1	3	1	0	1
1061020111	1	1	4	2	2	1	1	0	0	4	1	1	0	0	0	4	0	0	50	12	0	0	1	0	1	1	1	1	3	1	0	1
1061020112	1	1	10	4	6	1	1	0	6	4	1	1	0	1	4	4	1	0	46	10	0	0	1	0	0	0	1	1	3	1	0	1
1061020201	1	1	8	3	5	1	1	0	6	2	1	1	0	1	5	2	0	0	41	0	0	0	1	0	0	0	0	1	3	1	0	1
1061020202	1	1	10	3	7	1	1	0	3	7	1	1	0	1	2	5	2	0	65	5	0	0	1	0	0	1	0	1	3	1	0	1
1061020203	1	1	13	7	6	1	1	0	7	6	1	1	0	1	5	7	0	0	46	0	0	0	1	0	0	0	0	1	3	1	0	1
1061020204	1	1	4	3	1	1	1	0	0	4	1	1	0	0	0	3	1	0	58	0	0	1	1	0	0	0	0	1	3	1	0	1
1061020205	1	1	8	6	2	1	1	0	3	5	1	1	0	0	3	5	0	0	53	5	0	0	1	0	0	0	0	1	3	1	0	1
1061020206	1	1	6	4	2	1	1	0	3	3	1	1	0	0	2	4	0	0	44	12	0	0	1	0	0	0	0	1	3	1	0	0
1061020207	1	1	5	1	4	1	1	0	3	2	1	1	0	1	2	2	0	0	42	0	0	0	1	0	0	0	0	1	1	1	1	1
1061020208	1	1	6	3	3	1	1	0	4	2	1	1	0	1	3	2	0	0	36	3	0	0	1	0	0	0	0	1	3	1	0	1
1061020209	1	1	6	3	3	1	1	0	4	2	1	1	0	2	2	2	0	0	49	8	0	1	0	0	0	0	0	1	3	1	0	1
1061020210	1	1	3	2	1	1	1	0	1	2	1	1	0	0	1	2	0	0	35	8	0	0	1	0	0	0	0	1	1	1	1	1
1061020211	1	1	6	4	2	1	1	0	4	2	1	1	0	1	3	2	0	0	32	5	0	0	1	0	0	0	0	1	2	1	0	1
1061020212	1	1	10	4	6	1	1	0	5	5	1	1	0	0	5	5	0	0	52	0	0	0	1	0	1	0	0	1	2	0	0	0
1061020301	1	1	3	1	2	1	1	0	0	3	1	1	0	0	0	3	0	0	31	16	0	1	1	0	0	1	0	1	3	1	0	1
1061020302	1	1	4	1	3	1	1	0	1	3	1	1	0	1	0	3	0	0	58	0	0	0	1	0	0	0	0	1	3	1	0	1
1061020303	1	1	3	2	1	1	1	0	1	2	1	1	0	1	0	2	0	0	38	10	0	0	1	0	0	1	0	1	3	1	0	1
1061020304	1	1	3	2	1	1	1	0	0	3	1	1	0	0	0	2	1	0	62	0	0	0	1	0	0	0	0	1	3	1	0	1
1061020305	1	1	3	1	2	1	1	0	1	2	1	1	0	0	1	2	0	0	35	8	0	0	0	0	0	1	1	1	3	1	0	1
1061020306	1	1	4	3	1	1	1	0	2	2	1	1	0	1	1	2	0	0	35	0	0	0	1	0	0	0	0	1	3	1	0	1
1061020307	1	1	5	3	2	1	0	1	4	1	1	0	1	0	2	3	0	53	0	0	0	0	1	0	0	0	0	1	3	1	0	0
1061020308	1	1	8	5	3	1	1	0	6	2	1	1	0	0	5	3	0	0	39	0	0	0	1	0	0	1	1	1	3	1	0	1
1061020309	1	1	3	2	1	1	1	0	0	3	1	1	0	0	0	3	0	0	58	0	0	0	1	0	0	0	0	1	3	1	0	1
1061020310	1	1	9	3	6	1	1	0	5	4	1	1	0	1	3	5	0	0	57	0	0	0	1	0	0	1	0	1	3	1	0	1
1061020311	1	1	7	5	2	1	1	0	5	2	1	1	0	2	3	2	0	0	40	8	0	0	0	0	0	1	1	1	3	1	0	1
1061020312	1	1	5	2	3	1	1	0	1	4	1	1	0	0	1	4	0	0	51	21	0	0	1	0	0	1	0	1	3	1	0	1
1061020401	1	1	4	3	1	1	1	0	1	3	1	1	0	0	1	3	0	0	42	5	0	1	1	0	0	1	0	1	3	1	0	1
1061020402	1	1	2	1	1	1	0	1	1	1	1	0	1	0	0	2	0	45	0	0	0	0	1	0	0	0	0	1	3	1	0	1
1061020403	1	1	6	2	4	1	1	0	3	3	1	1	0	0	3	2	1	0	33	9	0	0	1	0	0	0	0	1	3	1	0	1
1061020404	1	1	6	4	2	1	1	0	3	3	1	1	0	0	1	5	0	0	55	14	0	0	0	0	0	1	0	1	3	1	0	1
1061020405	1	1	5	3	2	1	1	0	3	2	1	1	0	0	3	2	0	0	40	10	0	0	0	0	0	1	0	1	3	1	0	1
1061020406	1	1	6	4	2	1	1	0	4	2	1	1	0	0	4	2	0	0	35	5	0	0	1	0	0	0	0	1	3	1	0	1
1061020407	1	1	6	4	2	1	1	0	1	5	1	1	0	0	0	6	0	0	48	16	0	1	1	0	0	1	0	1	3	1	0	1
1061020408	1	1	5	2	3	1	1	0	3	2	1	1	0	1	2	2	0	0	32	10	0	0	1	0	0	0	0	1	3	1	0	1
1061020409	1	1	4	1	3	1	1	0	0	4	1	1	0	0	0	4	0	0	50	5	0	1	1	0	0	1	0	1	3	1	0	1
1061020410	1	1	7	3	4	1	1	0	5	2	1	1	0	1	4	2	0	0	40	0	0	0	1	0	0	1	0	1	3	0	0	0
1061020411	1	1	5	4	1	1	1	0	3	2	1	1	0	1	2	2	0	0	35	0	0	0	1	0	0	1	0	1	1	1	1	0
1061020412	1	1	6	1	5	1	1	0	3	3	1	1	0	0	3	1	2	0	75	0	0	0	0	0	0	1	0	1	3	1	0	1
1061030101	1	1	3	2	1	1	1	0	1	2	1	1	0	0	1	2	0	0	45	8	0	0	1	0	1	0	1	1	3	1	0	1
1061030102	1	1	7	3	4	1	1	0	1	6	1	1	0	0	1	5	1	0	50	9	0	0	1	0	0	1	1	1	1	1	1	1
1061030103	1	1	3	1	2	1	1	0	0	3	1	1	0	0	0	3	0	0	32	8	0	0	1	0	0	0	1	1	1	1	1	1
1061030104	1	1	5	1	4	1	1	0	2	3	1	1	0	0	2	2	1	0	40	10	0	0	1	0	0	0	1	1	1	1	1	1
1061030105	1	1	6	4	2	1	1	0	4	2	1	1	0	1	3	2	0	0	37	14	0	0	1	0	1	1	1	1	3	1	0	1
1061030106	1	1	6	3	3	1	1	0	2	4	1	1	0	0	0	6	0	0	48	0	0	0	1	0	1	1	1	1	3	1	0	1
1061030107	1	1	5	3	2	1	1	0	3	2	1	1	0	0	3	2	0	0	43	11	0	0	1	0	0	0	1	1	2	1	0	1
1061030108	1	1	8	5	3	1	1	0	4	4	1	1	0	0	4	2	2	0	35	5	0	0	1	0	0	0	1	1	3	1	0	1
1061030109	1	1	7	2	5	1	1	0	4	3	1	1	0	0	2	5	0	0	51	4	0	0	1	0	0	1	1	1	3	1	0	1
1061030110	1	1	6	2	4	1	0	1	4	2	1	0	1	0	3	2	1	35	0	0	0	0	1	0	0	0	1	1	3	1	0	1
1061030111	1	1	6	3	3	1	1	0	4	2	1	1	0	1	3	2	0	0	39	6	0	0	0	0	0	0	1	1	3	1	0	1
1061030112	1	1	4	2	2	1	1	0	0	4	1	1	0	0	0	3	1	0	69	5	0	0	1	0	0	0	0	1	3	1	0	1
1061030201	1	1	7	2	5	1	1	0	5	2	1	1	0	0	5	2	0	0	40	10	0	0	0	0	0	0	1	1	3	1	0	1
1061030202	1	1	8	2	6	1	1	0	3	5	1	1	0	2	0	6	0	0	60	0	0	0	1	1	0	0	1	1	2	1	0	1
1061030203	1	1	3	2	1	1	1	0	0	3	1	1	0	0	0	2	1	0	73	0	0	0	1	0	0	1	1	1	3	1	0	1
1061030204	1	1	7	4	3	1	1	0	2	5	1	1	0	0	1	5	1	0	42	8	0	1	1	0	0	1	1	1	3	1	0	1
1061030205	1	1	6	1	5	1	1	0	4	2	1	1	0	1	3	2	0	0	41	4	0	0	1	0	0	0	1	1	3	1	0	1
1061030206	1	1	11	7	4	1	1	0	7	4	1	1	0	0	5	6	0	0	42	0	0	0	1	0	0	1	1	1	3	1	0	1
1061030207	1	1	6	2	4	1	1	0	4	2	1	1	0	0	3	3	0	0	38	7	0	0	1	0	0	1	1	1	3	1	0	1
1061030208	1	1	6	4	2	1	1	0	2	4	1	1	0	2	0	4	0	0	28	10	0	0	1	0	0	1	1	1	2	1	0	1
1061030209	1	1	7	4	3	1	1	0	3	4	1	1	0	1	2	3	1	0	48	0	0	0	1	0	0	0	1	1	2	1	0	1
1061030210	1	1	10	4	6	1	0	1	8	2	1	0	1	2	6	2	0	36	0	0	0	0	1	0	0	0	1	1	3	1	0	1
1061030211	1	1	5	3	2	1	1	0	2	3	1	1	0	0	2	3	0	0	48	5	0	0	0	0	0	0	1	1	2	1	0	1
1061030212	1	1	11	6	5	1	1	0	3	8	1	1	0	0	1	10	0	0	54	10	0	0	1	1	0	0	1	1	3	1	0	1
1061030301	1	1	1	1	0	1	1	0	0	1	1	1	0	0	0	1	0	0	42	10	0	0	0	0	0	0	0	1	3	1	0	1
1061030302	1	1	4	1	3	1	1	0	2	2	1	1	0	1	1	2	0	0	28	8	0	0	0	0	0	0	0	0	9	1	0	1
1061030303	1	1	9	5	4	1	1	0	4	5	1	1	0	0	3	6	0	0	55	5	0	0	1	0	0	1	0	1	3	1	0	0
1061030304	1	1	4	2	2	1	1	0	2	2	1	1	0	0	2	2	0	0	40	0	0	0	1	1	0	0	0	1	3	1	0	1
1061030305	1	1	9	3	6	1	1	0	3	6	1	1	0	0	2	6	1	0	45	6	0	0	1	0	0	0	0	1	3	1	0	1
1061030306	1	1	8	5	3	1	1	0	2	6	1	1	0	2	0	6	0	0	45	0	0	0	0	0	0	1	0	1	2	1	0	1
1061030307	1	1	7	3	4	1	0	1	5	2	1	0	1	0	4	3	0	37	0	0	0	0	1	0	0	1	0	1	3	1	0	1
1061030308	1	1	6	2	4	1	1	0	2	4	1	1	0	0	1	5	0	0	52	12	0	0	1	0	0	0	0	1	3	1	0	1
1061030309	1	1	6	4	2	1	0	1	2	4	1	0	1	0	1	5	0	45	0	10	10	0	1	1	0	0	0	1	2	1	0	1
1061030310	1	1	6	4	2	2	1	1	4	2	2	1	1	1	3	2	0	28	32	10	10	0	1	0	0	0	0	1	3	1	0	1
1061030311	1	1	9	6	3	1	1	0	7	2	1	1	0	0	7	2	0	0	40	0	0	0	1	0	0	0	0	1	3	1	0	1
1061030312	1	1	2	1	1	1	1	0	0	2	1	1	0	0	0	0	2	0	65	10	0	0	1	0	0	0	0	1	3	1	0	1
1061030401	1	1	3	0	3	1	0	1	2	1	1	0	1	0	2	1	0	35	0	0	0	0	0	0	0	0	0	1	9	1	0	1
1061030402	1	1	7	3	4	1	1	0	4	3	1	1	0	1	3	3	0	0	32	0	0	0	1	0	1	0	0	1	1	1	1	1
1061030403	1	1	11	4	7	1	1	0	4	7	1	1	0	0	3	8	0	0	55	10	0	0	1	0	0	0	0	1	1	1	1	1
1061030404	1	1	10	4	6	1	1	0	3	7	1	1	0	2	1	7	0	0	50	0	0	0	1	0	0	0	0	1	1	1	1	1
1061030405	1	1	6	2	4	1	1	0	3	3	1	1	0	1	1	4	0	0	52	10	0	0	0	0	1	0	0	1	1	1	1	1
1061030406	1	1	7	4	3	1	1	0	4	3	1	1	0	0	3	4	0	0	46	5	0	0	1	1	0	0	0	1	1	1	1	1
1061030407	1	1	8	3	5	1	1	0	6	2	1	1	0	1	4	3	0	0	46	0	0	0	1	0	0	0	0	1	1	1	1	1
1061030408	1	1	9	5	4	1	1	0	3	6	1	1	0	0	2	7	0	0	56	5	0	0	1	1	0	0	0	1	1	1	1	1
1061030409	1	1	6	3	3	1	0	1	4	2	1	0	1	0	3	3	0	49	0	0	0	0	0	0	0	0	0	1	1	1	1	1
1061030410	1	1	8	4	4	1	1	0	1	7	1	1	0	0	1	7	0	0	59	8	0	0	1	0	0	0	0	1	1	1	1	1
1061030411	1	1	4	1	3	1	1	0	2	2	1	1	0	1	1	2	0	0	33	12	0	0	1	0	0	0	0	1	1	1	1	1
1061030412	1	1	7	4	3	1	1	0	5	2	1	1	0	1	4	2	0	0	41	16	0	0	0	0	0	0	0	1	1	1	1	1
1061040101	1	1	13	5	8	1	1	0	6	7	1	1	0	2	4	5	2	0	67	8	0	0	1	0	0	1	1	1	3	1	0	0
1061040102	1	1	5	3	2	1	1	0	3	2	1	1	0	1	2	2	0	0	32	8	0	0	1	0	1	1	1	1	3	1	0	1
1061040103	1	1	6	2	4	1	1	0	4	2	1	1	0	0	3	3	0	0	39	8	0	0	1	0	1	1	1	1	3	1	0	1
1061040104	1	1	6	3	3	2	1	1	4	2	2	1	1	1	3	2	0	32	40	10	10	0	1	0	0	0	0	1	3	1	0	1
1061040105	1	1	3	1	2	1	0	1	1	2	1	0	1	0	0	3	0	56	0	10	10	0	1	0	1	1	1	1	3	1	0	0
1061040106	1	1	3	1	2	1	1	0	1	2	1	1	0	0	1	2	0	0	38	0	0	0	0	0	0	0	0	1	2	1	0	0
1061040107	1	1	6	3	3	1	1	0	3	3	1	1	0	0	2	4	0	0	33	14	0	0	1	0	0	0	0	1	3	1	0	1
1061040108	1	1	9	7	2	1	1	0	6	3	1	1	0	2	4	3	0	0	50	0	0	0	1	0	0	0	1	1	2	1	0	1
1061040109	1	1	4	0	4	1	0	1	2	2	1	0	1	0	1	3	0	39	0	0	0	0	1	0	0	0	0	1	2	1	0	0
1061040110	1	1	7	3	4	1	1	0	3	4	1	1	0	0	3	4	0	0	50	0	0	0	1	0	0	0	1	1	2	1	0	0
1061040111	1	1	7	5	2	1	0	1	3	4	1	0	1	1	1	5	0	49	0	0	0	0	1	0	0	0	1	1	3	1	0	0
1061040112	1	1	6	3	3	1	1	0	4	2	1	1	0	0	4	2	0	0	38	0	0	0	1	1	0	0	0	1	2	0	0	0
1061040201	1	1	5	2	3	1	1	0	3	2	1	1	0	1	2	2	0	0	22	8	0	0	1	0	0	0	1	1	2	1	0	1
1061040202	1	1	6	4	2	1	1	0	1	5	1	1	0	0	1	4	1	0	70	5	0	0	1	0	0	1	1	1	2	1	0	1
1061040203	1	1	4	2	2	1	1	0	2	2	1	1	0	0	1	2	1	0	68	0	0	1	1	1	0	1	1	1	3	1	0	1
1061040204	1	1	8	4	4	1	1	0	3	5	1	1	0	1	0	7	0	0	49	12	0	0	1	0	1	1	1	1	2	1	0	1
1061040205	1	1	2	1	1	1	1	0	0	2	1	1	0	0	0	2	0	0	35	5	0	0	1	0	1	1	1	1	3	1	0	1
1061040206	1	1	9	6	3	1	1	0	5	4	1	1	0	0	4	5	0	0	45	5	0	0	1	0	0	0	1	1	3	1	0	0
1061040207	1	1	7	3	4	1	1	0	5	2	1	1	0	0	3	4	0	0	50	5	0	0	1	0	0	1	1	1	3	1	0	1
1061040208	1	1	25	12	13	1	1	0	13	12	1	1	0	3	9	13	0	0	56	0	0	0	1	1	0	1	1	1	3	1	0	1
1061040209	1	1	6	3	3	1	0	1	4	2	1	0	1	0	3	3	0	40	0	5	5	0	1	0	0	0	0	1	2	0	0	0
1061040210	1	1	12	8	4	1	1	0	5	7	1	1	0	0	5	6	1	0	46	9	0	0	1	1	0	0	0	1	2	1	0	1
1061040211	1	1	14	8	6	1	1	0	4	10	1	1	0	2	2	9	1	0	62	0	0	0	1	0	0	1	1	1	3	1	0	1
1061040212	1	1	8	4	4	1	1	0	3	5	1	1	0	1	2	5	0	0	27	10	0	0	1	0	0	1	1	1	3	1	0	1
1061040301	1	1	4	3	1	1	1	0	2	2	1	1	0	0	2	2	0	0	35	10	0	0	1	0	0	0	0	1	3	1	0	1
1061040302	1	1	6	3	3	1	1	0	1	5	1	1	0	0	0	5	1	0	53	0	0	0	1	0	0	1	1	1	1	1	1	1
1061040303	1	1	4	2	2	1	1	0	2	2	1	1	0	1	1	2	0	0	34	4	0	0	1	0	0	0	0	1	1	1	1	1
1061040304	1	1	3	3	0	1	1	0	2	1	1	1	0	0	2	1	0	0	30	4	0	0	1	0	0	0	0	1	3	0	0	1
1061040305	1	1	8	4	4	1	1	0	4	4	1	1	0	2	2	3	1	0	65	6	0	0	1	0	0	0	1	1	2	1	0	1
1061040306	1	1	9	5	4	1	1	0	3	6	1	1	0	1	2	5	1	0	70	0	0	0	1	0	0	1	1	1	1	1	1	1
1061040307	1	1	6	3	3	1	1	0	2	4	1	1	0	0	2	2	2	0	39	10	0	0	1	0	0	0	1	1	3	1	0	1
1061040308	1	1	8	4	4	1	1	0	4	4	1	1	0	1	3	2	2	0	34	3	0	0	0	0	0	0	1	1	1	1	1	1
1061040309	1	1	7	3	4	1	1	0	0	7	1	1	0	0	0	7	0	0	30	5	0	0	1	0	0	0	1	1	3	1	0	1
1061040310	1	1	9	2	7	1	1	0	5	4	1	1	0	0	5	3	1	0	39	8	0	0	1	0	0	0	1	1	3	1	0	1
1061040311	1	1	4	2	2	1	1	0	0	4	1	1	0	0	0	3	1	0	62	10	0	1	1	0	0	0	1	1	3	1	0	1
1061040312	1	1	7	3	4	1	1	0	2	5	1	1	0	0	0	7	0	0	58	10	0	0	1	0	0	0	1	1	3	1	0	1
1061040401	1	1	2	1	1	1	0	1	1	1	1	0	1	0	1	1	0	40	0	0	0	0	1	0	0	1	0	1	3	1	0	1
1061040402	1	1	5	2	3	1	1	0	3	2	1	1	0	1	2	2	0	0	35	0	0	0	1	0	0	0	0	1	2	0	0	0
1061040403	1	1	3	2	1	1	1	0	1	2	1	1	0	0	1	1	1	0	40	23	0	0	1	0	0	0	0	0	2	0	0	1
1061040404	1	1	6	2	4	1	1	0	4	2	1	1	0	1	3	2	0	0	47	0	0	0	1	1	0	0	0	1	3	1	0	1
1061040405	1	1	5	2	3	1	0	1	4	1	1	0	1	0	2	3	0	52	0	0	0	0	1	0	0	0	1	0	3	1	0	1
1061040406	1	1	7	2	5	1	1	0	5	2	1	1	0	1	4	2	0	0	30	0	0	0	1	0	0	0	0	1	2	1	0	1
1061040407	1	1	10	5	5	1	1	0	6	4	1	1	0	0	5	5	0	0	52	7	0	0	1	0	0	1	0	0	2	1	0	1
1061040408	1	1	2	1	1	1	1	0	0	2	1	1	0	0	0	2	0	0	55	0	0	0	1	0	0	0	0	0	2	0	0	0
1061040409	1	1	3	1	2	1	0	1	2	1	1	0	1	0	2	1	0	38	0	0	0	0	1	0	0	0	0	1	2	1	0	0
1061040410	1	1	7	4	3	1	0	1	6	1	1	0	1	1	4	2	0	36	0	0	0	0	1	0	0	0	0	1	2	1	0	0
1061040411	1	1	4	2	2	1	1	0	2	2	1	1	0	0	1	2	1	0	62	0	0	0	1	0	0	0	0	0	2	1	0	0
1061040412	1	1	8	4	4	1	1	0	4	4	1	1	0	1	1	5	1	0	70	0	0	0	1	0	0	1	0	1	2	1	0	0
1062010101	1	2	9	4	5	1	1	0	7	2	1	1	0	1	6	2	0	0	40	0	0	0	1	0	1	0	0	1	2	0	0	1
1062010102	1	2	8	5	3	1	1	0	3	5	1	1	0	1	2	3	2	0	25	3	0	0	1	0	1	0	0	1	2	0	0	1
1062010103	1	2	2	1	1	1	1	0	0	2	1	1	0	0	0	0	2	0	64	0	0	0	1	0	1	0	0	1	2	0	0	1
1062010104	1	2	7	4	3	1	1	0	3	4	1	1	0	0	2	5	0	0	42	0	0	0	1	0	1	1	1	1	2	1	0	1
1062010105	1	2	6	2	4	1	1	0	1	5	1	1	0	0	0	5	1	0	62	0	0	0	1	0	1	0	0	1	2	0	0	0
1062010106	1	2	2	2	0	1	1	0	0	2	1	1	0	0	0	2	0	0	52	0	0	0	0	0	0	0	0	0	2	0	0	1
1062010107	1	2	6	4	2	1	1	0	3	3	1	1	0	0	3	3	0	0	59	0	0	0	1	0	1	0	0	1	2	0	0	0
1062010108	1	2	5	3	2	1	1	0	3	2	1	1	0	0	3	2	0	0	32	9	0	0	1	0	1	0	0	1	2	0	0	0
1062010109	1	2	2	1	1	1	1	0	0	2	1	1	0	0	0	1	1	0	70	0	0	0	0	0	1	0	0	0	2	0	0	0
1062010110	1	2	7	4	3	1	1	0	1	6	1	1	0	1	0	5	1	0	36	0	0	0	0	0	1	0	0	1	2	0	0	0
1062010111	1	2	10	5	5	1	1	0	1	9	1	1	0	0	1	7	2	0	64	0	0	0	0	0	1	0	0	1	2	0	0	0
1062010112	1	2	8	5	3	1	1	0	4	4	1	1	0	0	4	4	0	0	58	0	0	0	1	1	0	0	0	1	1	0	1	1
1062010113	1	2	9	5	4	1	1	0	5	4	1	1	0	1	4	3	1	0	65	0	0	0	1	0	0	0	0	1	2	0	0	0
1062010114	1	2	3	1	2	1	1	0	1	2	1	1	0	1	0	2	0	0	31	0	0	0	1	0	0	1	1	1	2	0	0	0
1062010115	1	2	14	8	6	1	1	0	10	4	1	1	0	1	8	5	0	0	42	10	0	0	1	0	1	0	0	1	1	0	1	0
1062010116	1	2	5	2	3	1	1	0	2	3	1	1	0	2	0	3	0	0	30	3	0	0	1	0	0	0	0	1	2	0	0	1
1062010201	1	2	8	5	3	1	1	0	2	6	1	1	0	1	1	6	0	0	52	0	0	0	1	0	1	0	0	1	2	1	0	1
1062010202	1	2	14	7	7	1	1	0	6	8	1	1	0	1	5	6	2	0	62	10	0	0	1	0	1	0	0	1	2	1	0	1
1062010203	1	2	16	11	5	1	1	0	8	8	1	1	0	3	4	8	1	0	65	12	0	0	1	0	1	1	0	1	3	1	0	1
1062010204	1	2	6	4	2	1	1	0	3	3	1	1	0	0	2	4	0	0	40	10	0	0	1	0	0	1	0	1	3	1	0	1
1062010205	1	2	9	4	5	1	1	0	4	5	1	1	0	0	3	6	0	0	48	0	0	0	1	0	0	0	0	1	2	1	0	1
1062010206	1	2	4	2	2	1	1	0	2	2	1	1	0	1	1	2	0	0	30	5	0	0	1	0	0	0	0	1	3	1	0	1
1062010207	1	2	9	3	6	1	1	0	2	7	1	1	0	2	0	7	0	0	58	0	0	0	1	0	1	0	0	1	3	1	0	1
1062010208	1	2	10	4	6	1	1	0	4	6	1	1	0	0	4	6	0	0	48	0	0	0	1	0	1	1	0	1	3	1	0	1
1062010209	1	2	5	4	1	1	1	0	3	2	1	1	0	1	2	2	0	0	32	5	0	0	1	0	1	0	0	1	3	1	0	1
1062010210	1	2	5	2	3	1	1	0	3	2	1	1	0	0	3	2	0	0	38	4	0	0	1	0	0	0	0	1	1	1	1	1
1062010211	1	2	5	2	3	1	1	0	0	5	1	1	0	0	0	5	0	0	25	7	0	0	1	0	1	0	0	1	1	1	1	1
1062010212	1	2	5	4	1	1	1	0	1	4	1	1	0	0	0	5	0	0	50	0	0	1	1	0	1	0	0	1	2	1	0	1
1062010213	1	2	8	5	3	1	1	0	6	2	1	1	0	1	5	2	0	0	32	10	0	0	1	0	1	0	0	1	2	1	0	1
1062010214	1	2	8	3	5	1	1	0	6	2	1	1	0	0	4	4	0	0	45	10	0	1	1	0	0	1	0	1	2	1	0	1
1062010215	1	2	1	1	0	1	1	0	0	1	1	1	0	0	0	1	0	0	30	9	0	0	1	0	0	0	0	1	1	1	1	1
1062010216	1	2	9	7	2	1	1	0	7	2	1	1	0	0	6	3	0	0	39	0	0	0	1	0	0	0	0	1	2	0	0	0
1062020101	1	2	3	2	1	1	1	0	1	2	1	1	0	0	1	2	0	0	38	10	0	0	1	0	0	0	0	0	2	0	0	0
1062020102	1	2	5	4	1	1	1	0	2	3	1	1	0	1	1	2	1	0	32	0	0	0	1	0	1	0	0	1	2	1	0	1
1062020103	1	2	6	3	3	1	1	0	4	2	1	1	0	0	3	3	0	0	36	5	0	0	1	0	0	0	0	1	2	1	0	0
1062020104	1	2	8	6	2	1	1	0	3	5	1	1	0	0	2	4	2	0	40	10	0	0	1	0	1	0	0	1	2	0	0	1
1062020105	1	2	12	6	6	1	1	0	4	8	1	1	0	0	3	8	1	0	45	5	0	0	1	0	0	0	0	1	2	1	0	1
1062020106	1	2	9	2	7	1	1	0	5	4	1	1	0	1	3	4	1	0	23	8	0	0	1	1	0	0	0	1	2	1	0	1
1062020107	1	2	7	2	5	1	0	1	6	1	1	0	1	0	6	1	0	35	0	0	0	0	1	1	0	0	0	1	2	0	0	1
1062020108	1	2	5	4	1	1	1	0	3	2	1	1	0	0	2	3	0	0	40	0	0	0	1	0	0	0	0	0	2	0	0	1
1062020109	1	2	9	5	4	1	1	0	5	4	1	1	0	0	4	5	0	0	51	0	0	0	1	1	0	0	0	1	2	1	0	1
1062020110	1	2	3	1	2	1	1	0	0	3	1	1	0	0	0	2	1	0	27	5	0	0	1	0	0	0	0	1	2	0	0	0
1062020111	1	2	6	3	3	1	1	0	2	4	1	1	0	0	1	5	0	0	50	7	0	0	1	0	1	0	0	1	2	1	0	0
1062020112	1	2	4	1	3	1	1	0	2	2	1	1	0	1	1	2	0	0	35	0	0	0	0	0	0	0	0	1	2	1	0	1
1062020113	1	2	7	3	4	1	1	0	5	2	1	1	0	1	4	2	0	0	36	0	0	0	1	0	0	0	0	1	2	1	0	1
1062020114	1	2	6	3	3	1	1	0	4	2	1	1	0	0	4	2	0	0	32	9	0	0	1	0	0	0	0	1	2	0	0	1
1062020115	1	2	5	3	2	1	1	0	3	2	1	1	0	0	3	2	0	0	58	0	0	0	1	0	0	0	0	1	2	0	0	0
1062020116	1	2	8	6	2	1	1	0	5	3	1	1	0	0	3	5	0	0	45	0	0	0	1	1	0	0	0	1	2	1	0	0
1062020201	1	2	8	4	4	1	1	0	5	3	1	1	0	0	5	2	1	0	41	10	0	0	0	0	1	0	0	1	2	0	0	0
1062020202	1	2	5	2	3	1	1	0	2	3	1	1	0	0	1	4	0	0	49	0	0	0	1	0	1	0	0	1	2	0	0	0
1062020203	1	2	9	4	5	1	1	0	4	5	1	1	0	1	2	6	0	0	59	10	0	0	1	1	0	0	0	1	1	1	1	0
1062020204	1	2	7	5	2	1	1	0	1	6	1	1	0	0	1	5	1	0	50	5	0	0	1	0	1	0	0	1	2	1	0	0
1062020205	1	2	4	3	1	1	1	0	0	4	1	1	0	0	0	4	0	0	52	7	0	0	1	0	0	0	0	1	2	1	0	1
1062020206	1	2	4	3	1	1	1	0	1	3	1	1	0	0	0	3	1	0	66	0	0	0	1	1	0	0	0	1	2	0	0	1
1062020207	1	2	4	2	2	1	1	0	0	4	1	1	0	0	0	3	1	0	65	0	0	0	1	0	1	0	0	1	2	0	0	1
1062020208	1	2	4	1	3	1	1	0	2	2	1	1	0	1	1	2	0	0	28	0	0	0	0	0	0	0	0	1	2	0	0	1
1062020209	1	2	2	1	1	1	1	0	0	2	1	1	0	0	0	0	2	0	66	0	0	0	1	0	0	0	0	1	2	0	0	0
1062020210	1	2	9	6	3	1	1	0	5	4	1	1	0	0	5	4	0	0	55	0	0	0	1	0	0	0	0	1	2	0	0	1
1062020211	1	2	6	4	2	1	1	0	1	5	1	1	0	0	0	4	2	0	61	0	0	0	1	1	0	0	0	1	2	0	0	0
1062020212	1	2	8	3	5	1	1	0	5	3	1	1	0	1	4	2	1	0	36	0	0	0	1	1	0	0	0	1	2	0	0	1
1062020213	1	2	3	1	2	1	1	0	0	3	1	1	0	0	0	1	2	0	82	0	0	1	1	0	0	0	0	1	2	1	0	1
1062020214	1	2	7	3	4	1	0	1	6	1	1	0	1	1	5	1	0	32	0	0	0	0	1	0	0	0	0	1	2	0	0	1
1062020215	1	2	7	2	5	1	0	1	6	1	1	0	1	0	6	1	0	52	0	0	0	0	1	0	0	0	0	1	2	1	0	0
1062020216	1	2	5	2	3	1	1	0	0	5	1	1	0	0	0	4	1	0	76	8	0	0	1	0	1	0	0	0	2	1	0	0
1062030101	1	2	4	2	2	1	1	0	2	2	1	1	0	0	1	2	1	0	65	10	0	0	1	1	0	1	0	1	2	1	0	1
1062030102	1	2	5	2	3	1	1	0	2	3	1	1	0	0	1	4	0	0	54	12	0	0	1	0	1	0	0	1	2	1	0	1
1062030103	1	2	6	3	3	1	1	0	2	4	1	1	0	0	0	6	0	0	45	5	0	0	1	0	1	1	0	1	2	0	0	0
1062030104	1	2	5	1	4	1	0	1	4	1	1	0	1	0	4	1	0	26	0	0	0	0	1	0	0	0	0	1	2	0	0	0
1062030105	1	2	4	3	1	1	1	0	1	3	1	1	0	1	0	2	1	0	70	0	0	1	1	0	0	1	0	1	2	1	0	1
1062030106	1	2	5	2	3	1	1	0	1	4	1	1	0	0	1	3	1	0	68	10	0	1	1	1	0	0	0	1	2	1	0	1
1062030107	1	2	2	1	1	1	1	0	0	2	1	1	0	0	0	2	0	0	43	9	0	0	1	0	0	0	0	1	2	1	0	1
1062030108	1	2	8	4	4	1	1	0	4	4	1	1	0	1	3	3	1	0	30	7	0	0	1	0	1	0	0	1	2	0	0	1
1062030109	1	2	6	3	3	1	1	0	2	4	1	1	0	1	1	2	2	0	75	0	0	0	1	0	0	0	0	1	2	0	0	1
1062030110	1	2	3	0	3	1	0	1	2	1	1	0	1	2	0	1	0	26	0	0	0	0	1	0	0	0	0	1	2	1	0	1
1062030111	1	2	5	4	1	2	1	1	3	2	2	1	1	0	2	3	0	45	55	8	8	0	1	0	1	0	0	1	2	0	0	0
1062030112	1	2	5	1	4	1	1	0	4	1	1	1	0	0	4	1	0	0	38	5	0	0	1	0	1	0	0	1	2	0	0	0
1062030113	1	2	4	3	1	1	1	0	1	3	1	1	0	0	1	3	0	0	50	8	0	0	1	0	1	0	0	1	2	1	0	1
1062030114	1	2	6	2	4	1	1	0	3	3	1	1	0	0	2	3	1	0	65	0	0	0	1	0	1	0	0	1	2	0	0	0
1062030115	1	2	2	1	1	1	1	0	0	2	1	1	0	0	0	2	0	0	55	0	0	0	1	0	0	0	0	1	2	0	0	0
1062030116	1	2	7	4	3	1	1	0	3	4	1	1	0	0	3	2	2	0	41	0	0	0	1	0	1	0	0	0	2	0	0	0
1062030201	1	2	6	2	4	1	1	0	4	2	1	1	0	2	2	1	1	0	68	5	0	0	1	0	0	1	1	1	2	1	0	1
1062030202	1	2	6	5	1	1	1	0	4	2	1	1	0	0	4	2	0	0	37	8	0	0	1	0	0	0	1	1	2	0	0	0
1062030203	1	2	3	2	1	1	1	0	0	3	1	1	0	0	0	3	0	0	52	8	0	0	1	0	1	0	1	1	2	1	0	1
1062030204	1	2	5	2	3	1	1	0	3	2	1	1	0	2	1	2	0	0	40	0	0	0	1	0	0	0	1	1	2	1	0	1
1062030205	1	2	6	1	5	1	1	0	1	5	1	1	0	1	0	4	1	0	29	12	0	0	1	0	1	0	1	1	2	1	0	1
1062030206	1	2	9	3	6	1	1	0	4	5	1	1	0	3	1	5	0	0	38	14	0	0	0	0	1	0	1	1	2	1	0	1
1062030207	1	2	3	1	2	1	1	0	0	3	1	1	0	0	0	3	0	0	36	10	0	0	1	0	1	0	1	1	1	1	1	1
1062030208	1	2	4	2	2	1	0	1	1	3	1	0	1	0	1	3	0	50	0	12	12	0	1	0	1	0	1	1	1	1	1	0
1062030209	1	2	4	1	3	1	1	0	0	4	1	1	0	0	0	4	0	0	59	8	0	0	1	0	1	0	1	1	3	1	0	1
1062030210	1	2	8	4	4	1	1	0	3	5	1	1	0	0	3	5	0	0	52	0	0	0	1	0	0	0	0	1	2	0	0	0
1062030211	1	2	6	3	3	1	1	0	2	4	1	1	0	0	2	2	2	0	45	7	0	0	1	0	0	0	0	1	3	1	0	1
1062030212	1	2	5	3	2	1	0	1	1	4	1	0	1	0	1	4	0	52	0	0	0	0	1	0	0	0	0	1	2	0	0	0
1062030213	1	2	6	4	2	1	1	0	3	3	1	1	0	0	2	4	0	0	48	5	0	0	1	0	0	0	0	1	2	0	0	0
1062030214	1	2	9	4	5	1	1	0	4	5	1	1	0	1	3	4	1	0	36	5	0	0	1	1	0	0	0	1	2	0	0	0
1062030215	1	2	3	0	3	1	0	1	2	1	1	0	1	0	2	1	0	48	0	0	0	0	0	0	0	0	0	0	2	0	0	0
1062030216	1	2	7	3	4	1	1	0	3	4	1	1	0	2	1	3	1	0	37	5	0	0	1	0	1	0	0	0	2	0	0	0
1062040101	1	2	7	3	4	1	1	0	3	4	1	1	0	0	3	3	1	0	36	10	0	0	1	0	1	1	0	1	2	1	0	1
1062040102	1	2	8	6	2	1	1	0	5	3	1	1	0	0	5	2	1	0	44	0	0	0	1	0	0	0	0	1	2	0	0	1
1062040103	1	2	7	4	3	1	1	0	2	5	1	1	0	0	0	5	2	0	75	5	0	0	1	0	1	1	0	1	2	1	0	1
1062040104	1	2	7	4	3	1	1	0	3	4	1	1	0	1	2	2	2	0	75	9	0	0	1	0	1	1	0	1	3	1	0	1
1062040105	1	2	7	3	4	1	1	0	3	4	1	1	0	0	1	6	0	0	52	10	0	0	1	0	1	0	0	1	2	1	0	1
1062040106	1	2	6	1	5	1	0	1	5	1	1	0	1	0	4	2	0	39	0	0	0	1	1	0	0	1	0	1	3	1	0	1
1062040107	1	2	3	2	1	1	1	0	0	3	1	1	0	0	0	3	0	0	60	17	0	0	1	0	1	1	1	1	3	1	0	1
1062040108	1	2	3	2	1	1	1	0	1	2	1	1	0	0	0	3	0	0	57	5	0	0	1	0	0	0	0	1	3	1	0	1
1062040109	1	2	8	5	3	1	1	0	5	3	1	1	0	0	2	6	0	0	40	0	0	0	1	0	0	0	0	1	2	0	0	1
1062040110	1	2	8	5	3	1	1	0	6	2	1	1	0	0	5	3	0	0	42	0	0	0	1	0	0	0	0	1	2	1	0	1
1062040111	1	2	3	2	1	1	1	0	1	2	1	1	0	0	0	3	0	0	46	10	0	0	1	0	0	0	0	1	2	0	0	1
1062040112	1	2	6	4	2	1	1	0	0	6	1	1	0	0	0	5	1	0	27	10	0	0	1	0	0	0	0	1	2	1	0	1
1062040113	1	2	7	3	4	1	1	0	2	5	1	1	0	0	2	5	0	0	48	0	0	0	1	0	0	0	0	1	2	1	0	1
1062040114	1	2	9	2	7	1	0	1	8	1	1	0	1	2	6	1	0	30	0	0	0	0	1	0	0	0	0	1	2	0	0	1
1062040115	1	2	9	3	6	1	1	0	7	2	1	1	0	1	5	3	0	0	45	8	0	0	1	0	0	0	0	1	3	1	0	1
1062040116	1	2	11	9	2	1	1	0	3	8	1	1	0	1	2	7	1	0	80	0	0	0	1	0	0	0	0	1	2	0	0	1
1062040201	1	2	13	4	9	1	1	0	8	5	1	1	0	0	7	5	1	0	54	0	0	0	1	0	1	0	0	1	2	1	0	1
1062040202	1	2	6	4	2	1	1	0	4	2	1	1	0	0	3	3	0	0	35	12	0	0	1	0	1	1	0	1	3	1	0	1
1062040203	1	2	3	1	2	1	1	0	1	2	1	1	0	0	0	3	0	0	50	5	0	1	1	0	0	0	0	1	2	1	0	1
1062040204	1	2	4	1	3	1	1	0	2	2	1	1	0	0	2	2	0	0	39	19	0	0	1	0	0	1	0	1	1	1	1	1
1062040205	1	2	16	8	8	1	1	0	10	6	1	1	0	1	8	7	0	0	45	6	0	0	1	1	0	0	0	1	2	1	0	1
1062040206	1	2	14	10	4	1	1	0	6	8	1	1	0	0	6	8	0	0	55	8	0	0	1	0	1	0	0	1	2	1	0	1
1062040207	1	2	3	2	1	1	1	0	0	3	1	1	0	0	0	3	0	0	55	0	0	0	1	0	0	0	0	1	2	1	0	1
1062040208	1	2	5	3	2	1	1	0	3	2	1	1	0	0	3	2	0	0	43	16	0	1	1	0	0	0	0	1	2	1	0	1
1062040209	1	2	7	2	5	1	1	0	5	2	1	1	0	0	4	3	0	0	45	6	0	0	1	0	0	0	0	1	2	1	0	1
1062040210	1	2	12	6	6	1	1	0	7	5	1	1	0	1	5	5	1	0	39	0	0	0	1	0	1	0	0	1	2	1	0	1
1062040211	1	2	4	3	1	1	1	0	2	2	1	1	0	0	2	2	0	0	45	10	0	1	1	1	0	0	0	1	2	1	0	1
1062040212	1	2	8	4	4	1	1	0	5	3	1	1	0	1	4	3	0	0	38	4	0	0	1	0	1	0	0	1	2	0	0	1
1062040213	1	2	5	4	1	1	1	0	1	4	1	1	0	0	1	4	0	0	28	0	0	0	1	0	1	0	0	1	2	0	0	1
1062040214	1	2	21	9	12	1	1	0	9	12	1	1	0	2	7	10	2	0	67	0	0	0	1	0	1	0	0	1	2	1	0	1
1062040215	1	2	6	5	1	1	1	0	1	5	1	1	0	0	0	6	0	0	57	10	0	0	1	0	1	0	0	1	2	1	0	1
1062040216	1	2	6	2	4	1	1	0	2	4	1	1	0	2	0	3	1	0	65	8	0	0	1	0	0	1	1	1	2	1	0	1
1071010101	1	1	5	3	2	1	1	0	2	3	1	1	0	1	1	3	0	0	30	10	0	0	1	0	1	1	1	1	3	1	0	1
1071010102	1	1	6	2	4	1	0	1	5	1	1	0	1	0	4	2	0	40	0	3	3	0	1	0	0	0	1	1	1	1	1	1
1071010103	1	1	8	5	3	1	1	0	3	5	1	1	0	0	3	4	1	0	79	14	0	0	1	0	1	1	1	1	1	1	1	1
1071010104	1	1	4	2	2	1	1	0	1	3	1	1	0	1	0	2	1	0	82	14	0	0	1	0	1	1	1	1	3	1	0	1
1071010105	1	1	8	3	5	1	1	0	2	6	1	1	0	1	1	6	0	0	28	12	0	0	1	0	0	0	1	1	3	1	0	1
1071010106	1	1	12	7	5	1	1	0	4	8	1	1	0	0	3	7	2	0	45	8	0	0	1	0	0	0	1	1	1	1	1	1
1071010107	1	1	1	0	1	1	0	1	0	1	1	0	1	0	0	1	0	60	0	0	0	0	1	0	0	0	1	1	1	1	1	0
1071010108	1	1	8	4	4	1	1	0	2	6	1	1	0	0	1	7	0	0	55	12	0	0	1	0	0	1	1	1	1	1	1	1
1071010109	1	1	6	3	3	1	1	0	2	4	1	1	0	0	0	6	0	0	51	12	0	0	1	0	0	0	1	1	3	1	0	1
1071010110	1	1	7	2	5	1	1	0	2	5	1	1	0	0	0	7	0	0	56	10	0	1	1	0	0	0	1	1	1	1	1	1
1071010111	1	1	6	3	3	1	1	0	3	3	1	1	0	0	2	4	0	0	45	6	0	0	1	0	1	0	1	1	1	1	1	1
1071010112	1	1	1	1	0	1	1	0	0	1	1	1	0	0	0	0	1	0	80	0	0	1	1	0	0	0	1	1	1	1	1	1
1071010201	1	1	7	4	3	1	1	0	4	3	1	1	0	1	3	3	0	0	35	14	0	0	1	0	0	1	0	1	3	1	0	1
1071010202	1	1	5	2	3	1	0	1	1	4	1	0	1	0	0	5	0	43	0	0	0	0	1	0	0	1	0	1	3	1	0	1
1071010203	1	1	5	2	3	1	1	0	1	4	1	1	0	1	0	2	2	0	70	0	0	0	1	0	0	0	0	1	2	1	0	1
1071010204	1	1	2	1	1	1	1	0	0	2	1	1	0	0	0	2	0	0	28	0	0	0	1	0	0	0	0	1	2	1	0	1
1071010205	1	1	4	2	2	1	1	0	2	2	1	1	0	0	2	2	0	0	60	0	0	0	1	0	0	1	1	0	2	1	0	1
1071010206	1	1	8	4	4	1	1	0	6	2	1	1	0	1	5	2	0	0	41	0	0	0	1	0	0	0	0	1	3	1	0	1
1071010207	1	1	4	2	2	1	1	0	0	4	1	1	0	0	0	3	1	0	70	0	0	0	1	0	0	0	0	1	2	1	0	1
1071010208	1	1	15	6	9	1	1	0	4	11	1	1	0	1	2	12	0	0	60	0	0	0	1	0	0	0	0	1	2	1	0	0
1071010209	1	1	6	4	2	1	1	0	4	2	1	1	0	0	4	1	1	0	72	4	0	0	1	0	0	1	0	1	3	1	0	1
1071010210	1	1	7	4	3	1	1	0	3	4	1	1	0	1	2	3	1	0	80	0	0	0	1	1	0	1	0	1	2	1	0	1
1071010211	1	1	8	3	5	1	1	0	4	4	1	1	0	2	2	3	1	0	32	0	0	0	1	0	0	0	0	1	2	1	0	0
1071010212	1	1	10	3	7	1	1	0	6	4	1	1	0	0	5	5	0	0	43	4	0	0	1	0	0	1	0	1	2	1	0	0
1071020101	1	1	10	4	6	1	1	0	7	3	1	1	0	0	5	5	0	0	48	10	0	0	0	0	1	0	0	1	3	1	0	1
1071020102	1	1	4	2	2	1	1	0	2	2	1	1	0	0	2	2	0	0	36	12	0	0	1	0	1	0	1	1	3	1	0	1
1071020103	1	1	8	2	6	1	0	1	4	4	1	0	1	2	2	3	1	41	0	12	12	0	1	0	0	0	0	1	3	1	0	1
1071020104	1	1	17	8	9	1	1	0	7	10	1	1	0	1	5	11	0	0	52	8	0	0	1	0	0	0	1	1	1	1	1	1
1071020105	1	1	6	1	5	1	1	0	4	2	1	1	0	1	3	2	0	0	33	0	0	0	1	0	0	0	1	1	1	1	1	1
1071020106	1	1	9	4	5	1	1	0	4	5	1	1	0	0	3	5	1	0	60	0	0	0	0	0	0	0	1	1	3	1	0	1
1071020107	1	1	3	2	1	1	1	0	1	2	1	1	0	1	0	2	0	0	31	8	0	0	1	0	0	0	1	1	3	1	0	1
1071020108	1	1	3	1	2	1	0	1	0	3	1	0	1	0	0	1	2	25	0	0	0	0	1	0	0	0	1	1	3	1	0	1
1071020109	1	1	2	1	1	1	1	0	0	2	1	1	0	0	0	2	0	0	38	12	0	1	1	0	0	0	1	1	1	1	1	1
1071020110	1	1	8	2	6	1	1	0	6	2	1	1	0	0	6	2	0	0	36	12	0	0	1	0	0	0	1	1	1	1	1	1
1071020111	1	1	6	2	4	1	1	0	3	3	1	1	0	0	3	3	0	0	46	10	0	0	0	0	0	0	0	1	3	1	0	1
1071020112	1	1	6	2	4	1	0	1	5	1	1	0	1	1	4	1	0	35	0	0	0	0	1	0	0	0	1	1	3	1	0	1
1071020201	1	1	9	5	4	1	1	0	1	8	1	1	0	0	0	9	0	0	53	10	0	0	1	0	1	1	1	1	2	1	0	1
1071020202	1	1	7	3	4	1	0	1	6	1	1	0	1	1	5	1	0	37	0	0	0	0	1	0	0	1	1	1	2	1	0	1
1071020203	1	1	11	4	7	1	0	1	6	5	1	0	1	1	4	5	1	45	0	0	0	0	1	0	1	1	0	1	3	1	0	0
1071020204	1	1	6	4	2	1	1	0	3	3	1	1	0	0	3	3	0	0	29	0	0	0	1	0	0	0	0	1	3	1	0	0
1071020205	1	1	6	2	4	1	1	0	4	2	1	1	0	1	3	2	0	0	32	0	0	0	0	0	0	0	0	1	2	1	0	0
1071020206	1	1	10	3	7	1	1	0	5	5	1	1	0	1	4	3	2	0	45	8	0	0	1	0	1	1	0	1	2	1	0	1
1071020207	1	1	6	3	3	1	1	0	3	3	1	1	0	0	1	5	0	0	52	0	0	0	1	0	0	0	0	1	2	0	0	0
1071020208	1	1	4	1	3	1	1	0	2	2	1	1	0	1	1	2	0	0	21	0	0	0	1	0	0	0	0	1	2	1	0	0
1071020209	1	1	6	4	2	1	1	0	5	1	1	1	0	0	4	2	0	0	52	0	0	0	1	0	0	0	0	1	2	1	0	1
1071020210	1	1	7	3	4	1	1	0	3	4	1	1	0	2	0	4	1	0	58	12	0	0	1	0	0	1	1	1	3	1	0	1
1071020211	1	1	5	3	2	1	1	0	0	5	1	1	0	0	0	5	0	0	60	0	0	0	1	0	0	1	1	1	3	1	0	1
1071020212	1	1	7	3	4	1	1	0	5	2	1	1	0	0	5	2	0	0	38	9	0	0	1	0	0	1	1	1	2	1	0	0
1071030101	1	1	9	5	4	1	1	0	1	8	1	1	0	0	0	8	1	0	80	5	0	0	1	0	0	1	0	1	3	1	0	1
1071030102	1	1	5	2	3	1	1	0	3	2	1	1	0	0	3	2	0	0	36	3	0	0	1	0	0	1	0	1	3	1	0	1
1071030103	1	1	10	3	7	1	1	0	4	6	1	1	0	2	2	5	1	0	33	10	0	1	1	0	0	1	0	1	3	1	0	1
1071030104	1	1	5	1	4	1	1	0	2	3	1	1	0	1	1	3	0	0	34	8	0	1	1	0	0	1	0	1	3	1	0	1
1071030105	1	1	8	2	6	1	1	0	1	7	1	1	0	0	0	8	0	0	60	10	0	0	1	0	0	1	0	1	3	1	0	1
1071030106	1	1	4	3	1	1	1	0	2	2	1	1	0	0	2	2	0	0	36	10	0	0	1	0	0	1	0	1	3	1	0	1
1071030107	1	1	8	4	4	1	1	0	3	5	1	1	0	0	2	6	0	0	53	4	0	0	1	0	0	0	0	1	2	1	0	1
1071030108	1	1	6	4	2	1	1	0	4	2	1	1	0	1	3	2	0	0	35	10	0	1	1	0	0	1	0	1	3	1	0	1
1071030109	1	1	3	2	1	1	1	0	0	3	1	1	0	0	0	3	0	0	52	12	0	1	1	0	0	1	0	1	3	1	0	1
1071030110	1	1	9	4	5	1	1	0	5	4	1	1	0	0	3	5	1	0	62	0	0	0	1	0	0	1	0	1	3	1	0	1
1071030111	1	1	3	1	2	1	1	0	0	3	1	1	0	0	0	3	0	0	26	0	0	0	1	0	0	0	0	0	2	0	0	0
1071030112	1	1	5	3	2	1	1	0	3	2	1	1	0	0	3	2	0	0	29	6	0	0	1	0	1	0	0	1	2	1	0	1
1071030201	1	1	9	5	4	1	1	0	2	7	1	1	0	0	0	9	0	0	48	8	0	0	0	0	0	0	0	1	3	1	0	1
1071030202	1	1	14	10	4	1	1	0	6	8	1	1	0	0	4	10	0	0	56	3	0	0	1	0	1	0	0	1	3	1	0	1
1071030203	1	1	14	9	5	1	0	1	7	7	1	0	1	2	5	6	1	62	0	8	8	0	1	1	0	0	0	1	3	1	0	1
1071030204	1	1	4	4	0	1	1	0	0	4	1	1	0	0	0	3	1	0	65	12	0	0	1	0	0	0	0	1	3	1	0	1
1071030205	1	1	8	6	2	1	1	0	6	2	1	1	0	1	4	3	0	0	40	8	0	0	1	0	0	1	0	1	3	1	0	1
1071030206	1	1	8	3	5	1	1	0	6	2	1	1	0	1	5	2	0	0	29	12	0	0	1	0	0	0	0	1	3	1	0	1
1071030207	1	1	7	4	3	1	1	0	4	3	1	1	0	0	3	4	0	0	42	10	0	1	1	0	0	1	0	1	3	1	0	1
1071030208	1	1	8	5	3	1	1	0	2	6	1	1	0	0	2	6	0	0	56	0	0	0	1	0	1	1	0	1	3	1	0	1
1071030209	1	1	11	4	7	1	0	1	4	7	1	0	1	2	1	8	0	46	0	10	10	0	0	0	0	0	0	1	3	1	0	1
1071030210	1	1	6	4	2	1	1	0	2	4	1	1	0	0	2	3	1	0	46	8	0	0	1	0	0	0	0	1	1	1	1	1
1071030211	1	1	5	2	3	1	1	0	3	2	1	1	0	1	2	2	0	0	39	8	0	0	1	0	0	1	0	1	1	1	1	1
1071030212	1	1	7	4	3	1	1	0	5	2	1	1	0	0	3	4	0	0	43	0	0	1	1	0	0	0	0	1	1	1	1	1
1071040101	1	1	7	3	4	1	1	0	2	5	1	1	0	0	1	5	1	0	60	12	0	1	1	0	0	1	0	1	1	1	1	1
1071040102	1	1	6	3	3	1	1	0	4	2	1	1	0	1	3	2	0	0	38	12	0	0	1	0	1	0	0	1	1	1	1	1
1071040103	1	1	3	2	1	1	1	0	0	3	1	1	0	0	0	3	0	0	58	12	0	0	1	0	1	1	0	1	1	1	1	1
1071040104	1	1	3	1	2	1	1	0	0	3	1	1	0	0	0	3	0	0	27	10	0	0	1	0	1	0	0	1	1	1	1	1
1071040105	1	1	8	4	4	1	1	0	2	6	1	1	0	0	1	6	1	0	45	6	0	0	1	0	0	0	0	1	1	1	1	1
1071040106	1	1	7	6	1	1	1	0	1	6	1	1	0	0	1	6	0	0	60	10	0	0	1	0	0	0	0	1	1	1	1	1
1071040107	1	1	4	3	1	0	0	0	0	4	0	0	0	0	0	4	0	0	0	10	0	0	1	0	0	1	0	1	3	1	0	1
1071040108	1	1	8	3	5	1	1	0	5	3	1	1	0	0	4	3	1	0	44	10	0	0	1	0	0	1	0	1	3	1	0	1
1071040109	1	1	2	1	1	1	0	1	0	2	1	0	1	0	0	2	0	53	0	8	8	0	1	0	0	1	0	1	3	1	0	1
1071040110	1	1	6	4	2	1	1	0	4	2	1	1	0	1	3	2	0	0	36	10	0	0	1	0	0	0	0	1	3	1	0	1
1071040111	1	1	3	2	1	1	1	0	0	3	1	1	0	0	0	3	0	0	22	4	0	0	1	0	1	0	0	1	2	1	0	1
1071040112	1	1	2	1	1	1	1	0	0	2	1	1	0	0	0	0	2	0	75	0	0	1	1	0	0	0	0	1	3	1	0	1
1071040201	1	1	7	5	2	1	1	0	4	3	1	1	0	1	3	3	0	0	34	10	0	1	1	0	0	0	0	1	3	1	0	1
1071040202	1	1	9	4	5	1	1	0	6	3	1	1	0	0	5	4	0	0	56	14	0	0	1	0	0	1	0	1	3	1	0	1
1071040203	1	1	8	2	6	1	1	0	6	2	1	1	0	0	6	2	0	0	43	0	0	1	1	1	0	1	0	1	3	1	0	1
1071040204	1	1	14	5	9	2	1	1	7	7	2	1	1	2	5	6	1	54	65	0	0	0	1	0	0	0	0	1	2	1	0	1
1071040205	1	1	7	5	2	1	1	0	5	2	1	1	0	1	4	2	0	0	42	5	0	0	1	0	0	0	0	1	3	1	0	1
1071040206	1	1	10	3	7	1	1	0	7	3	1	1	0	0	6	3	1	0	38	3	0	0	1	0	0	1	0	1	3	1	0	1
1071040207	1	1	15	10	5	1	1	0	7	8	1	1	0	2	4	7	2	0	45	0	0	0	1	0	0	1	0	1	2	1	0	1
1071040208	1	1	6	2	4	1	1	0	3	3	1	1	0	0	1	4	1	0	80	8	0	0	1	0	0	0	0	1	3	1	0	1
1071040209	1	1	6	3	3	1	1	0	4	2	1	1	0	1	3	2	0	0	35	0	0	0	1	0	0	0	0	1	2	1	0	1
1071040210	1	1	8	5	3	1	1	0	6	2	1	1	0	0	4	4	0	0	46	0	0	0	1	0	0	0	0	1	2	1	0	1
1071040211	1	1	6	3	3	1	1	0	1	5	1	1	0	0	1	5	0	0	60	5	0	0	1	0	0	1	0	1	2	1	0	1
1071040212	1	1	9	6	3	1	1	0	6	3	1	1	0	0	4	5	0	0	46	0	0	0	1	0	0	0	0	1	2	1	0	1
1072010101	1	2	11	6	5	1	1	0	5	6	1	1	0	0	4	5	2	0	70	0	0	0	1	0	1	0	0	0	2	0	0	1
1072010102	1	2	5	1	4	1	1	0	3	2	1	1	0	1	2	2	0	0	33	0	0	0	1	0	1	0	0	0	2	0	0	1
1072010103	1	2	7	3	4	1	1	0	4	3	1	1	0	2	2	3	0	0	36	0	0	0	1	0	1	0	0	0	2	0	0	0
1072010104	1	2	3	2	1	1	1	0	0	3	1	1	0	0	0	1	2	0	67	0	0	0	0	0	1	0	0	0	2	0	0	0
1072010105	1	2	2	1	1	1	1	0	0	2	1	1	0	0	0	2	0	0	45	0	0	0	0	0	1	0	0	0	2	0	0	0
1072010106	1	2	5	4	1	1	1	0	0	5	1	1	0	0	0	5	0	0	60	7	0	0	1	0	1	0	0	0	2	0	0	0
1072010107	1	2	9	7	2	1	1	0	5	4	1	1	0	1	4	4	0	0	59	0	0	0	1	0	1	0	0	0	2	0	0	0
1072010108	1	2	6	1	5	1	0	1	5	1	1	0	1	1	4	1	0	35	0	0	0	0	0	0	0	0	0	0	2	0	0	1
1072010109	1	2	6	5	1	1	1	0	4	2	1	1	0	1	3	2	0	0	37	0	0	0	1	0	1	0	0	0	2	0	0	0
1072010110	1	2	7	3	4	1	1	0	3	4	1	1	0	1	2	4	0	0	60	0	0	0	0	0	1	0	0	0	2	0	0	0
1072010111	1	2	3	1	2	1	1	0	1	2	1	1	0	0	0	2	1	0	70	0	0	0	1	0	1	0	0	0	2	0	0	0
1072010112	1	2	6	3	3	1	1	0	4	2	1	1	0	0	4	2	0	0	60	0	0	0	1	0	1	0	0	0	2	0	0	0
1072010113	1	2	6	2	4	1	1	0	4	2	1	1	0	0	3	3	0	0	44	0	0	0	0	0	1	0	0	0	2	0	0	0
1072010114	1	2	4	3	1	1	1	0	2	2	1	1	0	0	2	2	0	0	38	0	0	0	0	0	1	0	0	0	2	0	0	0
1072010115	1	2	6	4	2	1	1	0	1	5	1	1	0	1	0	5	0	0	23	8	0	0	0	0	1	0	0	0	2	0	0	0
1072010116	1	2	9	5	4	1	1	0	6	3	1	1	0	0	3	6	0	0	40	0	0	0	0	0	1	0	0	0	2	0	0	0
1072010201	1	2	4	2	2	1	1	0	1	3	1	1	0	0	0	4	0	0	51	8	0	0	1	0	1	0	0	1	3	1	0	0
1072010202	1	2	9	5	4	1	1	0	7	2	1	1	0	1	5	3	0	0	60	0	0	0	1	0	1	0	0	1	2	0	0	0
1072010203	1	2	4	2	2	1	1	0	2	2	1	1	0	1	1	2	0	0	24	4	0	0	1	0	1	0	0	1	2	0	0	0
1072010204	1	2	5	4	1	1	1	0	3	2	1	1	0	1	2	2	0	0	38	0	0	0	1	1	0	0	0	1	2	0	0	0
1072010205	1	2	6	2	4	1	1	0	4	2	1	1	0	0	4	2	0	0	37	5	0	0	1	0	1	0	0	1	3	1	0	0
1072010206	1	2	5	3	2	1	1	0	3	2	1	1	0	1	2	2	0	0	36	5	0	1	1	1	0	1	1	1	2	0	0	0
1072010207	1	2	4	2	2	1	1	0	1	3	1	1	0	0	1	2	1	0	51	5	0	1	1	0	0	0	0	1	2	0	0	0
1072010208	1	2	2	1	1	1	1	0	0	2	1	1	0	0	0	2	0	0	47	5	0	0	1	0	1	0	0	1	1	0	1	0
1072010209	1	2	8	3	5	1	1	0	2	6	1	1	0	1	0	7	0	0	57	5	0	0	1	0	1	0	0	1	2	0	0	1
1072010210	1	2	4	2	2	1	1	0	0	4	1	1	0	0	0	4	0	0	50	5	0	0	1	0	1	0	0	1	2	1	0	0
1072010211	1	2	3	1	2	1	1	0	0	3	1	1	0	0	0	2	1	0	40	5	0	0	1	0	0	1	1	1	2	0	0	0
1072010212	1	2	8	4	4	1	1	0	5	3	1	1	0	1	4	2	1	0	35	0	0	0	1	0	1	0	0	1	3	1	0	0
1072010213	1	2	6	2	4	1	1	0	4	2	1	1	0	1	3	2	0	0	32	0	0	0	1	0	1	0	0	1	3	0	0	0
1072010214	1	2	3	1	2	1	1	0	0	3	1	1	0	0	0	3	0	0	26	12	0	1	1	0	0	0	0	1	3	1	0	0
1072010215	1	2	4	2	2	1	1	0	1	3	1	1	0	0	0	4	0	0	49	10	0	0	1	0	1	0	0	0	2	0	0	0
1072010216	1	2	7	4	3	1	1	0	2	5	1	1	0	0	0	7	0	0	50	5	0	1	1	0	1	0	0	1	3	0	0	0
1072020101	1	2	5	3	2	1	1	0	3	2	1	1	0	0	1	3	1	0	69	5	0	0	1	1	0	0	0	1	2	1	0	0
1072020102	1	2	5	1	4	1	1	0	3	2	1	1	0	1	2	2	0	0	37	0	0	0	1	0	1	0	0	1	2	1	0	0
1072020103	1	2	11	7	4	1	1	0	3	8	1	1	0	0	2	9	0	0	40	9	0	0	1	0	1	0	0	1	2	1	0	0
1072020104	1	2	7	3	4	1	0	1	4	3	1	0	1	0	4	3	0	60	0	0	0	0	1	0	1	0	0	1	2	0	0	0
1072020105	1	2	5	3	2	1	1	0	3	2	1	1	0	1	2	2	0	0	26	7	0	0	1	0	0	0	0	1	2	0	0	0
1072020106	1	2	4	2	2	1	1	0	2	2	1	1	0	1	1	2	0	0	25	0	0	0	1	1	0	0	0	1	2	0	0	0
1072020107	1	2	6	3	3	1	1	0	1	5	1	1	0	1	0	3	2	0	30	7	0	0	1	0	1	0	0	1	3	0	0	0
1072020108	1	2	5	2	3	1	0	1	3	2	1	0	1	0	2	3	0	42	0	7	7	0	1	0	1	0	0	1	2	0	0	0
1072020109	1	2	8	4	4	1	1	0	5	3	1	1	0	1	4	3	0	0	48	0	0	0	1	0	1	0	0	1	2	1	0	0
1072020110	1	2	5	3	2	1	1	0	1	4	1	1	0	0	1	2	2	0	45	12	0	0	1	1	0	0	0	1	3	1	0	0
1072020111	1	2	10	4	6	1	1	0	2	8	1	1	0	0	2	7	1	0	80	0	0	1	1	0	0	0	0	1	2	1	0	0
1072020112	1	2	5	3	2	1	1	0	3	2	1	1	0	1	2	2	0	0	35	0	0	0	1	0	1	0	0	1	2	0	0	0
1072020113	1	2	9	1	8	1	1	0	6	3	1	1	0	2	3	4	0	0	47	0	0	0	1	1	0	0	0	1	2	0	0	0
1072020114	1	2	6	3	3	1	1	0	4	2	1	1	0	0	3	3	0	0	45	0	0	0	1	0	1	0	0	1	3	1	0	0
1072020115	1	2	5	4	1	1	1	0	3	2	1	1	0	0	3	2	0	0	34	10	0	1	1	0	0	0	0	1	2	0	0	0
1072020116	1	2	6	4	2	1	1	0	4	2	1	1	0	1	3	2	0	0	29	12	0	0	1	0	1	0	0	1	2	0	0	0
1072020201	1	2	12	6	6	1	1	0	4	8	1	1	0	1	3	7	1	0	60	3	0	0	1	0	1	0	0	1	3	1	0	0
1072020202	1	2	5	3	2	1	1	0	2	3	1	1	0	0	1	4	0	0	59	3	0	0	1	0	0	0	0	1	2	0	0	0
1072020203	1	2	11	6	5	1	1	0	6	5	1	1	0	0	5	5	1	0	42	10	0	0	1	0	0	0	0	1	2	0	0	0
1072020204	1	2	9	3	6	1	1	0	7	2	1	1	0	1	6	2	0	0	30	0	0	0	1	0	1	0	0	0	2	0	0	0
1072020205	1	2	6	3	3	1	1	0	4	2	1	1	0	1	3	2	0	0	35	10	0	0	1	0	1	0	0	0	2	0	0	0
1072020206	1	2	2	1	1	1	1	0	0	2	1	1	0	0	0	2	0	0	35	10	0	0	1	0	1	0	0	0	2	0	0	0
1072020207	1	2	14	7	7	1	1	0	7	7	1	1	0	1	6	5	2	0	73	0	0	0	1	0	1	0	0	0	2	0	0	0
1072020208	1	2	2	1	1	1	1	0	0	2	1	1	0	0	0	0	2	0	82	0	0	1	1	0	0	0	0	0	2	0	0	1
1072020209	1	2	9	3	6	1	1	0	6	3	1	1	0	0	5	3	1	0	41	0	0	0	1	0	1	0	0	0	2	0	0	0
1072020210	1	2	13	8	5	1	1	0	6	7	1	1	0	1	4	8	0	0	49	0	0	0	1	0	1	0	0	0	2	0	0	0
1072020211	1	2	8	4	4	1	1	0	0	8	1	1	0	0	0	6	2	0	70	0	0	0	1	0	1	0	0	0	2	0	0	0
1072020212	1	2	3	2	1	1	1	0	1	2	1	1	0	0	1	2	0	0	38	5	0	0	1	0	1	0	0	0	2	0	0	0
1072020213	1	2	4	2	2	1	1	0	0	4	1	1	0	0	0	4	0	0	60	0	0	0	1	0	1	0	0	0	2	0	0	0
1072020214	1	2	6	4	2	1	1	0	2	4	1	1	0	0	2	2	2	0	68	0	0	0	1	0	1	0	0	0	2	0	0	0
1072020215	1	2	5	2	3	1	1	0	3	2	1	1	0	0	1	4	0	0	55	0	0	0	1	0	1	0	0	0	2	0	0	0
1072020216	1	2	5	3	2	1	1	0	0	5	1	1	0	0	0	3	2	0	80	0	0	0	1	0	1	0	0	0	2	0	0	0
1072030101	1	2	5	3	2	1	1	0	3	2	1	1	0	0	2	3	0	0	48	10	0	0	1	0	0	0	0	1	2	1	0	1
1072030102	1	2	9	4	5	1	1	0	4	5	1	1	0	1	2	6	0	0	50	0	0	0	0	0	0	0	0	1	2	1	0	1
1072030103	1	2	5	1	4	1	0	1	4	1	1	0	1	1	3	1	0	33	0	0	0	0	0	0	0	0	0	1	2	0	0	1
1072030104	1	2	6	2	4	1	1	0	2	4	1	1	0	0	2	4	0	0	35	4	0	0	1	0	1	0	0	1	2	1	0	1
1072030105	1	2	3	1	2	1	1	0	1	2	1	1	0	0	0	3	0	0	42	8	0	0	1	0	1	0	0	1	3	1	0	1
1072030106	1	2	5	3	2	1	1	0	1	4	1	1	0	0	1	2	2	0	35	10	0	0	1	0	1	0	0	1	3	1	0	1
1072030107	1	2	7	4	3	1	1	0	4	3	1	1	0	0	2	5	0	0	18	0	0	0	0	0	0	0	0	1	2	0	0	1
1072030108	1	2	6	5	1	1	1	0	4	2	1	1	0	0	4	2	0	0	45	8	0	0	1	0	1	0	0	1	2	1	0	0
1072030109	1	2	7	4	3	1	1	0	3	4	1	1	0	0	1	6	0	0	47	5	0	0	1	0	0	0	0	1	2	1	0	1
1072030110	1	2	9	4	5	1	1	0	7	2	1	1	0	0	6	3	0	0	45	12	0	1	1	0	0	0	0	1	1	1	1	1
1072030111	1	2	16	9	7	1	1	0	10	6	1	1	0	3	7	5	1	0	42	0	0	0	1	0	1	0	0	1	2	0	0	0
1072030112	1	2	9	6	3	6	6	0	3	6	4	4	0	1	1	7	0	0	119	5	0	0	1	1	0	0	0	1	2	1	0	0
1072030113	1	2	10	3	7	1	1	0	7	3	1	1	0	0	7	3	0	0	42	0	0	1	1	0	0	0	0	1	2	1	0	0
1072030114	1	2	8	5	3	1	1	0	5	3	1	1	0	0	3	5	0	0	56	5	0	0	1	0	1	0	0	1	1	1	1	1
1072030115	1	2	11	5	6	1	1	0	9	2	1	1	0	2	6	2	1	0	63	5	0	1	1	0	0	0	0	1	2	0	0	0
1072030116	1	2	5	2	3	1	1	0	2	3	1	1	0	0	2	2	1	0	55	4	0	1	1	0	0	0	0	1	2	1	0	0
1072030201	1	2	6	3	3	1	1	0	4	2	1	1	0	0	4	2	0	0	37	0	0	0	1	0	1	0	0	1	2	0	0	1
1072030202	1	2	2	1	1	1	1	0	0	2	1	1	0	0	0	1	1	0	61	6	0	0	1	0	0	0	0	1	2	0	0	1
1072030203	1	2	4	3	1	1	1	0	1	3	1	1	0	0	1	3	0	0	43	9	0	1	1	1	0	0	0	1	2	0	0	1
1072030204	1	2	5	3	2	1	1	0	3	2	1	1	0	0	2	3	0	0	36	0	0	0	1	0	1	0	0	1	2	0	0	1
1072030205	1	2	6	4	2	1	1	0	4	2	1	1	0	1	3	2	0	0	40	0	0	0	1	0	0	0	0	1	1	0	1	1
1072030206	1	2	6	4	2	1	1	0	4	2	1	1	0	0	2	4	0	0	60	0	0	0	1	0	1	0	0	0	2	1	0	1
1072030207	1	2	7	4	3	1	1	0	4	3	1	1	0	1	2	4	0	0	52	5	0	0	1	0	1	0	0	1	2	0	0	1
1072030208	1	2	16	10	6	1	1	0	9	7	1	1	0	1	7	6	2	0	38	0	0	0	1	0	1	0	0	1	2	0	0	1
1072030209	1	2	15	11	4	1	1	0	3	12	1	1	0	1	2	9	3	0	99	0	0	0	1	0	1	0	0	1	2	0	0	1
1072030210	1	2	4	3	1	1	1	0	2	2	1	1	0	0	2	2	0	0	40	5	0	0	1	0	1	0	0	1	2	0	0	1
1072030211	1	2	10	5	5	1	1	0	6	4	1	1	0	1	4	5	0	0	46	0	0	0	1	0	1	0	0	1	2	0	0	1
1072030212	1	2	9	5	4	1	1	0	3	6	1	1	0	1	2	6	0	0	21	4	0	0	1	0	1	0	0	1	1	0	1	0
1072030213	1	2	6	2	4	1	1	0	4	2	1	1	0	0	4	2	0	0	43	5	0	0	1	0	1	0	0	1	2	0	0	0
1072030214	1	2	8	4	4	2	1	1	2	6	2	1	1	0	1	6	1	60	62	10	10	1	1	1	0	0	0	1	1	1	1	0
1072030215	1	2	6	2	4	1	1	0	3	3	1	1	0	0	3	1	2	0	67	8	0	0	1	0	0	0	0	1	2	0	0	0
1072030216	1	2	9	7	2	1	1	0	7	2	1	1	0	1	5	3	0	0	44	0	0	0	1	0	1	0	0	0	1	0	1	0
1072040101	1	2	8	2	6	1	1	0	6	2	1	1	0	2	4	2	0	0	32	4	0	0	1	0	1	0	0	1	2	0	0	1
1072040102	1	2	7	3	4	1	1	0	3	4	1	1	0	0	3	4	0	0	45	5	0	0	1	0	1	0	0	1	2	0	0	0
1072040103	1	2	8	5	3	1	1	0	5	3	1	1	0	1	1	6	0	0	43	5	0	1	1	0	0	0	0	1	1	1	1	0
1072040104	1	2	6	2	4	1	1	0	4	2	1	1	0	1	3	2	0	0	30	0	0	0	1	0	1	0	0	1	2	0	0	1
1072040105	1	2	3	2	1	1	1	0	1	2	1	1	0	1	0	2	0	0	32	0	0	0	1	0	1	0	0	1	2	0	0	1
1072040106	1	2	7	3	4	1	1	0	5	2	1	1	0	1	2	4	0	0	19	0	0	0	0	1	0	0	0	1	2	0	0	1
1072040107	1	2	13	7	6	1	1	0	7	6	1	1	0	1	5	7	0	0	40	0	0	0	1	0	1	0	0	1	2	0	0	0
1072040108	1	2	7	2	5	1	1	0	5	2	1	1	0	0	5	2	0	0	47	0	0	0	1	0	1	0	0	1	2	0	0	0
1072040109	1	2	5	3	2	1	1	0	3	2	1	1	0	0	3	1	1	0	82	0	0	0	1	0	0	0	0	1	2	1	0	0
1072040110	1	2	6	2	4	1	1	0	4	2	1	1	0	1	3	2	0	0	38	5	0	0	1	0	1	0	0	1	2	1	0	0
1072040111	1	2	17	6	11	1	1	0	8	9	1	1	0	2	5	10	0	0	60	0	0	0	1	0	1	0	0	1	2	1	0	0
1072040112	1	2	2	1	1	1	1	0	0	2	1	1	0	0	0	1	1	0	70	0	0	0	1	0	0	0	0	0	2	0	0	0
1072040113	1	2	8	4	4	1	1	0	6	2	1	1	0	1	4	3	0	0	48	0	0	0	1	0	1	0	0	1	2	0	0	1
1072040114	1	2	2	1	1	1	1	0	0	2	1	1	0	0	0	2	0	0	42	0	0	0	1	0	1	0	0	1	2	0	0	1
1072040115	1	2	5	3	2	1	1	0	0	5	1	1	0	0	0	3	2	0	75	0	0	0	1	0	1	0	0	1	2	1	0	0
1072040116	1	2	11	6	5	1	1	0	4	7	1	1	0	0	2	9	0	0	60	4	0	0	1	0	1	0	0	1	1	1	1	0
1072040201	1	2	14	6	8	1	1	0	7	7	1	1	0	4	1	7	2	0	68	8	0	0	1	0	1	0	0	1	3	1	0	0
1072040202	1	2	12	6	6	1	1	0	5	7	1	1	0	1	3	8	0	0	60	5	0	0	1	0	1	0	0	1	2	1	0	1
1072040203	1	2	10	8	2	1	1	0	4	6	1	1	0	0	4	6	0	0	55	4	0	0	1	1	0	0	0	1	2	0	0	0
1072040204	1	2	9	2	7	1	1	0	5	4	1	1	0	0	4	5	0	0	52	0	0	0	1	0	0	0	0	1	2	1	0	0
1072040205	1	2	5	2	3	1	1	0	2	3	1	1	0	1	0	4	0	0	20	10	0	0	1	0	0	0	0	1	2	0	0	1
1072040206	1	2	6	3	3	1	1	0	1	5	1	1	0	0	1	5	0	0	55	8	0	0	1	0	0	0	0	1	2	0	0	1
1072040207	1	2	14	7	7	1	1	0	7	7	1	1	0	1	5	8	0	0	60	3	0	0	0	0	1	0	0	0	2	0	0	0
1072040208	1	2	9	6	3	1	1	0	4	5	1	1	0	0	3	4	2	0	72	3	0	1	1	1	0	0	0	1	2	1	0	0
1072040209	1	2	12	5	7	1	1	0	7	5	1	1	0	0	6	4	2	0	77	4	0	0	1	0	1	0	0	1	2	1	0	0
1072040210	1	2	2	0	2	1	0	1	0	2	1	0	1	0	0	2	0	55	0	0	0	0	1	0	0	0	0	1	2	0	0	0
1072040211	1	2	2	1	1	1	1	0	0	2	1	1	0	0	0	1	1	0	47	0	0	0	1	0	0	0	0	1	2	0	0	0
1072040212	1	2	8	5	3	1	1	0	3	5	1	1	0	0	3	3	2	0	49	0	0	0	1	0	0	0	0	1	2	1	0	0
1072040213	1	2	10	8	2	1	1	0	6	4	1	1	0	0	5	5	0	0	47	5	0	1	1	0	0	0	0	1	2	0	0	0
1072040214	1	2	3	1	2	1	1	0	2	1	0	0	0	0	0	2	1	0	0	0	0	0	1	0	1	0	0	1	2	1	0	0
1072040215	1	2	5	2	3	1	1	0	1	4	1	1	0	0	0	4	1	0	37	9	0	0	1	0	0	0	0	0	2	1	0	0
1072040216	1	2	7	3	4	1	1	0	2	5	1	1	0	0	2	4	1	0	40	10	0	0	1	0	1	0	0	1	3	1	0	0
1081010101	1	1	5	1	4	1	0	1	4	1	1	0	1	0	4	1	0	34	0	0	0	0	1	0	0	1	0	1	1	1	1	1
1081010102	1	1	4	2	2	1	1	0	1	3	1	1	0	0	1	3	0	0	50	0	0	0	1	1	0	0	0	1	1	0	1	0
1081010103	1	1	9	3	6	1	1	0	7	2	1	1	0	2	4	3	0	0	44	0	0	0	1	0	0	0	0	1	1	0	1	0
1081010104	1	1	4	2	2	1	1	0	0	4	1	1	0	0	0	2	2	0	65	8	0	0	1	0	1	1	0	1	1	1	1	1
1081010105	1	1	6	3	3	1	1	0	2	4	1	1	0	0	1	5	0	0	52	5	0	0	1	0	0	0	0	1	1	1	1	1
1081010106	1	1	6	3	3	1	1	0	3	3	1	1	0	0	2	4	0	0	43	0	0	0	1	1	0	0	0	1	1	1	1	1
1081010107	1	1	5	4	1	1	1	0	4	1	1	1	0	0	4	1	0	0	45	0	0	0	0	0	0	0	0	1	2	0	0	0
1081010108	1	1	3	1	2	1	1	0	1	2	1	1	0	1	0	2	0	0	27	0	0	0	1	0	0	0	0	1	2	0	0	0
1081010109	1	1	3	1	2	1	1	0	1	2	1	1	0	0	1	1	1	0	67	0	0	0	1	1	0	0	0	1	2	0	0	1
1081010110	1	1	5	2	3	1	1	0	3	2	1	1	0	0	3	2	0	0	38	5	0	0	1	0	0	0	0	1	1	1	1	1
1081010111	1	1	4	1	3	1	1	0	2	2	1	1	0	0	2	2	0	0	35	10	0	0	1	0	0	1	0	1	1	1	1	0
1081010112	1	1	9	5	4	1	1	0	3	6	1	1	0	0	2	7	0	0	55	0	0	0	1	0	0	1	0	1	1	1	1	0
1081010201	1	1	5	3	2	1	1	0	1	4	1	1	0	0	0	5	0	0	23	3	0	0	1	0	1	1	0	1	2	1	0	0
1081010202	1	1	7	3	4	1	1	0	1	6	1	1	0	0	0	7	0	0	53	0	0	0	1	0	1	1	0	1	3	1	0	1
1081010203	1	1	3	1	2	1	1	0	1	2	1	1	0	0	1	2	0	0	48	0	0	0	0	0	0	1	0	1	2	0	0	0
1081010204	1	1	7	3	4	1	1	0	4	3	1	1	0	1	3	3	0	0	22	5	0	1	1	1	0	0	0	0	2	0	0	0
1081010205	1	1	8	3	5	1	1	0	6	2	1	1	0	1	5	2	0	0	35	0	0	1	1	1	0	0	0	1	2	0	0	0
1081010206	1	1	4	2	2	1	1	0	0	4	1	1	0	0	0	3	1	0	62	0	0	0	1	0	0	0	0	1	2	1	0	0
1081010207	1	1	4	1	3	1	1	0	1	3	1	1	0	1	0	2	1	0	65	0	0	0	1	0	1	1	0	1	3	1	0	0
1081010208	1	1	6	4	2	1	1	0	4	2	1	1	0	0	4	2	0	0	43	0	0	0	1	1	0	0	0	0	2	0	0	0
1081010209	1	1	2	1	1	1	1	0	0	2	1	1	0	0	0	2	0	0	20	4	0	0	0	0	0	0	0	0	2	0	0	1
1081010210	1	1	21	12	9	1	1	0	11	10	1	1	0	2	9	8	2	0	67	0	0	0	1	0	1	1	0	1	3	1	0	0
1081010211	1	1	5	2	3	1	1	0	3	2	1	1	0	0	3	2	0	0	29	0	0	0	1	0	1	0	0	1	3	1	0	0
1081010212	1	1	8	2	6	1	0	1	5	3	1	0	1	0	5	3	0	44	0	0	0	0	0	0	0	0	0	1	3	1	0	1
1081020101	1	1	10	6	4	1	1	0	3	7	1	1	0	0	2	8	0	0	52	2	0	0	1	0	0	1	0	1	1	1	1	1
1081020102	1	1	7	3	4	1	1	0	2	5	1	1	0	0	2	3	2	0	40	16	0	1	1	0	0	1	0	1	3	1	0	1
1081020103	1	1	3	2	1	1	1	0	0	3	1	1	0	0	0	2	1	0	63	0	0	0	1	0	0	0	0	1	3	1	0	1
1081020104	1	1	5	3	2	1	1	0	3	2	1	1	0	1	2	2	0	0	35	0	0	0	0	0	0	0	0	1	3	1	0	1
1081020105	1	1	6	2	4	1	1	0	4	2	1	1	0	0	4	2	0	0	36	0	0	0	1	0	0	1	0	1	3	1	0	1
1081020106	1	1	5	2	3	1	1	0	1	4	1	1	0	1	0	2	2	0	70	0	0	0	1	0	0	1	0	1	1	1	1	0
1081020107	1	1	4	3	1	1	1	0	2	2	1	1	0	0	2	2	0	0	37	7	0	0	1	1	0	1	0	1	1	1	1	1
1081020108	1	1	2	0	2	1	0	1	0	2	1	0	1	0	0	1	1	70	0	0	0	0	1	0	0	0	0	1	2	1	0	1
1081020109	1	1	8	5	3	1	1	0	0	8	1	1	0	0	0	7	1	0	62	10	0	0	1	0	0	1	0	1	3	1	0	1
1081020110	1	1	8	4	4	1	1	0	5	3	1	1	0	1	3	4	0	0	49	5	0	0	1	0	0	1	0	1	3	1	0	1
1081020111	1	1	6	2	4	1	1	0	2	4	1	1	0	0	0	6	0	0	23	9	0	0	1	0	0	1	0	1	1	1	1	1
1081020112	1	1	8	4	4	1	1	0	4	4	1	1	0	0	3	3	2	0	45	10	0	1	1	0	0	1	0	1	3	1	0	1
1081020201	1	1	7	6	1	1	1	0	5	2	1	1	0	0	5	2	0	0	37	5	0	0	1	0	0	1	1	1	1	1	1	0
1081020202	1	1	9	4	5	1	1	0	3	6	1	1	0	1	1	7	0	0	45	6	0	0	1	0	0	1	1	1	1	1	1	1
1081020203	1	1	6	5	1	1	1	0	4	2	1	1	0	0	4	2	0	0	43	9	0	0	1	0	0	1	1	1	1	1	1	0
1081020204	1	1	6	3	3	1	1	0	0	6	1	1	0	0	0	6	0	0	38	12	0	0	1	0	0	1	1	1	1	1	1	1
1081020205	1	1	8	4	4	1	1	0	6	2	1	1	0	0	6	2	0	0	41	12	0	0	1	0	0	1	1	1	1	1	1	1
1081020206	1	1	6	2	4	1	1	0	4	2	1	1	0	1	3	1	1	0	80	0	0	1	1	0	0	0	0	1	1	1	1	1
1081020207	1	1	9	4	5	1	1	0	3	6	1	1	0	1	1	7	0	0	30	10	0	0	1	0	0	1	1	1	1	1	1	1
1081020208	1	1	6	4	2	1	1	0	4	2	1	1	0	0	4	2	0	0	40	5	0	0	1	0	0	0	1	1	1	1	1	1
1081020209	1	1	13	7	6	1	1	0	7	6	1	1	0	1	5	7	0	0	52	5	0	0	1	0	1	0	1	1	1	1	1	1
1081020210	1	1	8	4	4	1	1	0	5	3	1	1	0	0	3	4	1	0	45	10	0	0	1	0	0	1	1	1	1	1	1	1
1081020211	1	1	14	6	8	1	1	0	9	5	1	1	0	2	7	5	0	0	31	1	0	0	1	0	0	1	1	1	1	1	1	1
1081020212	1	1	4	2	2	1	1	0	1	3	1	1	0	0	1	3	0	0	30	8	0	1	1	0	0	0	1	1	1	1	1	0
1081030101	1	1	5	2	3	1	1	0	3	2	1	1	0	2	1	2	0	0	30	0	0	0	0	0	0	0	0	1	2	0	0	0
1081030102	1	1	11	8	3	1	1	0	8	3	1	1	0	0	6	5	0	0	41	5	0	0	1	0	0	1	0	1	1	1	1	1
1081030103	1	1	7	4	3	1	1	0	3	4	1	1	0	3	0	2	2	0	22	0	0	0	1	0	1	1	0	1	1	0	1	0
1081030104	1	1	2	1	1	1	1	0	0	2	1	1	0	0	0	2	0	0	60	0	0	1	1	1	0	0	0	1	1	0	1	0
1081030105	1	1	8	3	5	1	1	0	6	2	1	1	0	1	5	2	0	0	37	8	0	0	1	0	0	1	0	1	1	0	1	0
1081030106	1	1	9	4	5	1	1	0	7	2	1	1	0	1	6	2	0	0	44	0	0	0	1	0	0	0	1	1	1	1	1	1
1081030107	1	1	6	4	2	1	1	0	4	2	1	1	0	0	4	2	0	0	43	0	0	0	1	0	0	1	0	1	1	0	1	0
1081030108	1	1	4	1	3	1	1	0	2	2	1	1	0	1	1	2	0	0	30	0	0	0	1	0	0	1	0	1	1	0	1	0
1081030109	1	1	3	1	2	1	1	0	1	2	1	1	0	1	0	2	0	0	35	0	0	0	1	0	1	0	0	1	1	0	1	0
1081030110	1	1	10	4	6	1	1	0	2	8	1	1	0	0	1	9	0	0	60	0	0	0	1	0	1	1	0	1	1	0	1	0
1081030111	1	1	7	5	2	1	1	0	3	4	1	1	0	0	2	5	0	0	48	0	0	0	0	1	0	1	0	1	1	0	1	0
1081030112	1	1	3	1	2	1	1	0	1	2	1	1	0	0	1	2	0	0	36	5	0	0	1	0	1	0	0	0	2	1	0	1
1081030201	1	1	8	4	4	1	1	0	4	4	1	1	0	0	2	6	0	0	46	14	0	0	1	0	0	1	0	1	1	1	1	1
1081030202	1	1	8	3	5	1	1	0	6	2	1	1	0	0	4	4	0	0	43	10	0	1	1	0	0	1	1	1	1	1	1	1
1081030203	1	1	5	3	2	1	1	0	3	2	1	1	0	0	3	2	0	0	36	5	0	0	1	0	0	1	1	1	1	1	1	1
1081030204	1	1	5	3	2	1	1	0	2	3	1	1	0	0	2	2	1	0	41	10	0	0	1	0	0	1	1	1	1	1	1	1
1081030205	1	1	4	2	2	1	1	0	2	2	1	1	0	1	1	2	0	0	34	8	0	0	1	0	0	0	0	1	2	1	0	0
1081030206	1	1	5	2	3	1	1	0	3	2	1	1	0	1	2	2	0	0	40	14	0	0	1	0	0	1	1	1	3	1	0	1
1081030207	1	1	7	4	3	1	1	0	2	5	1	1	0	0	0	7	0	0	58	12	0	0	1	0	0	1	1	1	3	1	0	1
1081030208	1	1	1	1	0	1	1	0	0	1	1	1	0	0	0	0	1	0	77	0	0	0	1	0	0	0	0	1	3	1	0	1
1081030209	1	1	3	1	2	1	1	0	0	3	1	1	0	0	0	2	1	0	65	8	0	0	0	0	0	0	1	1	3	1	0	1
1081030210	1	1	4	1	3	1	1	0	0	4	1	1	0	0	0	3	1	0	65	9	0	1	1	0	0	1	1	1	3	1	0	1
1081030211	1	1	7	4	3	1	1	0	4	3	1	1	0	0	4	2	1	0	36	10	0	0	1	0	0	0	1	1	3	1	0	1
1081030212	1	1	7	4	3	1	1	0	4	3	1	1	0	0	4	2	1	0	39	14	0	1	1	0	0	1	1	1	3	1	0	1
1081040101	1	1	8	4	4	1	1	0	0	8	1	1	0	0	0	7	1	0	75	0	0	0	1	0	0	0	0	1	2	1	0	1
1081040102	1	1	5	3	2	1	1	0	3	2	1	1	0	0	3	2	0	0	48	9	0	0	1	0	0	1	1	1	3	1	0	1
1081040103	1	1	10	6	4	1	1	0	6	4	1	1	0	1	4	4	1	0	52	5	0	0	1	0	0	0	0	0	2	1	0	1
1081040104	1	1	10	7	3	1	1	0	3	7	1	1	0	1	1	7	1	0	63	12	0	0	1	0	0	0	1	1	3	1	0	1
1081040105	1	1	6	4	2	1	1	0	0	6	1	1	0	0	0	6	0	0	57	21	0	0	1	0	0	1	1	1	3	1	0	1
1081040106	1	1	1	1	0	1	1	0	0	1	1	1	0	0	0	1	0	0	43	12	0	0	0	0	0	1	1	1	3	1	0	1
1081040107	1	1	4	2	2	1	1	0	0	4	1	1	0	0	0	4	0	0	26	12	0	0	1	0	0	1	1	1	3	1	0	1
1081040108	1	1	6	3	3	1	0	1	1	5	1	0	1	0	1	5	0	51	0	9	9	0	1	0	0	1	1	1	3	1	0	1
1081040109	1	1	6	4	2	1	1	0	4	2	1	1	0	0	3	3	0	0	36	12	0	1	1	0	0	1	1	1	3	1	0	1
1081040110	1	1	2	0	2	1	0	1	0	2	1	0	1	0	0	1	1	66	0	0	0	0	1	0	0	0	1	1	3	1	0	1
1081040111	1	1	8	3	5	1	1	0	2	6	1	1	0	0	0	7	1	0	66	0	0	0	1	1	0	1	1	1	3	1	0	1
1081040112	1	1	4	2	2	1	1	0	2	2	1	1	0	1	1	2	0	0	40	10	0	1	1	0	0	1	1	1	3	1	0	1
1081040201	1	1	12	3	9	1	1	0	5	7	1	1	0	0	4	8	0	0	52	10	0	0	1	0	0	1	0	1	3	1	0	1
1081040202	1	1	9	5	4	1	1	0	3	6	1	1	0	1	1	7	0	0	50	6	0	0	1	0	0	1	0	1	1	1	1	1
1081040203	1	1	7	3	4	1	1	0	4	3	1	1	0	0	4	2	1	0	39	10	0	1	1	0	0	1	0	1	9	1	0	1
1081040204	1	1	5	1	4	1	1	0	3	2	1	1	0	1	2	2	0	0	40	23	0	1	1	0	0	1	0	1	1	1	1	1
1081040205	1	1	7	5	2	1	1	0	4	3	1	1	0	1	3	3	0	0	41	2	0	1	0	0	0	1	0	1	3	1	0	1
1081040206	1	1	1	1	0	1	1	0	0	1	1	1	0	0	0	1	0	0	28	20	0	0	0	0	0	1	0	1	9	1	0	1
1081040207	1	1	12	5	7	1	1	0	4	8	1	1	0	1	3	7	1	0	56	16	0	0	0	0	0	1	0	1	2	1	0	1
1081040208	1	1	8	3	5	1	1	0	2	6	1	1	0	0	0	7	1	0	76	10	0	1	1	0	0	1	0	1	1	1	1	1
1081040209	1	1	7	4	3	1	1	0	2	5	1	1	0	0	1	6	0	0	48	12	0	1	1	0	0	1	0	1	1	1	1	1
1081040210	1	1	4	2	2	1	1	0	2	2	1	1	0	0	2	2	0	0	26	5	0	0	0	0	0	1	0	1	2	1	0	1
1081040211	1	1	4	3	1	1	1	0	0	4	1	1	0	0	0	3	1	0	70	0	0	0	1	0	0	0	0	1	2	1	0	1
1081040212	1	1	10	5	5	1	1	0	4	6	1	1	0	2	1	7	0	0	55	0	0	0	1	0	0	0	0	1	2	1	0	1
1082010101	1	2	5	1	4	1	1	0	2	3	1	1	0	0	0	4	1	0	63	8	0	0	0	0	0	0	0	1	2	1	0	0
1082010102	1	2	2	0	2	1	0	1	0	2	1	0	1	0	0	1	1	55	0	0	0	0	0	0	0	0	0	1	2	0	0	0
1082010103	1	2	2	1	1	1	1	0	0	2	1	1	0	0	0	2	0	0	49	9	0	0	1	0	0	0	0	1	2	1	0	1
1082010104	1	2	4	1	3	1	1	0	1	3	1	1	0	0	0	4	0	0	58	0	0	0	1	0	0	0	0	1	2	1	0	0
1082010105	1	2	4	1	3	1	1	0	2	2	1	1	0	1	1	2	0	0	28	9	0	0	1	0	0	0	0	1	2	1	0	1
1082010106	1	2	5	4	1	1	1	0	3	2	1	1	0	0	3	2	0	0	59	5	0	0	1	0	0	0	0	1	2	1	0	1
1082010107	1	2	5	2	3	1	1	0	0	5	1	1	0	0	0	3	2	0	65	10	0	0	1	0	1	0	0	1	3	1	0	1
1082010108	1	2	4	2	2	1	1	0	2	2	1	1	0	0	1	3	0	0	60	0	0	0	1	0	0	0	0	1	9	0	0	1
1082010109	1	2	17	8	9	1	1	0	10	7	1	1	0	1	9	4	3	0	70	0	0	0	1	0	1	0	0	1	2	1	0	0
1082010110	1	2	3	2	1	1	1	0	1	2	1	1	0	0	1	2	0	0	60	0	0	0	1	0	0	0	0	1	2	0	0	0
1082010111	1	2	3	1	2	1	1	0	1	2	1	1	0	0	1	2	0	0	37	16	0	0	0	0	0	0	0	1	2	1	0	1
1082010112	1	2	8	3	5	1	0	1	3	5	1	0	1	1	2	5	0	51	0	10	10	0	1	0	1	0	0	1	2	1	0	0
1082010113	1	2	2	1	1	1	0	1	1	1	1	0	1	0	1	1	0	26	0	0	0	1	1	0	0	0	0	1	3	0	0	1
1082010114	1	2	3	1	2	1	0	1	2	1	1	0	1	0	2	1	0	55	0	0	0	0	1	0	1	0	0	1	2	0	0	0
1082010115	1	2	5	2	3	1	1	0	1	4	1	1	0	0	1	3	1	0	42	0	0	0	1	0	1	0	0	0	3	0	0	0
1082010116	1	2	7	4	3	1	1	0	3	4	1	1	0	0	3	4	0	0	39	7	0	0	1	0	1	0	0	1	2	0	0	0
1082020101	1	2	8	5	3	1	1	0	3	5	1	1	0	0	2	6	0	0	60	6	0	0	1	0	0	0	0	1	1	1	1	1
1082020102	1	2	7	4	3	1	1	0	5	2	1	1	0	0	3	4	0	0	42	6	0	0	1	0	0	0	0	1	1	0	1	0
1082020103	1	2	5	4	1	1	1	0	1	4	1	1	0	1	0	3	1	0	72	0	0	0	1	0	0	0	0	1	1	0	1	0
1082020104	1	2	5	3	2	1	1	0	3	2	1	1	0	0	3	2	0	0	32	10	0	0	1	0	1	0	0	1	1	1	1	1
1082020105	1	2	3	1	2	1	1	0	0	3	1	1	0	0	0	3	0	0	41	10	0	0	1	0	1	0	0	1	1	1	1	0
1082020106	1	2	2	1	1	1	1	0	0	2	1	1	0	0	0	2	0	0	57	0	0	0	1	0	0	0	0	1	1	1	1	0
1082020107	1	2	4	1	3	1	1	0	0	4	1	1	0	0	0	4	0	0	57	0	0	0	1	0	1	0	0	1	1	0	1	0
1082020108	1	2	6	3	3	1	1	0	3	3	1	1	0	0	3	3	0	0	46	8	0	0	1	0	1	0	0	1	1	1	1	0
1082020109	1	2	6	3	3	1	1	0	4	2	1	1	0	1	3	2	0	0	38	0	0	0	1	0	1	0	0	1	1	1	1	1
1082020110	1	2	3	1	2	1	1	0	0	3	1	1	0	0	0	2	1	0	35	4	0	0	1	0	1	0	0	1	1	0	1	0
1082020111	1	2	7	5	2	1	1	0	4	3	1	1	0	0	2	5	0	0	50	0	0	0	1	0	1	0	0	1	1	0	1	1
1082020112	1	2	5	3	2	1	1	0	3	2	1	1	0	1	2	2	0	0	42	10	0	0	1	0	1	0	0	1	1	1	1	1
1082020113	1	2	8	3	5	1	1	0	4	4	1	1	0	1	3	3	1	0	30	9	0	0	1	0	1	0	0	1	1	1	1	1
1082020114	1	2	4	3	1	1	1	0	2	2	1	1	0	0	1	3	0	0	59	8	0	0	1	0	1	0	0	1	1	0	1	1
1082020115	1	2	11	6	5	1	1	0	3	8	1	1	0	2	1	6	2	0	70	6	0	0	1	0	1	0	0	1	1	0	1	1
1082020116	1	2	4	2	2	1	1	0	0	4	1	1	0	0	0	3	1	0	65	4	0	0	1	0	1	0	0	1	1	1	1	1
1082030101	1	2	5	2	3	1	1	0	0	5	1	1	0	0	0	5	0	0	52	0	0	0	1	0	1	0	0	1	7	0	0	0
1082030102	1	2	5	2	3	1	0	1	4	1	1	0	1	0	3	2	0	43	0	0	0	0	1	1	0	0	0	1	2	1	0	0
1082030103	1	2	4	2	2	1	1	0	2	2	1	1	0	1	1	2	0	0	32	8	0	0	1	0	0	0	0	1	1	0	1	0
1082030104	1	2	4	2	2	1	0	1	3	1	1	0	1	0	3	1	0	31	0	0	0	0	1	0	0	0	0	1	2	0	0	0
1082030105	1	2	6	3	3	1	1	0	1	5	1	1	0	1	0	3	2	0	65	0	0	0	1	0	1	0	0	1	1	0	1	0
1082030106	1	2	4	2	2	1	0	1	3	1	1	0	1	0	3	1	0	32	0	0	0	0	1	0	0	0	0	1	1	1	1	1
1082030107	1	2	6	4	2	1	1	0	1	5	1	1	0	0	0	6	0	0	57	0	0	0	1	0	0	0	0	1	1	0	1	1
1082030108	1	2	5	3	2	1	1	0	0	5	1	1	0	0	0	3	2	0	91	0	0	0	1	1	0	0	0	1	1	0	1	1
1082030109	1	2	6	2	4	1	1	0	1	5	1	1	0	1	0	3	2	0	70	3	0	0	1	0	1	0	0	1	1	1	1	1
1082030110	1	2	5	3	2	1	1	0	1	4	1	1	0	0	0	4	1	0	83	0	0	0	1	0	1	0	0	1	1	1	1	1
1082030111	1	2	5	3	2	1	1	0	3	2	1	1	0	1	2	2	0	0	30	6	0	0	1	0	1	0	0	1	1	1	1	1
1082030112	1	2	5	1	4	1	0	1	4	1	1	0	1	0	3	2	0	45	0	0	0	0	1	0	0	0	0	1	1	1	1	1
1082030113	1	2	5	2	3	1	1	0	2	3	1	1	0	0	1	4	0	0	20	8	0	0	1	0	0	0	0	1	1	1	1	1
1082030114	1	2	6	4	2	3	3	0	3	3	1	1	0	0	3	3	0	0	45	0	0	0	1	0	1	0	0	1	1	1	1	0
1082030115	1	2	8	4	4	1	1	0	3	5	1	1	0	1	2	5	0	0	52	0	0	0	1	0	0	0	0	1	1	0	1	0
1082030116	1	2	5	2	3	1	0	1	2	3	1	0	1	0	2	3	0	44	0	5	5	0	1	0	0	0	0	1	1	1	1	1
1082040101	1	2	8	5	3	1	1	0	5	3	1	1	0	0	4	4	0	0	60	10	0	0	1	0	0	0	0	1	2	1	0	1
1082040102	1	2	12	4	8	1	1	0	8	4	1	1	0	1	6	5	0	0	50	0	0	0	1	0	0	0	0	1	2	1	0	1
1082040103	1	2	4	2	2	1	1	0	0	4	1	1	0	0	0	4	0	0	40	12	0	1	1	0	0	1	0	1	3	1	0	1
1082040104	1	2	4	2	2	1	0	1	3	1	1	0	1	0	3	1	0	30	0	0	0	0	1	0	0	0	0	1	2	0	0	1
1082040105	1	2	8	3	5	1	1	0	4	4	1	1	0	1	2	5	0	0	48	0	0	0	0	0	0	0	0	1	2	0	0	1
1082040106	1	2	2	1	1	1	1	0	0	2	1	1	0	0	0	2	0	0	46	5	0	0	1	0	0	0	0	1	3	1	0	1
1082040107	1	2	3	1	2	1	0	1	2	1	1	0	1	0	2	1	0	27	0	0	0	0	1	0	0	0	0	1	2	1	0	0
1082040108	1	2	8	2	6	2	1	1	2	6	2	1	1	0	1	6	1	52	65	10	10	0	1	0	0	0	0	1	9	1	0	0
1082040109	1	2	2	1	1	1	1	0	0	2	1	1	0	0	0	2	0	0	39	10	0	1	1	0	0	0	0	1	2	1	0	0
1082040110	1	2	4	0	4	1	0	1	3	1	1	0	1	1	2	1	0	36	0	0	0	0	1	0	0	0	0	1	2	1	0	0
1082040111	1	2	6	4	2	1	1	0	3	3	1	1	0	0	2	4	0	0	45	0	0	0	1	1	0	0	0	1	2	0	0	0
1082040112	1	2	8	4	4	1	1	0	4	4	1	1	0	0	4	3	1	0	32	10	0	0	1	0	1	1	0	1	3	1	0	1
1082040113	1	2	10	5	5	1	1	0	6	4	1	1	0	0	4	6	0	0	55	3	0	0	1	1	0	0	0	1	2	1	0	1
1082040114	1	2	7	2	5	1	0	1	6	1	1	0	1	1	5	1	0	30	0	0	0	0	1	0	0	0	0	1	2	1	0	1
1082040115	1	2	6	4	2	1	1	0	2	4	1	1	0	0	2	2	2	0	75	12	0	0	1	1	0	1	0	1	3	1	0	1
1082040116	1	2	5	2	3	1	0	1	3	2	1	0	1	0	2	3	0	40	0	0	0	0	1	0	0	0	0	1	2	1	0	1
1091110101	1	1	9	5	4	1	1	0	3	6	1	1	0	0	3	4	2	0	72	4	0	0	1	0	0	0	1	1	1	1	1	1
1091110102	1	1	5	2	3	1	0	1	3	2	1	0	1	0	3	2	0	40	0	0	0	0	1	0	0	1	1	1	1	1	1	1
1091110103	1	1	5	3	2	1	1	0	0	5	1	1	0	0	0	4	1	0	75	5	0	0	1	0	0	0	1	1	1	1	1	1
1091110104	1	1	7	3	4	1	1	0	5	2	1	1	0	0	5	2	0	0	35	5	0	0	1	0	0	0	1	1	1	1	1	1
1091110105	1	1	10	5	5	1	1	0	4	6	1	1	0	2	2	5	1	0	64	8	0	0	1	0	0	0	1	1	1	1	1	1
1091110106	1	1	25	14	11	1	1	0	13	12	1	1	0	3	8	12	2	0	66	10	0	0	1	0	0	0	1	1	1	1	1	1
1091110107	1	1	6	1	5	1	1	0	4	2	1	1	0	1	3	2	0	0	38	0	0	0	0	0	0	0	1	1	1	1	1	1
1091110108	1	1	7	2	5	1	1	0	2	5	1	1	0	0	1	6	0	0	45	0	0	0	0	0	0	1	1	1	1	1	1	1
1091110109	1	1	6	3	3	1	1	0	3	3	1	1	0	0	1	5	0	0	44	0	0	0	1	0	0	1	1	1	1	1	1	1
[truncated: 13,513 more rows]
