# Supplementary material for: Rising food prices and poverty in Pakistan
Source: PLoS One. 2023 Nov 16;18(11):e0292071. doi: 10.1371/journal.pone.0292071 (PMC10653518; doi:10.1371/journal.pone.0292071)
Supplement: S1 File — (ZIP) [file pone.0292071.s001.zip › Supporting Data Files/Data Set 2010 -11.xlsx]

## Sheet: Sheet1
hhcode	Region	Province	HHsize	Male	Female	HHhead	F_HHH	M_HHH	Age_M_HHH	Age_F_HHH	FHHH_Edu	MHHH_Edu	Infant_sum	Children_sum	Adult_sum	Aged_sum	Agri_Owner_sum	NonAgri_sum	Residential_sum	Commercial_sum	AgriHH_sum	Livestock_sum
10011100101	1	1	6	3	3	1	0	1	55	0	0	0	0	0	6	0	1	1	1	1	0	0
10011100102	1	1	4	2	2	1	0	1	70	0	0	14	0	0	3	1	1	1	1	1	0	0
10011100103	1	1	2	1	1	1	0	1	40	0	0	9	0	0	2	0	1	1	1	1	0	0
10011100104	1	1	4	2	2	1	1	0	0	65	5	0	0	0	3	1	1	1	1	1	0	0
10011100105	1	1	2	1	1	1	0	1	33	0	0	2	0	0	2	0	1	1	1	1	0	0
10011100106	1	1	2	1	1	1	0	1	36	0	0	3	0	0	2	0	1	1	1	1	0	0
10011100107	1	1	6	3	3	1	0	1	56	0	0	14	0	0	6	0	1	1	1	1	0	0
10011100108	1	1	1	1	0	1	0	1	47	0	0	8	0	0	1	0	1	1	1	1	0	0
10011100110	1	1	4	2	2	1	0	1	55	0	0	8	0	0	4	0	1	1	1	1	0	0
10011100111	1	1	7	4	3	1	0	1	47	0	0	12	0	0	6	1	1	1	1	1	0	0
10011100112	1	1	3	2	1	1	0	1	38	0	0	2	0	0	3	0	1	1	1	1	0	0
10011200101	1	1	5	1	4	1	1	0	0	53	8	0	0	0	5	0	1	1	1	1	0	0
10011200102	1	1	3	1	2	1	0	1	30	0	0	5	0	0	3	0	1	1	1	1	0	0
10011200103	1	1	6	3	3	1	0	1	57	0	0	14	0	0	6	0	1	1	1	1	0	0
10011200104	1	1	2	1	1	1	0	1	45	0	0	5	0	0	2	0	1	1	1	1	0	0
10011200105	1	1	7	3	4	1	0	1	52	0	0	1	0	0	6	1	1	1	1	1	0	0
10011200106	1	1	7	5	2	1	0	1	54	0	0	10	0	0	7	0	1	1	1	1	0	0
10011200107	1	1	3	3	0	1	0	1	53	0	0	16	0	0	3	0	1	1	1	1	0	0
10011200108	1	1	3	2	1	1	0	1	48	0	0	12	0	0	3	0	1	1	1	1	0	0
10011200109	1	1	5	3	2	1	0	1	53	0	0	0	0	0	5	0	1	1	1	1	0	0
10011200110	1	1	5	1	4	1	0	1	56	0	0	12	0	0	4	1	1	1	1	1	0	0
10011200111	1	1	9	4	5	1	0	1	54	0	0	10	0	0	9	0	1	1	1	1	0	0
10011200112	1	1	4	2	2	1	0	1	70	0	0	0	0	0	3	1	1	1	1	1	0	0
10011300101	1	1	2	1	1	1	0	1	28	0	0	4	0	0	2	0	1	1	1	1	0	0
10011300102	1	1	1	1	0	1	0	1	53	0	0	0	0	0	1	0	1	1	1	1	0	0
10011300103	1	1	1	1	0	0	0	0	0	0	0	0	0	0	1	0	1	1	1	1	0	0
10011300104	1	1	3	2	1	1	0	1	22	0	0	0	0	0	3	0	1	1	1	1	0	0
10011300105	1	1	2	1	1	1	0	1	40	0	0	8	0	0	2	0	1	1	1	1	0	0
10011300106	1	1	2	1	1	1	0	1	56	0	0	5	0	0	2	0	1	1	1	1	0	0
10011300107	1	1	2	1	1	1	0	1	30	0	0	8	0	0	2	0	1	1	1	1	0	0
10011300108	1	1	6	3	3	1	0	1	55	0	0	0	0	0	6	0	1	1	1	1	0	0
10011300109	1	1	2	1	1	1	0	1	45	0	0	5	0	0	2	0	1	1	1	1	0	0
10011300110	1	1	1	1	0	1	0	1	52	0	0	0	0	0	1	0	1	1	1	1	0	0
10011300111	1	1	2	1	1	1	0	1	35	0	0	0	0	0	2	0	1	1	1	1	0	0
10011300112	1	1	2	1	1	1	0	1	25	0	0	0	0	0	2	0	1	1	1	1	0	0
10011400101	1	1	1	0	1	1	1	0	0	38	4	0	0	0	1	0	1	1	1	1	0	0
10011400102	1	1	2	1	1	1	0	1	35	0	0	0	0	0	2	0	1	1	1	1	0	0
10011400103	1	1	2	1	1	1	0	1	25	0	0	4	0	0	2	0	1	1	1	1	0	0
10011400104	1	1	3	1	2	1	0	1	40	0	0	0	0	0	3	0	1	1	1	1	0	0
10011400105	1	1	4	2	2	1	0	1	55	0	0	10	0	0	4	0	1	1	1	1	0	0
10011400106	1	1	6	5	1	1	0	1	60	0	0	5	0	0	6	0	1	1	1	1	0	0
10011400107	1	1	2	1	1	1	0	1	59	0	0	10	0	0	2	0	1	1	1	1	0	0
10011400108	1	1	6	3	3	1	0	1	58	0	0	7	0	0	6	0	1	1	1	1	0	0
10011400109	1	1	4	2	2	1	0	1	42	0	0	5	0	0	4	0	1	1	1	1	0	0
10011400110	1	1	4	3	1	1	0	1	65	0	0	16	0	0	3	1	1	1	1	1	0	0
10011400112	1	1	4	3	1	1	1	0	0	56	12	0	0	0	4	0	1	1	1	1	0	0
10012100102	1	1	3	2	2	1	0	1	30	0	0	5	0	0	3	1	1	1	1	1	0	0
10012100103	1	1	3	1	2	1	0	1	46	0	0	12	0	0	3	0	1	1	1	1	0	0
10012100104	1	1	4	3	2	1	0	1	70	0	0	0	0	0	4	1	1	1	1	1	0	0
10012100105	1	1	6	4	2	1	0	1	62	0	0	12	0	0	5	1	1	1	1	1	0	0
10012100106	1	1	5	2	3	1	0	1	47	0	0	5	0	0	5	0	1	1	1	1	0	0
10012100107	1	1	1	1	0	1	0	1	28	0	0	12	0	0	1	0	1	1	1	1	0	0
10012100108	1	1	5	2	3	1	0	1	56	0	0	12	0	0	5	0	1	1	1	1	0	0
10012100110	1	1	4	2	2	1	0	1	90	0	0	10	0	0	2	2	1	1	1	1	0	0
10012100111	1	1	6	3	3	1	0	1	33	0	0	0	0	0	4	2	1	1	1	1	0	0
10012100112	1	1	3	2	1	1	0	1	43	0	0	0	0	0	3	0	1	1	1	1	0	0
10012200101	1	1	2	1	1	1	0	1	55	0	0	12	0	0	2	0	1	1	1	1	0	0
10012200102	1	1	7	5	2	1	0	1	59	0	0	14	0	0	7	0	1	1	1	1	0	0
10012200103	1	1	3	1	2	1	0	1	50	0	0	10	0	0	2	1	1	1	1	1	0	0
10012200104	1	1	3	1	2	1	0	1	48	0	0	12	0	0	3	0	1	1	1	1	0	0
10012200105	1	1	4	2	2	1	0	1	55	0	0	5	0	0	4	0	1	1	1	1	0	0
10012200106	1	1	7	5	2	1	0	1	55	0	0	12	0	0	7	0	1	1	1	1	0	0
10012200107	1	1	8	5	3	1	0	1	57	0	0	6	0	0	7	1	1	1	1	1	0	0
10012200108	1	1	7	3	4	1	0	1	65	0	0	6	0	0	6	1	1	1	1	1	0	0
10012200109	1	1	5	4	1	1	0	1	60	0	0	14	0	0	5	0	1	1	1	1	0	0
10012200110	1	1	3	1	2	1	0	1	47	0	0	5	0	0	3	0	1	1	1	1	0	0
10012200111	1	1	9	4	5	1	0	1	38	0	0	5	0	0	7	2	1	1	1	1	0	0
10012200112	1	1	5	2	3	1	0	1	36	0	0	12	0	0	5	0	1	1	1	1	0	0
10012300101	1	1	2	1	1	1	0	1	40	0	0	12	0	0	2	0	1	1	1	1	0	0
10012300102	1	1	6	3	3	1	0	1	56	0	0	0	0	0	5	1	1	1	1	1	0	0
10012300103	1	1	4	2	2	1	0	1	50	0	0	16	0	0	4	0	1	1	1	1	0	0
10012300104	1	1	1	1	1	1	1	0	0	71	5	0	0	0	1	1	1	1	1	1	0	0
10012300105	1	1	3	1	2	1	0	1	60	0	0	0	0	0	3	0	1	1	1	1	0	0
10012300106	1	1	2	1	1	1	0	1	35	0	0	10	0	0	2	0	1	1	1	1	0	0
10012300107	1	1	5	3	2	1	0	1	58	0	0	14	0	0	5	0	1	1	1	1	0	0
10012300109	1	1	4	4	0	1	0	1	28	0	0	12	0	0	4	0	1	1	1	1	0	0
10012300110	1	1	2	1	1	1	0	1	35	0	0	17	0	0	2	0	1	1	1	1	0	0
10012300111	1	1	3	2	1	1	0	1	29	0	0	5	0	0	3	0	1	1	1	1	0	0
10012300112	1	1	5	2	3	1	0	1	40	0	0	19	0	0	5	0	1	1	1	1	0	0
10012400101	1	1	4	2	2	1	0	1	57	0	0	12	0	0	4	0	1	1	1	1	0	0
10012400102	1	1	2	1	1	1	0	1	40	0	0	10	0	0	2	0	1	1	1	1	0	0
10012400103	1	1	3	1	2	1	1	0	0	42	14	0	0	0	3	0	1	1	1	1	0	0
10012400104	1	1	4	3	1	1	0	1	64	0	0	0	0	0	3	1	1	1	1	1	0	0
10012400105	1	1	3	2	1	1	0	1	51	0	0	12	0	0	3	0	1	1	1	1	0	0
10012400107	1	1	6	3	3	1	0	1	65	0	0	14	0	0	5	1	1	1	1	1	0	0
10012400109	1	1	2	1	1	1	0	1	38	0	0	0	0	0	2	0	1	1	1	1	0	0
10012400110	1	1	3	2	1	1	0	1	40	0	0	0	0	0	3	0	1	1	1	1	0	0
10012400111	1	1	2	1	1	1	0	1	42	0	0	12	0	0	2	0	1	1	1	1	0	0
10012400112	1	1	5	2	3	1	0	1	46	0	0	23	0	0	4	1	1	1	1	1	0	0
10013100101	1	1	8	5	3	1	0	1	54	0	0	19	0	0	8	0	1	1	1	1	0	0
10013100102	1	1	3	1	2	1	1	0	0	53	14	0	0	0	3	0	1	1	1	1	0	0
10013100103	1	1	2	1	1	1	0	1	34	0	0	7	0	0	2	0	1	1	1	1	0	0
10013100104	1	1	1	1	0	1	0	1	40	0	0	10	0	0	1	0	1	1	1	1	0	0
10013100105	1	1	8	6	2	1	0	1	57	0	0	9	0	0	8	0	1	1	1	1	0	0
10013100106	1	1	2	0	2	0	0	0	0	0	0	0	0	0	2	0	1	1	1	1	0	0
10013100107	1	1	5	3	2	1	0	1	63	0	0	10	0	0	4	1	1	1	1	1	0	0
10013100108	1	1	2	1	1	1	0	1	29	0	0	12	0	0	2	0	1	1	1	1	0	0
10013100109	1	1	3	1	2	1	0	1	41	0	0	7	0	0	3	0	1	1	1	1	0	0
10013100110	1	1	5	2	3	1	0	1	62	0	0	16	0	0	4	1	1	1	1	1	0	0
10013100111	1	1	3	1	2	1	0	1	50	0	0	14	0	0	3	0	1	1	1	1	0	0
10013200101	1	1	2	1	1	1	0	1	46	0	0	10	0	0	2	0	1	1	1	1	0	0
10013200102	1	1	2	1	1	1	0	1	40	0	0	14	0	0	2	0	1	1	1	1	0	0
10013200103	1	1	4	3	1	1	0	1	48	0	0	17	0	0	4	0	1	1	1	1	0	0
10013200104	1	1	2	1	1	1	0	1	45	0	0	12	0	0	2	0	1	1	1	1	0	0
10013200105	1	1	4	3	1	1	0	1	47	0	0	16	0	0	4	0	1	1	1	1	0	0
10013200106	1	1	5	1	4	1	0	1	48	0	0	0	0	0	5	0	1	1	1	1	0	0
10013200107	1	1	9	3	6	1	0	1	63	0	0	4	0	0	8	1	1	1	1	1	0	0
10013200108	1	1	2	1	1	1	0	1	45	0	0	0	0	0	2	0	1	1	1	1	0	0
10013200109	1	1	2	1	1	1	0	1	40	0	0	16	0	0	2	0	1	1	1	1	0	0
10013200110	1	1	2	1	1	1	0	1	43	0	0	14	0	0	2	0	1	1	1	1	0	0
10013200111	1	1	4	2	2	1	0	1	46	0	0	12	0	0	4	0	1	1	1	1	0	0
10013200112	1	1	2	1	1	1	0	1	33	0	0	8	0	0	2	0	1	1	1	1	0	0
10013300101	1	1	4	2	2	1	0	1	80	0	0	21	0	0	3	1	1	1	1	1	0	0
10013300102	1	1	4	2	2	1	0	1	64	0	0	8	0	0	3	1	1	1	1	1	0	0
10013300103	1	1	3	1	2	1	0	1	35	0	0	12	0	0	2	1	1	1	1	1	0	0
10013300104	1	1	3	1	2	1	0	1	49	0	0	8	0	0	2	1	1	1	1	1	0	0
10013300105	1	1	4	1	3	1	0	1	71	0	0	16	0	0	2	2	1	1	1	1	0	0
10013300106	1	1	4	3	1	1	0	1	61	0	0	0	0	0	3	1	1	1	1	1	0	0
10013300107	1	1	8	4	4	1	0	1	62	0	0	5	0	0	5	3	1	1	1	1	0	0
10013300108	1	1	2	1	1	1	0	1	76	0	0	16	0	0	1	1	1	1	1	1	0	0
10013300110	1	1	4	2	2	1	0	1	70	0	0	6	0	0	3	1	1	1	1	1	0	0
10013300111	1	1	6	3	3	1	0	1	67	0	0	6	0	0	4	2	1	1	1	1	0	0
10013300112	1	1	4	2	2	1	0	1	63	0	0	10	0	0	3	1	1	1	1	1	0	0
10013400102	1	1	2	1	1	1	0	1	50	0	0	6	0	0	2	0	1	1	1	1	0	0
10013400103	1	1	3	2	1	1	0	1	50	0	0	5	0	0	3	0	1	1	1	1	0	0
10013400104	1	1	7	5	2	1	0	1	56	0	0	0	0	0	7	0	1	1	1	1	0	0
10013400105	1	1	7	4	3	1	0	1	55	0	0	12	0	0	7	0	1	1	1	1	0	0
10013400106	1	1	3	1	2	1	0	1	69	0	0	10	0	0	2	1	1	1	1	1	0	0
10013400107	1	1	3	1	2	1	0	1	64	0	0	8	0	0	1	2	1	1	1	1	0	0
10013400108	1	1	7	4	3	1	0	1	30	0	0	6	0	0	7	0	1	1	1	1	0	0
10013400109	1	1	2	1	1	1	0	1	45	0	0	4	0	0	2	0	1	1	1	1	0	0
10013400110	1	1	4	2	2	1	0	1	49	0	0	14	0	0	3	1	1	1	1	1	0	0
10013400111	1	1	3	2	1	1	0	1	52	0	0	2	0	0	3	0	1	1	1	1	0	0
10013400112	1	1	2	1	1	1	0	1	52	0	0	12	0	0	2	0	1	1	1	1	0	0
10020100101	2	1	3	1	2	1	0	1	46	0	0	0	0	0	2	1	1	1	1	1	1	0
10020100102	2	1	4	2	2	1	0	1	58	0	0	5	0	0	4	0	1	1	1	1	0	0
10020100103	2	1	2	1	1	1	0	1	43	0	0	0	0	0	2	0	1	1	1	1	1	0
10020100104	2	1	5	3	2	1	0	1	71	0	0	10	0	0	4	1	1	1	1	1	0	0
10020100105	2	1	7	3	4	1	0	1	62	0	0	0	0	0	5	2	1	1	1	1	1	0
10020100106	2	1	5	2	3	1	0	1	55	0	0	8	0	0	5	0	1	1	1	1	0	0
10020100107	2	1	3	1	2	1	0	1	30	0	0	7	0	0	2	1	1	1	1	1	0	0
10020100108	2	1	5	2	3	1	0	1	25	0	0	14	0	0	5	0	1	1	1	1	1	0
10020100109	2	1	2	1	1	1	0	1	45	0	0	0	0	0	2	0	1	1	1	1	0	1
10020100110	2	1	2	1	1	1	0	1	35	0	0	3	0	0	2	0	1	1	1	1	0	1
10020100111	2	1	7	3	4	1	0	1	68	0	0	0	0	0	6	1	1	1	1	1	1	0
10020100112	2	1	2	1	1	1	0	1	47	0	0	0	0	0	2	0	1	1	1	1	1	0
10020100113	2	1	3	1	2	1	0	1	35	0	0	10	0	0	2	1	1	1	1	1	1	0
10020100114	2	1	5	3	2	1	0	1	36	0	0	8	0	0	3	2	1	1	1	1	1	0
10020100115	2	1	3	1	2	1	0	1	55	0	0	8	0	0	3	0	1	1	1	1	1	0
10020100116	2	1	3	1	2	1	0	1	48	0	0	5	0	0	2	1	1	1	1	1	1	0
10020100201	2	1	8	5	3	1	0	1	62	0	0	0	0	0	7	1	1	1	1	1	1	0
10020100202	2	1	4	2	2	1	0	1	22	0	0	0	0	0	4	0	1	1	1	1	0	0
10020100203	2	1	7	3	4	1	0	1	53	0	0	0	0	0	6	1	1	1	1	1	0	0
10020100204	2	1	3	2	1	1	0	1	55	0	0	12	0	0	3	0	1	1	1	1	0	0
10020100205	2	1	5	3	2	1	0	1	70	0	0	12	0	0	3	2	1	1	1	1	0	0
10020100206	2	1	3	1	2	1	0	1	28	0	0	1	0	0	3	0	1	1	1	1	1	0
10020100207	2	1	2	1	1	1	0	1	60	0	0	6	0	0	2	0	1	1	1	1	1	0
10020100208	2	1	4	2	2	1	0	1	42	0	0	10	0	0	4	0	1	1	1	1	0	0
10020100209	2	1	6	3	3	1	0	1	70	0	0	5	0	0	4	2	1	1	1	1	1	0
10020100210	2	1	8	5	3	1	0	1	65	0	0	14	0	0	6	2	1	1	1	1	0	0
10020100211	2	1	2	1	1	1	0	1	56	0	0	16	0	0	2	0	1	1	1	1	0	0
10020100212	2	1	3	2	1	1	0	1	75	0	0	6	0	0	2	1	1	1	1	1	0	0
10020100214	2	1	6	4	2	1	0	1	55	0	0	8	0	0	6	0	1	1	1	1	1	0
10020100215	2	1	6	3	3	1	0	1	46	0	0	7	0	0	6	0	1	1	1	1	0	0
10020100216	2	1	2	1	1	1	0	1	26	0	0	3	0	0	2	0	1	1	1	1	0	0
10020200101	2	1	5	3	2	1	0	1	52	0	0	5	0	0	5	0	1	1	1	1	1	0
10020200102	2	1	7	3	4	1	1	0	0	48	8	0	0	0	7	0	1	1	1	1	0	0
10020200103	2	1	5	2	3	1	0	1	65	0	0	2	0	0	4	1	1	1	1	1	1	0
10020200104	2	1	2	1	1	1	0	1	70	0	0	14	0	0	1	1	1	1	1	1	0	0
10020200105	2	1	2	1	1	1	0	1	57	0	0	10	0	0	2	0	1	1	1	1	1	0
10020200106	2	1	6	3	3	1	0	1	68	0	0	0	0	0	4	2	1	1	1	1	0	0
10020200107	2	1	1	0	1	1	1	0	0	70	0	0	0	0	0	1	1	1	1	1	0	0
10020200108	2	1	5	3	2	1	0	1	60	0	0	10	0	0	5	0	1	1	1	1	1	0
10020200109	2	1	8	5	3	1	0	1	68	0	0	0	0	0	7	1	1	1	1	1	0	0
10020200110	2	1	6	4	2	1	0	1	60	0	0	14	0	0	6	0	1	1	1	1	1	0
10020200111	2	1	2	1	1	1	1	0	0	54	5	0	0	0	2	0	1	1	1	1	0	0
10020200112	2	1	4	2	2	1	0	1	50	0	0	5	0	0	4	0	1	1	1	1	0	0
10020200113	2	1	7	2	5	1	0	1	60	0	0	10	0	0	7	0	1	1	1	1	1	0
10020200114	2	1	3	1	2	1	0	1	64	0	0	0	0	0	2	1	1	1	1	1	1	0
10020200115	2	1	3	1	2	1	0	1	46	0	0	0	0	0	2	1	1	1	1	1	1	0
10020200116	2	1	6	2	4	1	0	1	55	0	0	12	0	0	6	0	1	1	1	1	1	0
10020200201	2	1	2	1	1	1	0	1	38	0	0	5	0	0	2	0	1	1	1	1	0	0
10020200202	2	1	4	2	2	1	0	1	58	0	0	8	0	0	4	0	1	1	1	1	1	0
10020200203	2	1	10	6	4	1	0	1	65	0	0	10	0	0	9	1	1	1	1	1	1	0
10020200204	2	1	4	2	2	1	0	1	45	0	0	6	0	0	2	2	1	1	1	1	0	0
10020200205	2	1	5	3	2	1	0	1	49	0	0	0	0	0	5	0	1	1	1	1	1	0
10020200206	2	1	4	2	2	1	0	1	45	0	0	12	0	0	4	0	1	1	1	1	0	0
10020200207	2	1	3	2	1	1	0	1	45	0	0	0	0	0	3	0	1	1	1	1	0	0
10020200208	2	1	2	1	1	1	0	1	34	0	0	0	0	0	2	0	1	1	1	1	0	0
10020200209	2	1	3	2	1	1	0	1	24	0	0	7	0	0	3	0	1	1	1	1	0	0
10020200210	2	1	2	1	1	1	0	1	48	0	0	0	0	0	2	0	1	1	1	1	1	0
10020200211	2	1	6	4	2	1	0	1	65	0	0	10	0	0	4	2	1	1	1	1	0	0
10020200212	2	1	4	2	2	1	0	1	60	0	0	0	0	0	4	0	1	1	1	1	0	0
10020200213	2	1	4	2	2	1	0	1	63	0	0	4	0	0	3	1	1	1	1	1	0	0
10020200214	2	1	2	1	1	1	0	1	42	0	0	10	0	0	2	0	1	1	1	1	0	0
10020200216	2	1	5	2	3	1	0	1	55	0	0	5	0	0	5	0	1	1	1	1	0	1
10020300101	2	1	6	4	2	1	0	1	55	0	0	4	0	0	6	0	1	1	1	1	0	0
10020300102	2	1	4	2	2	1	0	1	48	0	0	8	0	0	4	0	1	1	1	1	0	0
10020300103	2	1	5	2	3	1	0	1	72	0	0	0	0	0	3	2	1	1	1	1	1	0
10020300104	2	1	2	1	1	1	0	1	40	0	0	8	0	0	2	0	1	1	1	1	0	0
10020300105	2	1	2	1	1	1	0	1	23	0	0	0	0	0	2	0	1	1	1	1	0	0
10020300106	2	1	4	3	1	1	0	1	66	0	0	7	0	0	3	1	1	1	1	1	1	0
10020300107	2	1	5	2	3	1	0	1	20	0	0	0	0	0	5	0	1	1	1	1	0	0
10020300108	2	1	1	1	0	1	0	1	22	0	0	1	0	0	1	0	1	1	1	1	0	0
10020300109	2	1	2	1	1	1	0	1	28	0	0	0	0	0	2	0	1	1	1	1	1	0
10020300110	2	1	3	1	2	1	0	1	37	0	0	5	0	0	3	0	1	1	1	1	1	0
10020300111	2	1	4	3	1	1	0	1	46	0	0	5	0	0	4	0	1	1	1	1	1	0
10020300112	2	1	2	1	1	1	0	1	35	0	0	6	0	0	2	0	1	1	1	1	1	0
10020300113	2	1	2	1	1	1	0	1	37	0	0	8	0	0	2	0	1	1	1	1	0	0
10020300114	2	1	6	3	3	1	0	1	50	0	0	9	0	0	6	0	1	1	1	1	1	0
10020300115	2	1	2	1	1	1	0	1	55	0	0	5	0	0	2	0	1	1	1	1	0	0
10020300116	2	1	5	3	2	1	0	1	69	0	0	8	0	0	3	2	1	1	1	1	1	0
10020300201	2	1	2	1	1	1	0	1	41	0	0	10	0	0	2	0	1	1	1	1	0	0
10020300202	2	1	5	3	3	1	0	1	80	0	0	0	0	0	5	1	1	1	1	1	0	0
10020300203	2	1	1	0	1	1	1	0	0	80	5	0	0	0	0	1	1	1	1	1	0	0
10020300204	2	1	2	1	1	1	0	1	40	0	0	14	0	0	2	0	1	1	1	1	0	0
10020300205	2	1	5	4	1	1	1	0	0	49	1	0	0	0	5	0	1	1	1	1	0	0
10020300206	2	1	2	1	1	1	0	1	35	0	0	8	0	0	2	0	1	1	1	1	0	0
10020300207	2	1	2	1	1	1	0	1	51	0	0	8	0	0	2	0	1	1	1	1	0	0
10020300208	2	1	4	3	1	1	0	1	65	0	0	1	0	0	3	1	1	1	1	1	0	0
10020300209	2	1	4	2	2	1	0	1	64	0	0	4	0	0	3	1	1	1	1	1	1	0
10020300210	2	1	4	2	2	1	0	1	36	0	0	8	0	0	2	2	1	1	1	1	0	0
10020300211	2	1	3	1	2	1	0	1	40	0	0	5	0	0	3	0	1	1	1	1	1	0
10020300212	2	1	2	1	1	1	0	1	19	0	0	5	0	0	2	0	1	1	1	1	0	0
10020300213	2	1	3	1	2	1	0	1	35	0	0	12	0	0	3	0	1	1	1	1	0	0
10020300214	2	1	2	1	1	1	0	1	38	0	0	0	0	0	2	0	1	1	1	1	0	0
10020300215	2	1	2	1	1	1	0	1	38	0	0	10	0	0	2	0	1	1	1	1	0	0
10020300216	2	1	2	1	1	1	0	1	40	0	0	0	0	0	2	0	1	1	1	1	0	0
10020400101	2	1	2	2	0	1	0	1	80	0	0	2	0	0	1	1	1	1	1	1	0	0
10020400102	2	1	2	1	1	1	0	1	30	0	0	5	0	0	2	0	1	1	1	1	0	0
10020400103	2	1	4	3	1	1	0	1	55	0	0	3	0	0	4	0	1	1	1	1	0	0
10020400104	2	1	2	1	1	1	0	1	75	0	0	10	0	0	0	2	1	1	1	1	0	0
10020400105	2	1	8	6	2	1	0	1	61	0	0	8	0	0	7	1	1	1	1	1	1	0
10020400106	2	1	2	1	1	1	0	1	58	0	0	12	0	0	2	0	1	1	1	1	1	0
10020400107	2	1	5	2	3	1	0	1	50	0	0	5	0	0	5	0	1	1	1	1	0	0
10020400108	2	1	2	1	1	1	0	1	45	0	0	5	0	0	2	0	1	1	1	1	0	0
10020400109	2	1	2	1	1	1	0	1	49	0	0	5	0	0	2	0	1	1	1	1	0	0
10020400110	2	1	3	2	1	1	0	1	45	0	0	0	0	0	3	0	1	1	1	1	0	0
10020400111	2	1	4	2	2	1	0	1	95	0	0	5	0	0	3	1	1	1	1	1	1	0
10020400112	2	1	6	3	3	1	0	1	70	0	0	0	0	0	4	2	1	1	1	1	1	0
10020400113	2	1	4	2	2	1	0	1	35	0	0	3	0	0	2	2	1	1	1	1	0	0
10020400114	2	1	2	1	1	1	0	1	42	0	0	0	0	0	2	0	1	1	1	1	0	0
10020400115	2	1	4	2	2	1	0	1	54	0	0	5	0	0	3	1	1	1	1	1	1	0
10020400116	2	1	2	1	1	1	0	1	38	0	0	0	0	0	2	0	1	1	1	1	0	0
10020400201	2	1	2	1	1	1	0	1	62	0	0	8	0	0	1	1	1	1	1	1	0	0
10020400202	2	1	3	3	0	1	0	1	32	0	0	5	0	0	3	0	1	1	1	1	0	0
10020400203	2	1	3	2	1	1	1	0	0	52	0	0	0	0	3	0	1	1	1	1	0	0
10020400204	2	1	2	1	1	1	0	1	32	0	0	0	0	0	2	0	1	1	1	1	0	0
10020400205	2	1	5	3	2	1	0	1	48	0	0	5	0	0	5	0	1	1	1	1	0	0
10020400206	2	1	7	4	3	1	0	1	70	0	0	5	0	0	6	1	1	1	1	1	0	0
10020400207	2	1	3	1	2	1	0	1	36	0	0	0	0	0	2	1	1	1	1	1	0	0
10020400208	2	1	3	1	2	1	0	1	40	0	0	6	0	0	2	1	1	1	1	1	0	0
10020400209	2	1	2	1	1	1	0	1	50	0	0	5	0	0	2	0	1	1	1	1	0	0
10020400210	2	1	2	1	1	1	0	1	40	0	0	4	0	0	2	0	1	1	1	1	0	0
10020400211	2	1	2	1	1	1	0	1	36	0	0	3	0	0	2	0	1	1	1	1	0	0
10020400212	2	1	2	1	1	1	0	1	47	0	0	0	0	0	2	0	1	1	1	1	0	0
10020400213	2	1	2	1	1	1	0	1	49	0	0	8	0	0	2	0	1	1	1	1	0	0
10020400214	2	1	4	2	2	1	0	1	58	0	0	0	0	0	4	0	1	1	1	1	0	1
10020400215	2	1	2	1	1	1	0	1	27	0	0	5	0	0	2	0	1	1	1	1	0	0
10020400216	2	1	6	3	3	1	0	1	60	0	0	0	0	0	6	0	1	1	1	1	0	0
10120100101	2	1	2	1	1	1	0	1	39	0	0	4	0	0	2	0	1	1	1	1	0	0
10120100102	2	1	2	1	1	1	0	1	65	0	0	8	0	0	1	1	1	1	1	1	0	1
10120100103	2	1	2	1	1	1	0	1	30	0	0	3	0	0	1	1	1	1	1	1	0	0
10120100104	2	1	2	0	2	1	1	0	0	35	6	0	0	0	1	1	1	1	1	1	1	0
10120100105	2	1	3	2	1	1	0	1	45	0	0	5	0	0	2	1	1	1	1	1	0	1
10120100106	2	1	2	1	1	1	0	1	33	0	0	5	0	0	2	0	1	1	1	1	0	0
10120100107	2	1	2	1	1	1	0	1	40	0	0	0	0	0	2	0	1	1	1	1	0	0
10120100108	2	1	2	1	1	1	0	1	30	0	0	0	0	0	2	0	1	1	1	1	1	0
10120100109	2	1	3	1	2	1	0	1	40	0	0	0	0	0	3	0	1	1	1	1	1	0
10120100110	2	1	4	1	3	1	0	1	35	0	0	0	0	0	3	1	1	1	1	1	0	1
10120100111	2	1	2	1	1	1	0	1	32	0	0	10	0	0	2	0	1	1	1	1	1	0
10120100112	2	1	5	2	3	1	0	1	78	0	0	5	0	0	2	3	1	1	1	1	1	0
10120100113	2	1	4	2	2	1	0	1	58	0	0	0	0	0	4	0	1	1	1	1	1	0
10120100114	2	1	1	1	1	1	1	0	0	40	4	0	0	0	2	0	1	1	1	1	0	0
10120100115	2	1	2	1	1	1	0	1	52	0	0	5	0	0	2	0	1	1	1	1	1	0
10120100116	2	1	2	1	1	1	0	1	42	0	0	4	0	0	2	0	1	1	1	1	1	0
10120100201	2	1	4	2	2	1	0	1	58	0	0	10	0	0	4	0	1	1	1	1	0	0
10120100202	2	1	5	3	2	1	0	1	50	0	0	8	0	0	5	0	1	1	1	1	0	0
10120100203	2	1	3	1	2	1	1	0	0	40	8	0	0	0	3	0	1	1	1	1	0	0
10120100204	2	1	2	1	1	1	0	1	62	0	0	10	0	0	1	1	1	1	1	1	0	0
10120100205	2	1	2	1	1	1	0	1	42	0	0	12	0	0	2	0	1	1	1	1	1	0
10120100206	2	1	6	5	1	1	0	1	55	0	0	0	0	0	6	0	1	1	1	1	0	0
10120100207	2	1	5	2	3	1	0	1	32	0	0	8	0	0	4	1	1	1	1	1	0	0
10120100208	2	1	3	2	1	1	0	1	55	0	0	9	0	0	3	0	1	1	1	1	1	0
10120100209	2	1	2	1	1	1	0	1	55	0	0	10	0	0	2	0	1	1	1	1	0	0
10120100210	2	1	5	1	4	1	0	1	26	0	0	0	0	0	4	1	1	1	1	1	1	0
10120100211	2	1	5	4	1	1	0	1	70	0	0	0	0	0	3	2	1	1	1	1	0	0
10120100212	2	1	4	2	2	1	0	1	25	0	0	16	0	0	3	1	1	1	1	1	0	0
10120100213	2	1	8	4	4	1	0	1	65	0	0	7	0	0	6	2	1	1	1	1	1	0
10120100214	2	1	2	1	1	1	0	1	63	0	0	0	0	0	1	1	1	1	1	1	1	0
10120100215	2	1	4	2	2	1	0	1	72	0	0	0	0	0	3	1	1	1	1	1	0	0
10120100216	2	1	4	3	1	1	0	1	45	0	0	8	0	0	4	0	1	1	1	1	1	0
10120200101	2	1	3	1	2	1	0	1	68	0	0	0	0	0	1	2	1	1	1	1	1	0
10120200103	2	1	7	4	3	1	0	1	57	0	0	1	0	0	7	0	1	1	1	1	0	0
10120200104	2	1	1	0	1	1	1	0	0	45	0	0	0	0	1	0	1	1	1	1	0	0
10120200105	2	1	2	1	1	1	0	1	59	0	0	8	0	0	2	0	1	1	1	1	0	1
10120200106	2	1	7	4	3	1	0	1	52	0	0	5	0	0	5	2	1	1	1	1	1	0
10120200107	2	1	2	1	1	1	0	1	45	0	0	0	0	0	2	0	1	1	1	1	1	0
10120200108	2	1	2	1	1	1	0	1	60	0	0	0	0	0	2	0	1	1	1	1	1	0
10120200109	2	1	2	1	1	1	0	1	24	0	0	0	0	0	2	0	1	1	1	1	1	0
10120200110	2	1	5	2	3	1	0	1	56	0	0	0	0	0	5	0	1	1	1	1	1	0
10120200111	2	1	4	2	2	1	1	0	0	42	0	0	0	0	4	0	1	1	1	1	0	1
10120200112	2	1	3	2	1	1	0	1	20	0	0	5	0	0	2	1	1	1	1	1	0	1
10120200113	2	1	2	1	1	1	0	1	60	0	0	5	0	0	2	0	1	1	1	1	0	0
10120200114	2	1	3	1	2	1	0	1	45	0	0	3	0	0	2	1	1	1	1	1	1	0
10120200115	2	1	4	1	3	1	0	1	80	0	0	0	0	0	2	2	1	1	1	1	1	0
10120200116	2	1	2	1	1	1	0	1	46	0	0	0	0	0	2	0	1	1	1	1	0	0
10120200201	2	1	4	3	1	1	0	1	47	0	0	0	0	0	4	0	1	1	1	1	0	0
10120200202	2	1	3	2	1	1	0	1	50	0	0	5	0	0	3	0	1	1	1	1	1	0
10120200203	2	1	7	2	5	1	0	1	50	0	0	14	0	0	6	1	1	1	1	1	1	0
10120200204	2	1	5	2	3	1	0	1	25	0	0	10	0	0	5	0	1	1	1	1	1	0
10120200205	2	1	3	2	2	1	1	0	0	65	7	0	0	0	3	1	1	1	1	1	0	0
10120200206	2	1	4	2	2	1	0	1	46	0	0	4	0	0	2	2	1	1	1	1	0	1
10120200207	2	1	2	1	1	1	0	1	40	0	0	9	0	0	2	0	1	1	1	1	0	0
10120200208	2	1	3	2	1	1	0	1	65	0	0	5	0	0	2	1	1	1	1	1	0	0
10120200209	2	1	1	0	1	1	1	0	0	65	5	0	0	0	0	1	1	1	1	1	0	0
10120200210	2	1	3	1	2	1	0	1	46	0	0	5	0	0	2	1	1	1	1	1	0	0
10120200211	2	1	4	2	2	1	0	1	70	0	0	4	0	0	2	2	1	1	1	1	0	0
10120200212	2	1	4	0	4	1	1	0	0	50	10	0	0	0	4	0	1	1	1	1	0	0
10120200213	2	1	2	1	1	1	0	1	40	0	0	0	0	0	2	0	1	1	1	1	0	0
10120200214	2	1	6	2	4	1	0	1	34	0	0	5	0	0	4	2	1	1	1	1	0	0
10120200215	2	1	4	1	3	1	1	0	0	46	0	0	0	0	4	0	1	1	1	1	0	0
10120200216	2	1	2	0	2	1	1	0	0	54	0	0	0	0	2	0	1	1	1	1	0	0
10120300101	2	1	2	0	2	1	1	0	0	39	0	0	0	0	2	0	1	1	1	1	0	0
10120300102	2	1	5	3	2	1	0	1	48	0	0	9	0	0	4	1	1	1	1	1	0	0
10120300103	2	1	1	0	1	1	1	0	0	36	1	0	0	0	1	0	1	1	1	1	0	0
10120300104	2	1	1	0	1	1	1	0	0	40	0	0	0	0	1	0	1	1	1	1	0	0
10120300105	2	1	2	1	1	1	0	1	32	0	0	0	0	0	2	0	1	1	1	1	0	0
10120300106	2	1	2	1	1	1	0	1	40	0	0	1	0	0	2	0	1	1	1	1	0	0
10120300107	2	1	3	1	2	1	0	1	74	0	0	9	0	0	1	2	1	1	1	1	0	0
10120300108	2	1	2	1	1	1	0	1	49	0	0	7	0	0	2	0	1	1	1	1	0	0
10120300109	2	1	3	1	2	1	1	0	0	23	3	0	0	0	3	0	1	1	1	1	0	0
10120300110	2	1	2	1	1	1	0	1	72	0	0	0	0	0	1	1	1	1	1	1	1	0
10120300111	2	1	2	0	2	1	1	0	0	60	5	0	0	0	2	0	1	1	1	1	0	0
10120300112	2	1	3	2	1	1	0	1	46	0	0	1	0	0	3	0	1	1	1	1	0	0
10120300113	2	1	1	0	1	1	1	0	0	33	14	0	0	0	1	0	1	1	1	1	0	0
10120300114	2	1	3	1	2	1	0	1	26	0	0	8	0	0	3	0	1	1	1	1	0	0
10120300115	2	1	2	1	1	1	0	1	63	0	0	10	0	0	1	1	1	1	1	1	0	1
10120300116	2	1	2	0	2	1	1	0	0	50	10	0	0	0	1	1	1	1	1	1	0	1
10120300201	2	1	1	0	1	1	1	0	0	30	10	0	0	0	1	0	1	1	1	1	0	0
10120300202	2	1	2	1	1	1	0	1	58	0	0	10	0	0	2	0	1	1	1	1	1	0
10120300203	2	1	2	1	1	1	0	1	35	0	0	9	0	0	2	0	1	1	1	1	0	0
10120300204	2	1	2	1	1	1	0	1	34	0	0	0	0	0	2	0	1	1	1	1	0	0
10120300205	2	1	4	2	2	1	0	1	36	0	0	0	0	0	3	1	1	1	1	1	0	0
10120300206	2	1	5	3	3	1	0	1	55	0	0	0	0	0	6	0	1	1	1	1	0	0
10120300207	2	1	1	0	1	1	1	0	0	36	10	0	0	0	1	0	1	1	1	1	0	0
10120300208	2	1	3	2	2	1	0	1	80	0	0	4	0	0	2	2	1	1	1	1	0	0
10120300209	2	1	2	1	1	1	0	1	64	0	0	0	0	0	0	2	1	1	1	1	1	0
10120300210	2	1	3	1	2	1	0	1	55	0	0	7	0	0	3	0	1	1	1	1	0	0
10120300211	2	1	2	1	1	1	0	1	48	0	0	2	0	0	2	0	1	1	1	1	1	0
10120300212	2	1	4	1	3	1	1	0	0	75	0	0	0	0	3	1	1	1	1	1	0	0
10120300213	2	1	7	2	5	1	0	1	65	0	0	7	0	0	4	3	1	1	1	1	1	0
10120300214	2	1	3	1	2	1	1	0	0	50	9	0	0	0	3	0	1	1	1	1	0	0
10120300215	2	1	1	0	1	1	1	0	0	35	14	0	0	0	1	0	1	1	1	1	1	0
10120300216	2	1	2	1	1	1	0	1	46	0	0	14	0	0	2	0	1	1	1	1	0	0
10120400101	2	1	2	1	1	1	1	0	0	38	5	0	0	0	2	0	1	1	1	1	0	0
10120400102	2	1	2	1	1	1	0	1	32	0	0	8	0	0	2	0	1	1	1	1	0	0
10120400103	2	1	2	1	1	1	0	1	32	0	0	2	0	0	2	0	1	1	1	1	0	0
10120400104	2	1	1	0	1	1	1	0	0	36	5	0	0	0	1	0	1	1	1	1	0	0
10120400105	2	1	4	1	3	1	0	1	26	0	0	10	0	0	4	0	1	1	1	1	0	0
10120400106	2	1	4	2	2	1	0	1	25	0	0	10	0	0	4	0	1	1	1	1	0	0
10120400107	2	1	3	2	1	1	0	1	60	0	0	16	0	0	3	0	1	1	1	1	0	0
10120400108	2	1	2	1	1	1	0	1	42	0	0	12	0	0	2	0	1	1	1	1	0	0
10120400109	2	1	2	1	1	1	0	1	44	0	0	1	0	0	2	0	1	1	1	1	0	0
10120400110	2	1	9	6	3	1	0	1	70	0	0	6	0	0	7	2	1	1	1	1	1	0
10120400111	2	1	5	3	2	1	0	1	67	0	0	9	0	0	4	1	1	1	1	1	0	0
10120400112	2	1	5	3	2	1	0	1	56	0	0	10	0	0	5	0	1	1	1	1	1	0
10120400113	2	1	3	1	2	1	0	1	30	0	0	1	0	0	2	1	1	1	1	1	0	0
10120400114	2	1	3	1	2	1	0	1	40	0	0	5	0	0	2	1	1	1	1	1	0	0
10120400115	2	1	3	2	1	1	0	1	35	0	0	0	0	0	2	1	1	1	1	1	0	1
10120400116	2	1	7	4	3	1	0	1	55	0	0	12	0	0	7	0	1	1	1	1	0	0
10120400201	2	1	1	0	1	1	1	0	0	45	3	0	0	0	1	0	1	1	1	1	1	0
10120400203	2	1	6	2	4	1	0	1	50	0	0	2	0	0	6	0	1	1	1	1	0	0
10120400204	2	1	3	1	2	1	1	0	0	45	10	0	0	0	2	1	1	1	1	1	0	0
10120400205	2	1	4	1	3	1	0	1	54	0	0	10	0	0	3	1	1	1	1	1	0	0
10120400206	2	1	1	1	0	1	0	1	46	0	0	2	0	0	1	0	1	1	1	1	0	0
10120400207	2	1	4	0	4	1	1	0	0	30	16	0	0	0	4	0	1	1	1	1	1	0
10120400208	2	1	2	1	1	1	0	1	42	0	0	10	0	0	2	0	1	1	1	1	0	0
10120400209	2	1	3	2	1	1	0	1	33	0	0	2	0	0	3	0	1	1	1	1	1	0
10120400210	2	1	2	0	2	1	1	0	0	70	10	0	0	0	1	1	1	1	1	1	0	0
10120400211	2	1	2	1	1	1	0	1	43	0	0	0	0	0	1	1	1	1	1	1	0	0
10120400212	2	1	4	1	3	1	1	0	0	52	3	0	0	0	4	0	1	1	1	1	0	0
10120400213	2	1	3	1	2	1	0	1	40	0	0	8	0	0	2	1	1	1	1	1	0	0
10120400214	2	1	4	2	2	1	0	1	58	0	0	10	0	0	4	0	1	1	1	1	0	0
10120400215	2	1	6	2	4	1	0	1	70	0	0	0	0	0	4	2	1	1	1	1	1	0
10120400216	2	1	4	3	1	1	0	1	55	0	0	0	0	0	4	0	1	1	1	1	1	0
10211100101	1	1	3	2	1	1	0	1	55	0	0	12	0	0	3	0	1	1	1	1	0	0
10211100102	1	1	5	2	3	1	0	1	60	0	0	9	0	0	4	1	1	1	1	1	0	0
10211100103	1	1	2	1	1	1	0	1	39	0	0	8	0	0	2	0	1	1	1	1	0	0
10211100104	1	1	3	1	2	1	0	1	55	0	0	0	0	0	3	0	1	1	1	1	0	0
10211100105	1	1	5	2	3	1	0	1	65	0	0	0	0	0	4	1	1	1	1	1	0	0
10211100106	1	1	2	2	0	1	0	1	26	0	0	10	0	0	2	0	1	1	1	1	0	0
10211100107	1	1	3	1	2	1	0	1	23	0	0	4	0	0	3	0	1	1	1	1	0	0
10211100108	1	1	5	2	3	1	0	1	61	0	0	0	0	0	4	1	1	1	1	1	0	0
10211100109	1	1	2	1	1	1	0	1	34	0	0	0	0	0	2	0	1	1	1	1	0	0
10211100110	1	1	5	3	2	1	1	0	0	55	0	0	0	0	5	0	1	1	1	1	0	0
10211100111	1	1	2	1	1	1	0	1	36	0	0	9	0	0	2	0	1	1	1	1	0	0
10211100112	1	1	4	3	1	1	0	1	53	0	0	8	0	0	3	1	1	1	1	1	0	0
10211200101	1	1	2	1	1	1	0	1	37	0	0	10	0	0	2	0	1	1	1	1	0	0
10211200102	1	1	2	1	1	1	0	1	36	0	0	5	0	0	2	0	1	1	1	1	0	0
10211200103	1	1	2	1	1	1	0	1	29	0	0	4	0	0	2	0	1	1	1	1	0	0
10211200104	1	1	2	1	1	1	0	1	36	0	0	12	0	0	2	0	1	1	1	1	0	0
10211200105	1	1	2	1	1	1	0	1	47	0	0	1	0	0	2	0	1	1	1	1	0	0
10211200106	1	1	8	4	4	1	0	1	66	0	0	0	0	0	7	1	1	1	1	1	0	0
10211200107	1	1	2	2	0	1	0	1	49	0	0	16	0	0	2	0	1	1	1	1	0	0
10211200108	1	1	4	1	3	1	0	1	58	0	0	0	0	0	4	0	1	1	1	1	0	0
10211200109	1	1	3	2	1	1	0	1	65	0	0	12	0	0	2	1	1	1	1	1	0	0
10211200110	1	1	4	2	2	1	0	1	44	0	0	17	0	0	3	1	1	1	1	1	0	0
10211200111	1	1	4	1	3	1	1	0	0	42	10	0	0	0	4	0	1	1	1	1	0	0
10211300101	1	1	4	1	3	1	1	0	0	42	8	0	0	0	4	0	1	1	1	1	0	0
10211300102	1	1	7	3	4	1	0	1	60	0	0	8	0	0	7	0	1	1	1	1	0	0
10211300103	1	1	2	1	1	1	0	1	30	0	0	10	0	0	2	0	1	1	1	1	0	0
10211300104	1	1	2	1	1	1	0	1	43	0	0	7	0	0	2	0	1	1	1	1	0	0
10211300105	1	1	1	0	1	1	1	0	0	65	0	0	0	0	0	1	1	1	1	1	0	0
10211300106	1	1	3	2	1	1	0	1	48	0	0	10	0	0	3	0	1	1	1	1	0	0
10211300107	1	1	2	1	1	1	0	1	36	0	0	0	0	0	2	0	1	1	1	1	0	0
10211300108	1	1	3	1	2	1	0	1	59	0	0	7	0	0	3	0	1	1	1	1	0	0
10211300109	1	1	6	3	3	1	0	1	50	0	0	0	0	0	6	0	1	1	1	1	0	0
10211300110	1	1	3	2	1	1	0	1	32	0	0	10	0	0	3	0	1	1	1	1	0	0
10211300111	1	1	1	0	1	1	1	0	0	39	0	0	0	0	1	0	1	1	1	1	0	0
10211300112	1	1	4	1	3	1	0	1	32	0	0	0	0	0	3	1	1	1	1	1	0	0
10211400101	1	1	2	1	1	1	0	1	36	0	0	14	0	0	2	0	1	1	1	1	0	0
10211400102	1	1	2	1	1	1	0	1	32	0	0	14	0	0	2	0	1	1	1	1	0	0
10211400103	1	1	2	1	1	1	0	1	29	0	0	2	0	0	2	0	1	1	1	1	0	0
10211400104	1	1	2	1	1	1	0	1	45	0	0	14	0	0	2	0	1	1	1	1	0	0
10211400105	1	1	3	2	1	1	0	1	50	0	0	16	0	0	3	0	1	1	1	1	0	0
10211400107	1	1	4	3	1	1	0	1	55	0	0	5	0	0	4	0	1	1	1	1	0	0
10211400108	1	1	5	2	3	1	0	1	60	0	0	10	0	0	5	0	1	1	1	1	0	0
10211400109	1	1	2	1	1	1	0	1	35	0	0	8	0	0	2	0	1	1	1	1	0	0
10211400110	1	1	2	1	1	1	0	1	34	0	0	12	0	0	2	0	1	1	1	1	0	0
10211400111	1	1	6	5	1	1	0	1	35	0	0	0	0	0	6	0	1	1	1	1	0	0
10211400112	1	1	2	1	1	1	0	1	52	0	0	10	0	0	2	0	1	1	1	1	0	0
10212100101	1	1	3	2	1	1	0	1	55	0	0	10	0	0	3	0	1	1	1	1	0	0
10212100102	1	1	5	3	2	1	0	1	76	0	0	3	0	0	3	2	1	1	1	1	0	0
10212100103	1	1	2	1	1	1	0	1	55	0	0	10	0	0	2	0	1	1	1	1	0	0
10212100104	1	1	6	3	3	1	0	1	60	0	0	8	0	0	6	0	1	1	1	1	0	0
10212100105	1	1	3	2	1	1	0	1	33	0	0	8	0	0	2	1	1	1	1	1	0	0
10212100106	1	1	4	2	2	1	0	1	60	0	0	0	0	0	4	0	1	1	1	1	0	0
10212100107	1	1	2	1	1	1	0	1	35	0	0	9	0	0	2	0	1	1	1	1	0	0
10212100108	1	1	6	4	2	1	0	1	60	0	0	0	0	0	6	0	1	1	1	1	0	0
10212100109	1	1	3	2	1	1	0	1	43	0	0	0	0	0	3	0	1	1	1	1	0	0
10212100110	1	1	5	3	2	1	0	1	65	0	0	5	0	0	4	1	1	1	1	1	0	0
10212100111	1	1	3	2	1	1	0	1	43	0	0	16	0	0	3	0	1	1	1	1	0	0
10212100112	1	1	4	2	2	1	0	1	45	0	0	5	0	0	4	0	1	1	1	1	0	0
10212100201	1	1	3	2	1	1	0	1	50	0	0	10	0	0	3	0	1	1	1	1	0	0
10212100202	1	1	3	1	2	1	0	1	42	0	0	16	0	0	3	0	1	1	1	1	0	0
10212100203	1	1	2	1	1	1	0	1	52	0	0	12	0	0	2	0	1	1	1	1	0	0
10212100204	1	1	5	3	2	1	0	1	54	0	0	3	0	0	5	0	1	1	1	1	0	0
10212100205	1	1	4	3	1	1	0	1	50	0	0	6	0	0	4	0	1	1	1	1	0	0
10212100206	1	1	3	2	1	1	0	1	31	0	0	3	0	0	3	0	1	1	1	1	0	0
10212100207	1	1	2	1	1	1	0	1	41	0	0	10	0	0	2	0	1	1	1	1	0	0
10212100208	1	1	4	2	2	1	0	1	40	0	0	14	0	0	4	0	1	1	1	1	0	0
10212100209	1	1	2	1	1	1	0	1	42	0	0	5	0	0	2	0	1	1	1	1	0	0
10212100210	1	1	5	3	2	1	0	1	47	0	0	16	0	0	5	0	1	1	1	1	0	0
10212200101	1	1	2	1	1	1	0	1	41	0	0	5	0	0	2	0	1	1	1	1	0	0
10212200102	1	1	2	2	0	1	0	1	45	0	0	14	0	0	2	0	1	1	1	1	0	0
10212200103	1	1	1	0	1	1	1	0	0	35	16	0	0	0	1	0	1	1	1	1	0	0
10212200104	1	1	5	2	3	1	0	1	50	0	0	0	0	0	4	1	1	1	1	1	0	0
10212200105	1	1	2	1	1	1	0	1	45	0	0	7	0	0	2	0	1	1	1	1	0	0
10212200106	1	1	4	2	2	1	0	1	60	0	0	14	0	0	4	0	1	1	1	1	0	0
10212200107	1	1	7	4	3	1	0	1	45	0	0	14	0	0	7	0	1	1	1	1	0	0
10212200108	1	1	2	0	2	1	1	0	0	40	0	0	0	0	2	0	1	1	1	1	0	0
10212200109	1	1	5	3	2	1	0	1	29	0	0	0	0	0	5	0	1	1	1	1	0	0
10212200110	1	1	3	1	2	1	0	1	62	0	0	8	0	0	1	2	1	1	1	1	0	0
10212200111	1	1	3	2	1	1	0	1	40	0	0	10	0	0	3	0	1	1	1	1	0	0
10212200112	1	1	5	2	3	1	0	1	50	0	0	12	0	0	5	0	1	1	1	1	0	0
10212200201	1	1	2	1	1	1	0	1	45	0	0	8	0	0	2	0	1	1	1	1	0	0
10212200202	1	1	3	2	1	1	0	1	72	0	0	8	0	0	2	1	1	1	1	1	0	0
10212200203	1	1	6	3	3	1	0	1	89	0	0	0	0	0	5	1	1	1	1	1	0	0
10212200204	1	1	2	1	1	1	0	1	45	0	0	5	0	0	2	0	1	1	1	1	0	0
10212200205	1	1	2	1	1	1	0	1	44	0	0	10	0	0	2	0	1	1	1	1	0	0
10212200206	1	1	7	4	3	1	0	1	80	0	0	14	0	0	5	2	1	1	1	1	0	0
10212200207	1	1	2	1	1	1	0	1	50	0	0	2	0	0	2	0	1	1	1	1	0	0
10212200208	1	1	2	1	1	1	0	1	31	0	0	14	0	0	2	0	1	1	1	1	0	0
10212200209	1	1	2	1	1	1	1	0	0	43	14	0	0	0	2	0	1	1	1	1	0	0
10212200210	1	1	2	1	1	1	0	1	60	0	0	10	0	0	2	0	1	1	1	1	0	0
10212200211	1	1	2	1	1	1	0	1	55	0	0	8	0	0	2	0	1	1	1	1	0	0
10212200212	1	1	4	3	1	1	0	1	24	0	0	5	0	0	4	0	1	1	1	1	0	0
10212300101	1	1	1	0	1	1	1	0	0	50	8	0	0	0	1	0	1	1	1	1	0	0
10212300102	1	1	7	3	4	1	0	1	45	0	0	6	0	0	6	1	1	1	1	1	0	0
10212300103	1	1	4	3	1	1	0	1	51	0	0	10	0	0	4	0	1	1	1	1	0	0
10212300104	1	1	4	2	2	1	0	1	50	0	0	12	0	0	4	0	1	1	1	1	0	0
10212300105	1	1	2	1	1	1	0	1	42	0	0	12	0	0	2	0	1	1	1	1	0	0
10212300106	1	1	4	4	0	1	0	1	29	0	0	14	0	0	4	0	1	1	1	1	0	0
10212300107	1	1	6	3	3	1	0	1	54	0	0	12	0	0	6	0	1	1	1	1	0	0
10212300108	1	1	5	3	2	1	0	1	43	0	0	3	0	0	5	0	1	1	1	1	0	0
10212300109	1	1	3	1	2	1	0	1	50	0	0	5	0	0	3	0	1	1	1	1	0	0
10212300110	1	1	3	2	1	1	0	1	50	0	0	14	0	0	3	0	1	1	1	1	0	0
10212300111	1	1	6	3	3	1	0	1	95	0	0	12	0	0	5	1	1	1	1	1	0	0
10212300112	1	1	2	1	1	1	0	1	40	0	0	14	0	0	2	0	1	1	1	1	0	0
10212300201	1	1	5	4	1	1	0	1	40	0	0	12	0	0	5	0	1	1	1	1	0	0
10212300202	1	1	4	2	2	1	0	1	24	0	0	1	0	0	4	0	1	1	1	1	0	0
10212300203	1	1	4	1	3	1	0	1	62	0	0	14	0	0	3	1	1	1	1	1	0	0
10212300204	1	1	4	2	2	1	0	1	30	0	0	14	0	0	4	0	1	1	1	1	0	0
10212300205	1	1	5	2	3	1	0	1	70	0	0	18	0	0	4	1	1	1	1	1	0	0
10212300206	1	1	2	1	1	1	0	1	42	0	0	0	0	0	2	0	1	1	1	1	0	0
10212300207	1	1	2	0	2	1	1	0	0	50	3	0	0	0	2	0	1	1	1	1	0	0
10212300209	1	1	1	0	1	1	1	0	0	65	19	0	0	0	0	1	1	1	1	1	0	0
10212300211	1	1	2	1	1	1	0	1	42	0	0	18	0	0	2	0	1	1	1	1	0	0
10212300212	1	1	7	4	3	1	0	1	50	0	0	18	0	0	7	0	1	1	1	1	0	0
10212400101	1	1	2	1	1	1	0	1	46	0	0	14	0	0	2	0	1	1	1	1	0	0
10212400102	1	1	3	1	2	1	0	1	57	0	0	10	0	0	2	1	1	1	1	1	0	0
10212400103	1	1	2	1	1	1	0	1	35	0	0	8	0	0	2	0	1	1	1	1	0	0
10212400104	1	1	1	0	1	1	1	0	0	48	5	0	0	0	1	0	1	1	1	1	0	0
10212400105	1	1	8	3	5	1	0	1	76	0	0	1	0	0	6	2	1	1	1	1	0	0
10212400106	1	1	3	2	1	1	0	1	39	0	0	14	0	0	3	0	1	1	1	1	0	0
10212400107	1	1	4	2	2	1	0	1	55	0	0	12	0	0	3	1	1	1	1	1	0	0
10212400108	1	1	7	4	3	1	0	1	55	0	0	0	0	0	7	0	1	1	1	1	0	0
10212400109	1	1	5	1	4	1	0	1	43	0	0	0	0	0	5	0	1	1	1	1	0	0
10212400110	1	1	2	1	1	1	0	1	36	0	0	2	0	0	2	0	1	1	1	1	0	1
10212400111	1	1	2	1	1	1	0	1	32	0	0	0	0	0	2	0	1	1	1	1	0	0
10212400112	1	1	3	1	2	1	1	0	0	55	0	0	0	0	3	0	1	1	1	1	0	0
10212400201	1	1	2	1	1	1	0	1	26	0	0	5	0	0	2	0	1	1	1	1	0	0
10212400202	1	1	4	2	2	1	0	1	40	0	0	4	0	0	3	1	1	1	1	1	0	0
10212400203	1	1	6	2	4	1	0	1	65	0	0	0	0	0	4	2	1	1	1	1	0	0
10212400204	1	1	2	1	1	1	0	1	52	0	0	5	0	0	2	0	1	1	1	1	0	0
10212400205	1	1	2	1	1	1	0	1	42	0	0	5	0	0	2	0	1	1	1	1	0	0
10212400206	1	1	5	1	4	1	0	1	45	0	0	0	0	0	4	1	1	1	1	1	0	0
10212400207	1	1	4	3	1	1	0	1	60	0	0	10	0	0	4	0	1	1	1	1	0	0
10212400208	1	1	8	3	5	1	0	1	50	0	0	0	0	0	7	1	1	1	1	1	0	0
10212400209	1	1	5	3	2	1	0	1	57	0	0	0	0	0	5	0	1	1	1	1	0	0
10212400211	1	1	3	2	1	1	0	1	55	0	0	12	0	0	3	0	1	1	1	1	0	0
10212400212	1	1	2	1	1	1	0	1	35	0	0	10	0	0	2	0	1	1	1	1	0	0
10213100101	1	1	5	3	2	1	0	1	55	0	0	8	0	0	5	0	1	1	1	1	0	0
10213100102	1	1	5	2	3	1	0	1	70	0	0	0	0	0	4	1	1	1	1	1	0	0
10213100103	1	1	7	4	3	1	0	1	54	0	0	0	0	0	7	0	1	1	1	1	0	0
10213100104	1	1	3	1	2	1	0	1	51	0	0	0	0	0	3	0	1	1	1	1	0	0
10213100105	1	1	2	1	1	1	0	1	78	0	0	8	0	0	1	1	1	1	1	1	0	0
10213100106	1	1	2	1	1	1	0	1	40	0	0	8	0	0	2	0	1	1	1	1	0	0
10213100107	1	1	2	1	1	1	0	1	40	0	0	3	0	0	2	0	1	1	1	1	0	0
10213100108	1	1	2	1	1	1	0	1	65	0	0	0	0	0	1	1	1	1	1	1	0	0
10213100109	1	1	2	1	1	1	0	1	52	0	0	10	0	0	2	0	1	1	1	1	0	0
10213100111	1	1	11	7	4	1	0	1	57	0	0	10	0	0	11	0	1	1	1	1	0	0
10213200101	1	1	1	1	0	1	0	1	22	0	0	4	0	0	1	0	1	1	1	1	0	0
10213200103	1	1	5	3	2	1	0	1	40	0	0	6	0	0	4	1	1	1	1	1	0	0
10213200104	1	1	1	0	1	1	1	0	0	38	4	0	0	0	1	0	1	1	1	1	0	0
10213200105	1	1	3	2	1	1	0	1	32	0	0	10	0	0	3	0	1	1	1	1	0	0
10213200106	1	1	2	1	1	1	0	1	38	0	0	10	0	0	2	0	1	1	1	1	0	0
10213200107	1	1	4	3	1	1	0	1	45	0	0	21	0	0	3	1	1	1	1	1	0	0
10213200108	1	1	7	4	3	1	0	1	40	0	0	7	0	0	7	0	1	1	1	1	0	0
10213200110	1	1	3	1	2	1	0	1	33	0	0	10	0	0	2	1	1	1	1	1	0	0
10213200111	1	1	3	1	2	1	0	1	30	0	0	1	0	0	3	0	1	1	1	1	0	0
10213200112	1	1	1	0	1	1	1	0	0	32	12	0	0	0	1	0	1	1	1	1	0	0
10213300101	1	1	4	2	2	1	0	1	50	0	0	10	0	0	4	0	1	1	1	1	0	0
10213300102	1	1	2	1	1	1	0	1	40	0	0	9	0	0	2	0	1	1	1	1	0	0
10213300103	1	1	4	2	2	1	0	1	68	0	0	1	0	0	2	2	1	1	1	1	0	0
10213300104	1	1	4	3	1	1	0	1	60	0	0	0	0	0	4	0	1	1	1	1	0	0
10213300105	1	1	3	2	1	1	0	1	65	0	0	10	0	0	2	1	1	1	1	1	0	0
10213300106	1	1	3	2	1	1	0	1	55	0	0	8	0	0	3	0	1	1	1	1	0	0
10213300107	1	1	3	2	1	1	0	1	48	0	0	5	0	0	2	1	1	1	1	1	0	0
10213300108	1	1	4	2	2	1	1	0	0	55	3	0	0	0	4	0	1	1	1	1	0	0
10213300109	1	1	6	4	2	1	0	1	59	0	0	8	0	0	6	0	1	1	1	1	0	0
10213300110	1	1	4	2	2	1	0	1	67	0	0	4	0	0	3	1	1	1	1	1	0	0
10213300111	1	1	6	4	2	1	0	1	59	0	0	0	0	0	6	0	1	1	1	1	0	0
10213300112	1	1	4	2	2	1	0	1	63	0	0	8	0	0	3	1	1	1	1	1	0	0
10213400101	1	1	3	2	1	1	0	1	75	0	0	0	0	0	1	2	1	1	1	1	0	0
10213400102	1	1	4	2	2	1	0	1	31	0	0	1	0	0	4	0	1	1	1	1	0	0
10213400103	1	1	5	2	3	1	0	1	58	0	0	5	0	0	5	0	1	1	1	1	0	0
10213400104	1	1	3	2	1	1	0	1	56	0	0	10	0	0	3	0	1	1	1	1	0	0
10213400105	1	1	3	1	2	1	0	1	37	0	0	5	0	0	2	1	1	1	1	1	0	0
10213400106	1	1	5	1	4	1	1	0	0	57	7	0	0	0	5	0	1	1	1	1	0	0
10213400107	1	1	6	3	4	1	1	0	0	30	1	0	0	0	7	0	1	1	1	1	0	0
10213400108	1	1	4	2	2	1	0	1	48	0	0	5	0	0	4	0	1	1	1	1	0	0
10213400109	1	1	2	1	1	1	0	1	40	0	0	0	0	0	2	0	1	1	1	1	0	0
10213400110	1	1	2	1	1	1	0	1	47	0	0	1	0	0	2	0	1	1	1	1	0	0
10213400111	1	1	3	1	2	1	0	1	48	0	0	6	0	0	3	0	1	1	1	1	0	0
10213400112	1	1	4	2	2	1	0	1	54	0	0	10	0	0	4	0	1	1	1	1	0	0
10220100101	2	1	2	1	1	1	0	1	66	0	0	0	0	0	1	1	1	1	1	1	0	0
10220100102	2	1	5	3	2	1	0	1	74	0	0	0	0	0	3	2	1	1	1	1	1	0
10220100104	2	1	4	2	2	1	0	1	64	0	0	1	0	0	3	1	1	1	1	1	1	0
10220100105	2	1	1	0	1	1	1	0	0	31	0	0	0	0	1	0	1	1	1	1	0	0
10220100106	2	1	2	1	1	1	0	1	46	0	0	5	0	0	2	0	1	1	1	1	1	0
10220100107	2	1	3	2	1	1	1	0	0	47	3	0	0	0	2	1	1	1	1	1	0	0
10220100108	2	1	2	1	1	1	0	1	67	0	0	8	0	0	1	1	1	1	1	1	0	0
10220100109	2	1	2	1	1	1	0	1	33	0	0	7	0	0	2	0	1	1	1	1	0	0
10220100110	2	1	4	2	2	1	0	1	63	0	0	5	0	0	2	2	1	1	1	1	1	0
10220100111	2	1	2	1	1	1	0	1	31	0	0	0	0	0	2	0	1	1	1	1	0	0
10220100112	2	1	2	1	1	1	0	1	36	0	0	5	0	0	2	0	1	1	1	1	0	0
10220100113	2	1	1	0	1	1	1	0	0	83	9	0	0	0	0	1	1	1	1	1	0	0
10220100114	2	1	5	1	4	1	1	0	0	32	5	0	0	0	3	2	1	1	1	1	0	0
10220100115	2	1	2	1	1	1	0	1	26	0	0	6	0	0	2	0	1	1	1	1	0	0
10220100116	2	1	2	1	1	1	0	1	62	0	0	8	0	0	1	1	1	1	1	1	0	0
10220200101	2	1	2	0	2	1	1	0	0	45	2	0	0	0	2	0	1	1	1	1	0	1
10220200102	2	1	2	1	1	1	0	1	36	0	0	0	0	0	2	0	1	1	1	1	0	0
10220200103	2	1	2	1	1	1	0	1	36	0	0	0	0	0	2	0	1	1	1	1	0	0
10220200104	2	1	2	1	2	1	1	0	0	40	0	0	0	0	3	0	1	1	1	1	0	0
10220200105	2	1	2	1	1	1	0	1	35	0	0	0	0	0	2	0	1	1	1	1	0	0
10220200106	2	1	4	2	2	1	0	1	60	0	0	0	0	0	4	0	1	1	1	1	0	0
10220200107	2	1	4	2	2	1	0	1	73	0	0	0	0	0	2	2	1	1	1	1	0	0
10220200108	2	1	2	1	1	1	0	1	39	0	0	5	0	0	2	0	1	1	1	1	0	0
10220200109	2	1	4	2	2	1	0	1	75	0	0	0	0	0	3	1	1	1	1	1	0	0
10220200110	2	1	1	0	1	1	1	0	0	28	4	0	0	0	1	0	1	1	1	1	0	0
10220200111	2	1	2	1	1	1	0	1	80	0	0	7	0	0	1	1	1	1	1	1	0	0
10220200112	2	1	1	0	1	1	1	0	0	43	4	0	0	0	1	0	1	1	1	1	0	0
10220200113	2	1	6	3	3	1	0	1	59	0	0	5	0	0	6	0	1	1	1	1	0	0
10220200114	2	1	5	2	3	1	0	1	55	0	0	2	0	0	5	0	1	1	1	1	0	0
10220200116	2	1	4	3	1	1	0	1	55	0	0	10	0	0	4	0	1	1	1	1	0	0
10220300101	2	1	2	1	1	1	0	1	45	0	0	0	0	0	2	0	1	1	1	1	0	0
10220300102	2	1	2	1	1	1	1	0	0	46	0	0	0	0	2	0	1	1	1	1	0	1
10220300103	2	1	8	5	3	1	0	1	58	0	0	3	0	0	8	0	1	1	1	1	0	1
10220300104	2	1	2	1	1	1	0	1	62	0	0	0	0	0	1	1	1	1	1	1	0	0
10220300105	2	1	3	0	3	1	1	0	0	58	0	0	0	0	3	0	1	1	1	1	0	0
10220300106	2	1	2	1	1	1	0	1	40	0	0	4	0	0	2	0	1	1	1	1	0	0
10220300107	2	1	7	4	3	1	0	1	65	0	0	4	0	0	6	1	1	1	1	1	0	1
10220300108	2	1	5	2	3	1	0	1	67	0	0	8	0	0	4	1	1	1	1	1	1	0
10220300109	2	1	2	0	2	1	1	0	0	30	2	0	0	0	2	0	1	1	1	1	0	0
10220300110	2	1	3	1	2	1	1	0	0	62	0	0	0	0	2	1	1	1	1	1	0	0
10220300111	2	1	1	0	1	1	1	0	0	30	0	0	0	0	1	0	1	1	1	1	0	0
10220300112	2	1	5	2	3	1	0	1	65	0	0	0	0	0	4	1	1	1	1	1	1	0
10220300113	2	1	3	2	1	1	0	1	63	0	0	0	0	0	1	2	1	1	1	1	0	0
10220300114	2	1	1	0	1	1	1	0	0	35	6	0	0	0	1	0	1	1	1	1	0	0
10220300115	2	1	1	0	1	1	1	0	0	35	6	0	0	0	1	0	1	1	1	1	0	0
10220300116	2	1	1	0	1	1	1	0	0	27	8	0	0	0	1	0	1	1	1	1	0	1
10220400101	2	1	2	1	1	1	0	1	52	0	0	0	0	0	2	0	1	1	1	1	1	0
10220400102	2	1	2	1	1	1	0	1	50	0	0	1	0	0	2	0	1	1	1	1	1	0
10220400103	2	1	3	1	2	1	0	1	45	0	0	2	0	0	2	1	1	1	1	1	1	0
10220400104	2	1	2	1	1	1	0	1	38	0	0	5	0	0	2	0	1	1	1	1	0	0
10220400105	2	1	1	0	1	1	1	0	0	40	10	0	0	0	1	0	1	1	1	1	0	0
10220400106	2	1	2	1	1	1	0	1	56	0	0	5	0	0	2	0	1	1	1	1	0	0
10220400107	2	1	2	1	1	1	0	1	33	0	0	8	0	0	2	0	1	1	1	1	1	0
10220400108	2	1	3	1	2	1	0	1	28	0	0	0	0	0	3	0	1	1	1	1	1	0
10220400109	2	1	3	1	2	1	0	1	42	0	0	5	0	0	2	1	1	1	1	1	1	0
10220400110	2	1	2	1	1	1	0	1	40	0	0	5	0	0	2	0	1	1	1	1	0	0
10220400111	2	1	2	1	1	1	0	1	46	0	0	5	0	0	2	0	1	1	1	1	1	0
10220400112	2	1	2	1	1	1	0	1	36	0	0	6	0	0	2	0	1	1	1	1	0	0
10220400113	2	1	1	0	1	1	1	0	0	28	9	0	0	0	1	0	1	1	1	1	0	0
10220400114	2	1	3	2	1	1	0	1	45	0	0	4	0	0	3	0	1	1	1	1	0	0
10220400115	2	1	4	1	3	1	0	1	57	0	0	0	0	0	4	0	1	1	1	1	0	0
10220400116	2	1	2	1	1	1	0	1	41	0	0	4	0	0	2	0	1	1	1	1	0	0
10320100101	2	1	3	1	2	1	0	1	55	0	0	6	0	0	3	0	1	1	1	1	1	0
10320100102	2	1	4	3	1	1	1	0	0	58	8	0	0	0	4	0	1	1	1	1	0	0
10320100103	2	1	4	1	3	1	0	1	54	0	0	0	0	0	4	0	1	1	1	1	0	0
10320100104	2	1	2	1	1	1	0	1	29	0	0	8	0	0	2	0	1	1	1	1	0	0
10320100105	2	1	2	1	1	1	0	1	30	0	0	1	0	0	1	1	1	1	1	1	0	0
10320100106	2	1	2	1	1	1	0	1	85	0	0	8	0	0	1	1	1	1	1	1	0	0
10320100107	2	1	2	1	1	1	0	1	38	0	0	3	0	0	2	0	1	1	1	1	0	1
10320100108	2	1	4	1	3	1	0	1	48	0	0	0	0	0	3	1	1	1	1	1	1	0
10320100109	2	1	1	1	0	1	0	1	55	0	0	5	0	0	1	0	1	1	1	1	0	1
10320100110	2	1	6	1	5	1	1	0	0	45	4	0	0	0	5	1	1	1	1	1	0	0
10320100111	2	1	4	3	2	1	0	1	54	0	0	3	0	0	5	0	1	1	1	1	1	0
10320100112	2	1	4	2	2	1	0	1	54	0	0	0	0	0	4	0	1	1	1	1	0	1
10320100113	2	1	2	1	1	1	0	1	49	0	0	0	0	0	2	0	1	1	1	1	0	0
10320100114	2	1	4	2	2	1	0	1	48	0	0	8	0	0	4	0	1	1	1	1	0	0
10320100115	2	1	2	1	1	1	0	1	41	0	0	7	0	0	2	0	1	1	1	1	1	0
10320100116	2	1	6	1	5	1	0	1	33	0	0	5	0	0	5	1	1	1	1	1	1	0
10320200101	2	1	2	1	1	1	0	1	47	0	0	8	0	0	2	0	1	1	1	1	1	0
10320200102	2	1	5	4	3	1	0	1	52	0	0	0	0	0	6	1	1	1	1	1	0	0
10320200103	2	1	5	1	4	1	0	1	40	0	0	0	0	0	4	1	1	1	1	1	1	0
10320200104	2	1	4	2	2	1	1	0	0	50	0	0	0	0	4	0	1	1	1	1	0	0
10320200105	2	1	2	0	2	1	1	0	0	47	10	0	0	0	2	0	1	1	1	1	0	0
10320200106	2	1	2	0	2	1	1	0	0	36	5	0	0	0	1	1	1	1	1	1	0	0
10320200107	2	1	2	1	1	1	0	1	24	0	0	10	0	0	2	0	1	1	1	1	0	0
10320200108	2	1	3	1	2	1	0	1	35	0	0	0	0	0	3	0	1	1	1	1	1	0
10320200109	2	1	5	2	3	1	0	1	83	0	0	0	0	0	3	2	1	1	1	1	1	0
10320200110	2	1	2	1	1	1	0	1	41	0	0	2	0	0	2	0	1	1	1	1	0	0
10320200111	2	1	1	0	1	1	1	0	0	36	5	0	0	0	1	0	1	1	1	1	0	0
10320200112	2	1	2	1	1	1	0	1	63	0	0	5	0	0	1	1	1	1	1	1	1	0
10320200113	2	1	2	1	1	1	1	0	0	43	10	0	0	0	2	0	1	1	1	1	1	0
10320200114	2	1	4	2	2	1	0	1	58	0	0	10	0	0	4	0	1	1	1	1	1	0
10320200115	2	1	3	2	1	1	0	1	55	0	0	2	0	0	3	0	1	1	1	1	0	0
10320200116	2	1	2	1	1	1	0	1	61	0	0	4	0	0	1	1	1	1	1	1	0	0
10320300101	2	1	5	2	3	1	0	1	55	0	0	8	0	0	4	1	1	1	1	1	0	1
10320300102	2	1	3	2	1	1	0	1	55	0	0	12	0	0	3	0	1	1	1	1	0	0
10320300103	2	1	4	2	2	1	0	1	51	0	0	1	0	0	4	0	1	1	1	1	1	0
10320300104	2	1	3	1	2	1	1	0	0	75	9	0	0	0	2	1	1	1	1	1	0	0
10320300105	2	1	2	1	1	1	0	1	45	0	0	10	0	0	2	0	1	1	1	1	0	0
10320300106	2	1	3	1	2	1	0	1	65	0	0	3	0	0	2	1	1	1	1	1	1	0
10320300107	2	1	2	1	1	1	0	1	50	0	0	0	0	0	2	0	1	1	1	1	0	0
10320300108	2	1	2	1	1	1	1	0	0	40	5	0	0	0	1	1	1	1	1	1	0	0
10320300109	2	1	6	6	3	1	0	1	66	0	0	0	0	0	8	1	1	1	1	1	1	0
10320300110	2	1	3	0	3	1	1	0	0	32	5	0	0	0	1	2	1	1	1	1	0	0
10320300111	2	1	6	1	5	1	0	1	57	0	0	2	0	0	4	2	1	1	1	1	1	0
10320300112	2	1	6	5	4	1	0	1	53	0	0	3	0	0	8	1	1	1	1	1	1	0
10320300113	2	1	1	0	1	1	1	0	0	75	0	0	0	0	0	1	1	1	1	1	0	0
10320300114	2	1	2	1	1	1	0	1	45	0	0	5	0	0	2	0	1	1	1	1	1	0
10320300115	2	1	2	0	2	1	1	0	0	65	8	0	0	0	1	1	1	1	1	1	1	0
10320300116	2	1	9	4	5	1	0	1	60	0	0	10	0	0	9	0	1	1	1	1	1	0
10320400101	2	1	5	2	3	1	0	1	27	0	0	0	0	0	5	0	1	1	1	1	0	0
10320400102	2	1	1	0	1	1	1	0	0	32	7	0	0	0	1	0	1	1	1	1	0	0
10320400103	2	1	6	3	3	1	0	1	25	0	0	8	0	0	5	1	1	1	1	1	0	0
10320400104	2	1	6	2	4	1	0	1	28	0	0	9	0	0	6	0	1	1	1	1	0	0
10320400105	2	1	4	2	2	1	0	1	46	0	0	0	0	0	3	1	1	1	1	1	0	0
10320400106	2	1	5	3	2	1	0	1	72	0	0	3	0	0	4	1	1	1	1	1	1	0
10320400107	2	1	2	1	1	1	0	1	47	0	0	4	0	0	2	0	1	1	1	1	0	0
10320400108	2	1	2	0	2	1	1	0	0	25	10	0	0	0	1	1	1	1	1	1	0	0
10320400109	2	1	6	2	4	1	0	1	65	0	0	0	0	0	5	1	1	1	1	1	0	0
10320400110	2	1	4	2	3	1	1	0	0	51	0	0	0	0	5	0	1	1	1	1	1	0
10320400111	2	1	5	3	2	1	0	1	45	0	0	0	0	0	3	2	1	1	1	1	0	0
10320400112	2	1	6	3	3	1	0	1	50	0	0	10	0	0	6	0	1	1	1	1	1	0
10320400113	2	1	1	0	1	1	1	0	0	35	0	0	0	0	1	0	1	1	1	1	0	0
10320400114	2	1	3	1	2	1	0	1	52	0	0	9	0	0	3	0	1	1	1	1	0	0
10320400115	2	1	4	2	2	1	0	1	60	0	0	6	0	0	4	0	1	1	1	1	0	0
10320400116	2	1	4	3	1	1	0	1	32	0	0	0	0	0	2	2	1	1	1	1	1	0
10420100101	2	1	6	3	3	1	0	1	56	0	0	8	0	0	6	0	1	1	1	1	1	0
10420100102	2	1	1	0	1	1	1	0	0	28	5	0	0	0	1	0	1	1	1	1	0	0
10420100103	2	1	2	1	1	1	0	1	30	0	0	0	0	0	2	0	1	1	1	1	1	0
10420100104	2	1	1	0	1	1	1	0	0	73	5	0	0	0	0	1	1	1	1	1	0	0
10420100105	2	1	5	2	3	1	0	1	70	0	0	0	0	0	3	2	1	1	1	1	1	0
10420100106	2	1	2	1	1	1	0	1	40	0	0	10	0	0	2	0	1	1	1	1	0	0
10420100107	2	1	2	1	1	1	0	1	25	0	0	0	0	0	2	0	1	1	1	1	0	0
10420100108	2	1	3	2	1	1	0	1	55	0	0	0	0	0	3	0	1	1	1	1	0	0
10420100109	2	1	2	1	1	1	0	1	63	0	0	7	0	0	0	2	1	1	1	1	0	0
10420100110	2	1	1	0	1	1	1	0	0	45	4	0	0	0	1	0	1	1	1	1	0	0
10420100111	2	1	4	1	3	1	1	0	0	56	3	0	0	0	4	0	1	1	1	1	0	1
10420100112	2	1	4	1	3	1	0	1	44	0	0	0	0	0	4	0	1	1	1	1	0	1
10420100113	2	1	6	3	3	1	0	1	60	0	0	4	0	0	5	1	1	1	1	1	1	0
10420100114	2	1	4	2	2	1	0	1	80	0	0	5	0	0	3	1	1	1	1	1	1	0
10420100115	2	1	2	1	1	1	0	1	40	0	0	10	0	0	1	1	1	1	1	1	0	0
10420100116	2	1	2	1	1	1	0	1	50	0	0	5	0	0	2	0	1	1	1	1	1	0
10420200101	2	1	5	3	2	1	0	1	55	0	0	5	0	0	5	0	1	1	1	1	1	0
10420200102	2	1	2	0	2	1	1	0	0	65	5	0	0	0	1	1	1	1	1	1	0	0
10420200103	2	1	2	1	1	1	0	1	37	0	0	10	0	0	2	0	1	1	1	1	0	0
10420200104	2	1	6	4	2	1	0	1	65	0	0	10	0	0	5	1	1	1	1	1	0	0
10420200105	2	1	8	5	3	1	0	1	52	0	0	9	0	0	8	0	1	1	1	1	1	0
10420200106	2	1	3	1	2	1	0	1	40	0	0	0	0	0	2	1	1	1	1	1	0	0
10420200107	2	1	3	1	2	1	0	1	45	0	0	10	0	0	3	0	1	1	1	1	0	0
10420200108	2	1	1	1	0	1	0	1	41	0	0	10	0	0	1	0	1	1	1	1	0	0
10420200109	2	1	9	5	4	1	0	1	62	0	0	0	0	0	8	1	1	1	1	1	1	0
10420200110	2	1	3	1	2	1	0	1	33	0	0	1	0	0	2	1	1	1	1	1	1	0
10420200111	2	1	3	0	3	1	1	0	0	55	8	0	0	0	3	0	1	1	1	1	1	0
10420200112	2	1	1	0	1	1	1	0	0	35	1	0	0	0	1	0	1	1	1	1	1	0
10420200113	2	1	3	1	2	1	1	0	0	62	5	0	0	0	2	1	1	1	1	1	1	0
10420200114	2	1	1	0	1	1	1	0	0	36	0	0	0	0	1	0	1	1	1	1	0	0
10420200115	2	1	2	0	2	1	1	0	0	38	0	0	0	0	2	0	1	1	1	1	1	0
10420200116	2	1	2	1	1	1	0	1	45	0	0	6	0	0	2	0	1	1	1	1	0	0
10420300101	2	1	5	3	2	1	0	1	70	0	0	5	0	0	4	1	1	1	1	1	0	0
10420300102	2	1	2	1	1	1	1	0	0	40	0	0	0	0	2	0	1	1	1	1	0	0
10420300103	2	1	2	1	1	1	0	1	48	0	0	0	0	0	2	0	1	1	1	1	0	0
10420300104	2	1	1	0	1	1	1	0	0	35	0	0	0	0	1	0	1	1	1	1	0	0
10420300105	2	1	4	2	2	1	0	1	49	0	0	7	0	0	4	0	1	1	1	1	0	0
10420300106	2	1	6	3	3	1	0	1	60	0	0	0	0	0	6	0	1	1	1	1	0	0
10420300107	2	1	2	1	1	1	0	1	44	0	0	16	0	0	2	0	1	1	1	1	0	0
10420300108	2	1	3	1	2	1	0	1	65	0	0	5	0	0	1	2	1	1	1	1	0	0
10420300109	2	1	4	3	1	1	0	1	59	0	0	5	0	0	4	0	1	1	1	1	0	0
10420300110	2	1	4	1	3	1	1	0	0	30	14	0	0	0	2	2	1	1	1	1	0	0
10420300111	2	1	2	1	1	1	0	1	50	0	0	8	0	0	2	0	1	1	1	1	0	0
10420300112	2	1	1	1	0	1	0	1	35	0	0	2	0	0	1	0	1	1	1	1	0	0
10420300113	2	1	3	1	2	1	0	1	47	0	0	6	0	0	2	1	1	1	1	1	0	0
10420300114	2	1	5	2	3	1	0	1	70	0	0	5	0	0	4	1	1	1	1	1	0	0
10420300115	2	1	4	3	1	1	0	1	35	0	0	5	0	0	4	0	1	1	1	1	0	0
10420300116	2	1	2	1	1	1	0	1	55	0	0	8	0	0	2	0	1	1	1	1	0	0
10420400101	2	1	2	1	1	1	0	1	51	0	0	5	0	0	2	0	1	1	1	1	0	0
10420400102	2	1	4	1	3	1	1	0	0	48	10	0	0	0	3	1	1	1	1	1	1	0
10420400103	2	1	2	1	1	1	0	1	51	0	0	12	0	0	2	0	1	1	1	1	0	1
10420400104	2	1	1	1	0	1	0	1	65	0	0	8	0	0	0	1	1	1	1	1	1	0
10420400105	2	1	2	0	2	1	1	0	0	68	1	0	0	0	1	1	1	1	1	1	0	0
10420400106	2	1	2	1	1	1	0	1	60	0	0	10	0	0	2	0	1	1	1	1	1	0
10420400107	2	1	2	1	1	1	0	1	50	0	0	8	0	0	2	0	1	1	1	1	0	0
10420400108	2	1	3	1	2	1	0	1	50	0	0	9	0	0	3	0	1	1	1	1	1	0
10420400109	2	1	1	0	1	1	1	0	0	40	0	0	0	0	1	0	1	1	1	1	0	0
10420400110	2	1	1	0	1	1	1	0	0	32	10	0	0	0	1	0	1	1	1	1	0	0
10420400111	2	1	3	1	2	1	0	1	60	0	0	12	0	0	3	0	1	1	1	1	1	0
10420400112	2	1	4	2	2	1	0	1	70	0	0	12	0	0	2	2	1	1	1	1	1	0
10420400113	2	1	3	1	2	1	0	1	80	0	0	10	0	0	1	2	1	1	1	1	1	0
10420400114	2	1	5	2	3	1	0	1	86	0	0	10	0	0	3	2	1	1	1	1	1	0
10420400115	2	1	3	2	1	1	0	1	50	0	0	12	0	0	3	0	1	1	1	1	0	0
10420400116	2	1	2	1	1	1	0	1	35	0	0	14	0	0	2	0	1	1	1	1	0	0
10511100101	1	1	3	1	2	1	0	1	24	0	0	0	0	0	3	0	1	1	1	1	0	0
10511100102	1	1	3	2	1	1	0	1	44	0	0	10	0	0	2	1	1	1	1	1	0	0
10511100103	1	1	7	3	4	1	0	1	52	0	0	14	0	0	7	0	1	1	1	1	0	0
10511100104	1	1	4	3	1	1	0	1	60	0	0	1	0	0	3	1	1	1	1	1	0	0
10511100105	1	1	8	4	4	1	0	1	30	0	0	0	0	0	7	1	1	1	1	1	0	0
10511100106	1	1	2	1	1	1	0	1	40	0	0	9	0	0	2	0	1	1	1	1	0	0
10511100107	1	1	2	1	1	1	0	1	45	0	0	16	0	0	2	0	1	1	1	1	0	0
10511100108	1	1	1	0	1	1	1	0	0	45	0	0	0	0	1	0	1	1	1	1	0	0
10511100109	1	1	5	2	3	1	0	1	56	0	0	4	0	0	5	0	1	1	1	1	0	0
10511100110	1	1	5	2	3	1	0	1	80	0	0	10	0	0	3	2	1	1	1	1	0	0
10511100111	1	1	2	1	1	1	0	1	28	0	0	0	0	0	2	0	1	1	1	1	0	0
10511100112	1	1	6	4	2	1	0	1	65	0	0	10	0	0	5	1	1	1	1	1	0	0
10511200101	1	1	4	2	2	1	0	1	68	0	0	10	0	0	2	2	1	1	1	1	0	0
10511200102	1	1	2	1	1	1	0	1	45	0	0	10	0	0	2	0	1	1	1	1	0	0
10511200103	1	1	4	3	1	1	1	0	0	46	5	0	0	0	4	0	1	1	1	1	0	0
10511200104	1	1	3	2	1	1	0	1	50	0	0	16	0	0	3	0	1	1	1	1	0	0
10511200105	1	1	2	1	1	1	0	1	48	0	0	8	0	0	2	0	1	1	1	1	0	0
10511200106	1	1	3	1	2	1	1	0	0	52	6	0	0	0	3	0	1	1	1	1	0	0
10511200107	1	1	5	2	3	1	0	1	45	0	0	1	0	0	5	0	1	1	1	1	0	0
10511200108	1	1	2	0	2	1	1	0	0	50	10	0	0	0	2	0	1	1	1	1	0	0
10511200109	1	1	3	1	2	1	0	1	55	0	0	12	0	0	3	0	1	1	1	1	0	0
10511200110	1	1	6	2	4	1	0	1	48	0	0	14	0	0	6	0	1	1	1	1	0	0
10511200111	1	1	2	1	1	1	0	1	47	0	0	9	0	0	2	0	1	1	1	1	0	0
10511200112	1	1	2	1	1	1	0	1	45	0	0	9	0	0	2	0	1	1	1	1	0	0
10511300101	1	1	5	1	4	1	0	1	51	0	0	16	0	0	5	0	1	1	1	1	0	0
10511300102	1	1	5	3	2	1	0	1	57	0	0	10	0	0	5	0	1	1	1	1	0	0
10511300103	1	1	3	2	1	1	0	1	49	0	0	0	0	0	3	0	1	1	1	1	0	0
10511300104	1	1	2	1	1	1	0	1	40	0	0	0	0	0	2	0	1	1	1	1	0	0
10511300105	1	1	4	2	2	1	0	1	55	0	0	0	0	0	4	0	1	1	1	1	0	0
10511300106	1	1	2	1	1	1	0	1	40	0	0	0	0	0	2	0	1	1	1	1	0	0
10511300107	1	1	2	1	1	1	0	1	24	0	0	4	0	0	2	0	1	1	1	1	0	0
10511300108	1	1	2	1	1	1	0	1	45	0	0	10	0	0	2	0	1	1	1	1	0	0
10511300109	1	1	3	1	2	1	0	1	42	0	0	9	0	0	3	0	1	1	1	1	0	0
10511300110	1	1	2	1	1	1	0	1	41	0	0	16	0	0	2	0	1	1	1	1	0	0
10511300111	1	1	3	2	1	1	0	1	55	0	0	8	0	0	3	0	1	1	1	1	0	0
10511300112	1	1	3	1	2	1	0	1	22	0	0	9	0	0	3	0	1	1	1	1	0	0
10511400101	1	1	5	3	2	1	0	1	55	0	0	1	0	0	5	0	1	1	1	1	0	0
10511400102	1	1	2	1	1	1	0	1	50	0	0	10	0	0	2	0	1	1	1	1	0	0
10511400103	1	1	4	1	3	1	0	1	46	0	0	10	0	0	3	1	1	1	1	1	0	0
10511400104	1	1	3	2	1	1	0	1	52	0	0	0	0	0	3	0	1	1	1	1	0	0
10511400105	1	1	3	1	3	1	0	1	48	0	0	0	0	0	3	1	1	1	1	1	0	0
10511400107	1	1	3	2	1	1	1	0	0	40	12	0	0	0	3	0	1	1	1	1	0	0
10511400108	1	1	6	3	3	1	0	1	48	0	0	4	0	0	5	1	1	1	1	1	0	0
10511400109	1	1	3	1	2	1	0	1	45	0	0	12	0	0	2	1	1	1	1	1	0	0
10511400110	1	1	3	1	2	1	0	1	75	0	0	8	0	0	1	2	1	1	1	1	0	0
10511400111	1	1	3	2	2	1	0	1	76	0	0	8	0	0	2	2	1	1	1	1	0	0
10511400112	1	1	3	2	1	1	0	1	40	0	0	0	0	0	2	1	1	1	1	1	0	0
10512100101	1	1	6	2	4	1	0	1	36	0	0	16	0	0	3	3	1	1	1	1	0	0
10512100102	1	1	4	3	1	1	0	1	25	0	0	8	0	0	4	0	1	1	1	1	0	0
10512100103	1	1	3	1	2	1	0	1	49	0	0	12	0	0	3	0	1	1	1	1	0	0
10512100104	1	1	3	0	3	1	1	0	0	55	0	0	0	0	3	0	1	1	1	1	0	0
10512100105	1	1	4	2	2	1	0	1	46	0	0	0	0	0	4	0	1	1	1	1	0	0
10512100106	1	1	4	2	2	1	0	1	61	0	0	14	0	0	3	1	1	1	1	1	0	0
10512100107	1	1	2	1	1	1	0	1	68	0	0	10	0	0	1	1	1	1	1	1	0	0
10512100108	1	1	1	0	1	1	1	0	0	31	5	0	0	0	1	0	1	1	1	1	0	0
10512100109	1	1	6	3	3	1	0	1	28	0	0	10	0	0	6	0	1	1	1	1	0	0
10512100110	1	1	3	1	2	1	0	1	28	0	0	0	0	0	2	1	1	1	1	1	0	0
10512100111	1	1	2	1	1	1	0	1	34	0	0	9	0	0	2	0	1	1	1	1	0	0
10512100112	1	1	4	1	3	1	0	1	49	0	0	8	0	0	4	0	1	1	1	1	0	0
10512200101	1	1	2	1	1	1	0	1	63	0	0	10	0	0	1	1	1	1	1	1	0	0
10512200102	1	1	2	1	1	1	0	1	33	0	0	0	0	0	2	0	1	1	1	1	0	0
10512200103	1	1	2	1	1	1	0	1	40	0	0	0	0	0	2	0	1	1	1	1	0	0
10512200104	1	1	2	1	1	1	1	0	0	32	0	0	0	0	1	1	1	1	1	1	0	0
10512200105	1	1	4	3	1	1	0	1	50	0	0	0	0	0	4	0	1	1	1	1	0	0
10512200106	1	1	7	4	3	1	0	1	62	0	0	5	0	0	6	1	1	1	1	1	0	0
10512200107	1	1	4	3	1	1	0	1	40	0	0	0	0	0	4	0	1	1	1	1	0	0
10512200108	1	1	2	1	1	1	0	1	50	0	0	9	0	0	2	0	1	1	1	1	0	0
10512200109	1	1	3	1	2	1	0	1	35	0	0	0	0	0	3	0	1	1	1	1	0	0
10512200110	1	1	2	1	1	1	0	1	29	0	0	0	0	0	2	0	1	1	1	1	0	0
10512200111	1	1	2	1	1	1	0	1	40	0	0	3	0	0	2	0	1	1	1	1	0	0
10512200112	1	1	7	3	4	1	0	1	60	0	0	3	0	0	7	0	1	1	1	1	0	0
10512300101	1	1	2	1	1	1	0	1	38	0	0	0	0	0	2	0	1	1	1	1	0	0
10512300102	1	1	2	1	1	1	0	1	32	0	0	5	0	0	2	0	1	1	1	1	0	0
10512300103	1	1	2	1	1	1	0	1	52	0	0	8	0	0	2	0	1	1	1	1	0	0
10512300104	1	1	4	2	2	1	0	1	55	0	0	8	0	0	4	0	1	1	1	1	0	0
10512300105	1	1	6	4	2	1	0	1	48	0	0	9	0	0	5	1	1	1	1	1	0	0
10512300106	1	1	4	2	2	1	0	1	52	0	0	0	0	0	4	0	1	1	1	1	0	0
10512300107	1	1	2	1	1	1	0	1	42	0	0	5	0	0	2	0	1	1	1	1	0	0
10512300108	1	1	2	1	1	1	0	1	50	0	0	5	0	0	2	0	1	1	1	1	0	0
10512300109	1	1	3	1	2	1	0	1	42	0	0	0	0	0	2	1	1	1	1	1	0	0
10512300110	1	1	2	1	1	1	0	1	40	0	0	5	0	0	2	0	1	1	1	1	0	0
10512300111	1	1	4	3	1	1	0	1	80	0	0	12	0	0	2	2	1	1	1	1	0	0
10512300112	1	1	1	0	1	1	1	0	0	35	6	0	0	0	1	0	1	1	1	1	0	0
10512400101	1	1	1	0	1	1	1	0	0	35	9	0	0	0	1	0	1	1	1	1	0	0
10512400102	1	1	2	1	1	1	0	1	27	0	0	0	0	0	2	0	1	1	1	1	0	0
10512400104	1	1	3	1	2	1	0	1	41	0	0	12	0	0	3	0	1	1	1	1	0	0
10512400105	1	1	3	1	2	1	0	1	40	0	0	8	0	0	2	1	1	1	1	1	0	0
10512400106	1	1	6	3	3	1	0	1	23	0	0	0	0	0	5	1	1	1	1	1	0	0
10512400107	1	1	5	2	3	1	0	1	38	0	0	6	0	0	4	1	1	1	1	1	0	0
10512400108	1	1	2	1	1	1	0	1	28	0	0	0	0	0	2	0	1	1	1	1	0	0
10512400109	1	1	5	2	3	1	0	1	62	0	0	8	0	0	4	1	1	1	1	1	0	0
10512400110	1	1	3	2	1	1	0	1	47	0	0	0	0	0	3	0	1	1	1	1	0	0
10512400111	1	1	8	4	4	1	0	1	62	0	0	0	0	0	6	2	1	1	1	1	0	0
10512400112	1	1	2	1	1	1	0	1	35	0	0	0	0	0	2	0	1	1	1	1	0	0
10513100101	1	1	3	1	2	1	0	1	38	0	0	0	0	0	2	1	1	1	1	1	0	0
10513100102	1	1	3	1	2	1	0	1	35	0	0	0	0	0	3	0	1	1	1	1	1	0
10513100103	1	1	1	1	0	1	0	1	51	0	0	0	0	0	1	0	1	1	1	1	0	0
10513100104	1	1	3	1	2	1	0	1	50	0	0	0	0	0	3	0	1	1	1	1	1	0
10513100105	1	1	2	1	1	1	0	1	49	0	0	0	0	0	2	0	1	1	1	1	0	0
10513100106	1	1	2	1	1	1	0	1	25	0	0	6	0	0	2	0	1	1	1	1	0	0
10513100107	1	1	2	1	1	1	0	1	46	0	0	6	0	0	2	0	1	1	1	1	0	0
10513100108	1	1	3	1	2	1	0	1	38	0	0	4	0	0	3	0	1	1	1	1	0	0
10513100109	1	1	1	1	0	1	0	1	66	0	0	5	0	0	0	1	1	1	1	1	0	0
10513100110	1	1	4	1	3	1	0	1	45	0	0	5	0	0	4	0	1	1	1	1	0	0
10513100111	1	1	1	0	1	1	1	0	0	31	0	0	0	0	1	0	1	1	1	1	0	0
10513100112	1	1	6	3	3	1	0	1	26	0	0	5	0	0	6	0	1	1	1	1	1	0
10513200101	1	1	8	2	6	1	0	1	82	0	0	5	0	0	6	2	1	1	1	1	0	0
10513200102	1	1	5	2	3	1	0	1	70	0	0	0	0	0	3	2	1	1	1	1	0	0
10513200103	1	1	4	2	2	1	1	0	0	60	0	0	0	0	4	0	1	1	1	1	0	0
10513200104	1	1	6	4	2	1	1	0	0	56	3	0	0	0	6	0	1	1	1	1	0	0
10513200105	1	1	2	1	1	1	0	1	45	0	0	0	0	0	2	0	1	1	1	1	0	0
10513200106	1	1	2	1	1	1	0	1	38	0	0	10	0	0	2	0	1	1	1	1	0	0
10513200107	1	1	4	2	2	1	0	1	54	0	0	0	0	0	4	0	1	1	1	1	0	0
10513200108	1	1	8	4	4	1	0	1	76	0	0	0	0	0	7	1	1	1	1	1	0	0
10513200109	1	1	7	3	4	1	1	0	0	65	0	0	0	0	6	1	1	1	1	1	0	0
10513200110	1	1	2	1	1	1	0	1	38	0	0	0	0	0	2	0	1	1	1	1	0	0
10513200111	1	1	4	1	3	1	1	0	0	57	5	0	0	0	4	0	1	1	1	1	0	0
10513200112	1	1	6	3	3	1	1	0	0	65	3	0	0	0	5	1	1	1	1	1	0	0
10513300101	1	1	2	1	1	1	0	1	42	0	0	0	0	0	2	0	1	1	1	1	0	0
10513300102	1	1	4	2	2	1	0	1	70	0	0	8	0	0	2	2	1	1	1	1	0	0
10513300103	1	1	2	1	1	1	0	1	36	0	0	3	0	0	2	0	1	1	1	1	0	0
10513300104	1	1	5	3	2	1	0	1	57	0	0	8	0	0	4	1	1	1	1	1	0	0
10513300105	1	1	4	2	2	1	0	1	46	0	0	10	0	0	3	1	1	1	1	1	0	0
10513300106	1	1	6	3	3	1	0	1	58	0	0	10	0	0	6	0	1	1	1	1	0	0
10513300107	1	1	3	2	1	1	0	1	21	0	0	0	0	0	3	0	1	1	1	1	0	0
10513300109	1	1	5	3	2	1	0	1	50	0	0	9	0	0	5	0	1	1	1	1	0	0
10513300110	1	1	6	2	4	1	0	1	32	0	0	10	0	0	5	1	1	1	1	1	0	0
10513300111	1	1	5	2	3	1	0	1	61	0	0	10	0	0	4	1	1	1	1	1	0	0
10513400101	1	1	5	4	1	1	0	1	54	0	0	5	0	0	5	0	1	1	1	1	0	0
10513400102	1	1	3	1	2	1	0	1	40	0	0	8	0	0	3	0	1	1	1	1	0	0
10513400103	1	1	2	1	1	1	0	1	46	0	0	0	0	0	2	0	1	1	1	1	0	0
10513400104	1	1	4	2	2	1	0	1	55	0	0	14	0	0	3	1	1	1	1	1	0	0
10513400106	1	1	2	1	1	1	0	1	50	0	0	3	0	0	2	0	1	1	1	1	0	0
10513400107	1	1	2	1	1	1	0	1	45	0	0	0	0	0	2	0	1	1	1	1	0	0
10513400110	1	1	2	1	1	1	0	1	45	0	0	10	0	0	2	0	1	1	1	1	0	0
10513400111	1	1	3	3	0	1	0	1	70	0	0	1	0	0	2	1	1	1	1	1	0	0
10513400112	1	1	2	1	1	1	0	1	30	0	0	0	0	0	2	0	1	1	1	1	0	0
10520100101	2	1	2	1	1	1	0	1	50	0	0	0	0	0	2	0	1	1	1	1	0	0
10520100102	2	1	5	1	4	1	0	1	48	0	0	10	0	0	5	0	1	1	1	1	0	1
10520100103	2	1	6	3	3	1	0	1	49	0	0	10	0	0	6	0	1	1	1	1	1	0
10520100104	2	1	3	2	1	1	0	1	70	0	0	12	0	0	2	1	1	1	1	1	0	0
10520100105	2	1	2	1	1	1	0	1	35	0	0	5	0	0	2	0	1	1	1	1	0	0
10520100106	2	1	2	1	1	1	0	1	35	0	0	0	0	0	2	0	1	1	1	1	1	0
10520100107	2	1	2	1	1	1	0	1	35	0	0	0	0	0	2	0	1	1	1	1	0	0
10520100108	2	1	5	2	3	1	0	1	64	0	0	4	0	0	3	2	1	1	1	1	1	0
10520100109	2	1	2	1	1	1	0	1	39	0	0	7	0	0	2	0	1	1	1	1	0	0
10520100110	2	1	2	1	1	1	0	1	71	0	0	8	0	0	1	1	1	1	1	1	0	1
10520100111	2	1	2	0	2	1	1	0	0	44	5	0	0	0	2	0	1	1	1	1	0	0
10520100112	2	1	2	1	1	1	0	1	45	0	0	0	0	0	2	0	1	1	1	1	0	1
10520100113	2	1	3	2	1	1	0	1	60	0	0	0	0	0	3	0	1	1	1	1	0	0
10520100114	2	1	1	0	1	1	1	0	0	41	10	0	0	0	1	0	1	1	1	1	0	0
10520100115	2	1	2	1	1	1	0	1	45	0	0	0	0	0	2	0	1	1	1	1	0	0
10520100116	2	1	2	1	1	1	0	1	35	0	0	4	0	0	2	0	1	1	1	1	0	0
10520100201	2	1	2	1	1	1	0	1	35	0	0	0	0	0	2	0	1	1	1	1	1	0
10520100202	2	1	6	4	2	1	0	1	60	0	0	0	0	0	6	0	1	1	1	1	1	0
10520100203	2	1	5	2	3	1	0	1	45	0	0	4	0	0	4	1	1	1	1	1	1	0
10520100204	2	1	6	4	2	1	0	1	47	0	0	5	0	0	6	0	1	1	1	1	1	0
10520100205	2	1	3	1	2	1	0	1	36	0	0	0	0	0	3	0	1	1	1	1	0	0
10520100206	2	1	7	4	3	1	0	1	71	0	0	8	0	0	5	2	1	1	1	1	0	0
10520100207	2	1	2	1	1	1	0	1	60	0	0	0	0	0	2	0	1	1	1	1	0	0
10520100208	2	1	5	3	2	1	0	1	65	0	0	0	0	0	4	1	1	1	1	1	0	0
10520100209	2	1	3	2	1	1	0	1	51	0	0	6	0	0	3	0	1	1	1	1	0	0
10520100210	2	1	4	2	2	1	0	1	30	0	0	8	0	0	4	0	1	1	1	1	0	0
10520100211	2	1	1	0	1	1	1	0	0	35	0	0	0	0	1	0	1	1	1	1	0	0
10520100212	2	1	2	1	1	1	0	1	40	0	0	0	0	0	2	0	1	1	1	1	0	0
10520100213	2	1	1	0	1	1	1	0	0	41	0	0	0	0	1	0	1	1	1	1	1	0
10520100214	2	1	2	1	1	1	1	0	0	50	8	0	0	0	2	0	1	1	1	1	0	0
10520100215	2	1	8	4	4	1	0	1	62	0	0	10	0	0	7	1	1	1	1	1	1	0
10520100216	2	1	7	2	5	1	0	1	38	0	0	0	0	0	6	1	1	1	1	1	1	0
10520200101	2	1	6	1	5	1	0	1	74	0	0	8	0	0	4	2	1	1	1	1	0	1
10520200102	2	1	3	1	2	1	0	1	55	0	0	0	0	0	3	0	1	1	1	1	1	0
10520200103	2	1	2	1	1	1	0	1	65	0	0	4	0	0	0	2	1	1	1	1	1	0
10520200104	2	1	6	3	3	1	0	1	55	0	0	0	0	0	6	0	1	1	1	1	1	0
10520200105	2	1	2	1	1	1	0	1	35	0	0	3	0	0	2	0	1	1	1	1	1	0
10520200106	2	1	6	4	2	1	0	1	66	0	0	0	0	0	5	1	1	1	1	1	1	0
10520200107	2	1	3	0	3	1	1	0	0	70	8	0	0	0	2	1	1	1	1	1	0	0
10520200108	2	1	2	1	1	1	0	1	43	0	0	0	0	0	2	0	1	1	1	1	1	0
10520200109	2	1	4	3	1	1	0	1	43	0	0	0	0	0	3	1	1	1	1	1	1	0
10520200110	2	1	5	1	4	1	0	1	47	0	0	0	0	0	5	0	1	1	1	1	1	0
10520200111	2	1	4	1	3	1	0	1	60	0	0	0	0	0	3	1	1	1	1	1	0	0
10520200112	2	1	2	1	1	1	0	1	35	0	0	2	0	0	2	0	1	1	1	1	0	0
10520200113	2	1	2	1	1	1	0	1	63	0	0	0	0	0	1	1	1	1	1	1	1	0
10520200114	2	1	2	1	1	1	0	1	60	0	0	0	0	0	2	0	1	1	1	1	1	0
10520200115	2	1	2	1	1	1	0	1	27	0	0	2	0	0	2	0	1	1	1	1	0	0
10520200116	2	1	5	2	3	1	1	0	0	46	14	0	0	0	5	0	1	1	1	1	1	0
10520200201	2	1	3	2	1	1	0	1	41	0	0	0	0	0	2	1	1	1	1	1	1	0
10520200202	2	1	5	3	2	1	0	1	70	0	0	0	0	0	4	1	1	1	1	1	1	0
10520200203	2	1	2	1	1	1	0	1	35	0	0	0	0	0	2	0	1	1	1	1	0	0
10520200204	2	1	1	0	1	1	1	0	0	38	0	0	0	0	1	0	1	1	1	1	0	0
10520200205	2	1	4	3	1	1	0	1	60	0	0	6	0	0	4	0	1	1	1	1	0	0
10520200206	2	1	4	1	3	1	0	1	49	0	0	3	0	0	4	0	1	1	1	1	1	0
10520200207	2	1	4	3	1	1	0	1	53	0	0	8	0	0	4	0	1	1	1	1	1	0
10520200208	2	1	7	4	3	1	0	1	57	0	0	1	0	0	7	0	1	1	1	1	1	0
10520200209	2	1	2	1	1	1	0	1	29	0	0	0	0	0	2	0	1	1	1	1	0	0
10520200210	2	1	3	1	2	1	0	1	58	0	0	5	0	0	3	0	1	1	1	1	0	1
10520200211	2	1	2	1	1	1	0	1	26	0	0	1	0	0	2	0	1	1	1	1	0	0
10520200212	2	1	4	2	2	1	0	1	70	0	0	10	0	0	3	1	1	1	1	1	1	0
10520200213	2	1	2	1	1	1	0	1	33	0	0	6	0	0	2	0	1	1	1	1	0	0
10520200214	2	1	2	1	1	1	0	1	48	0	0	0	0	0	2	0	1	1	1	1	1	0
10520200215	2	1	3	1	2	1	0	1	47	0	0	0	0	0	2	1	1	1	1	1	1	0
10520200216	2	1	2	1	1	1	0	1	35	0	0	0	0	0	2	0	1	1	1	1	0	0
10520300101	2	1	2	0	2	1	1	0	0	40	8	0	0	0	1	1	1	1	1	1	1	0
10520300102	2	1	4	1	3	1	1	0	0	60	0	0	0	0	4	0	1	1	1	1	0	0
10520300103	2	1	7	4	3	1	0	1	55	0	0	9	0	0	6	1	1	1	1	1	1	0
10520300104	2	1	8	4	4	1	0	1	65	0	0	8	0	0	7	1	1	1	1	1	0	0
10520300105	2	1	4	3	2	1	0	1	60	0	0	0	0	0	5	0	1	1	1	1	1	0
10520300106	2	1	4	1	3	1	0	1	51	0	0	0	0	0	4	0	1	1	1	1	1	0
10520300107	2	1	4	3	1	1	0	1	41	0	0	10	0	0	4	0	1	1	1	1	1	0
10520300108	2	1	3	2	1	1	0	1	65	0	0	1	0	0	2	1	1	1	1	1	1	0
10520300109	2	1	2	1	1	1	0	1	47	0	0	0	0	0	2	0	1	1	1	1	0	0
10520300110	2	1	10	6	4	1	0	1	50	0	0	3	0	0	8	2	1	1	1	1	0	0
10520300111	2	1	2	1	1	1	0	1	45	0	0	0	0	0	2	0	1	1	1	1	0	0
10520300112	2	1	2	1	1	1	0	1	42	0	0	0	0	0	2	0	1	1	1	1	0	1
10520300113	2	1	3	2	2	1	0	1	65	0	0	0	0	0	3	1	1	1	1	1	1	0
10520300114	2	1	1	0	1	1	1	0	0	34	8	0	0	0	1	0	1	1	1	1	0	0
10520300115	2	1	8	5	3	1	0	1	51	0	0	0	0	0	8	0	1	1	1	1	1	0
10520300116	2	1	3	1	2	1	0	1	38	0	0	10	0	0	2	1	1	1	1	1	1	0
10520300201	2	1	3	2	1	1	0	1	51	0	0	4	0	0	3	0	1	1	1	1	0	0
10520300202	2	1	5	2	3	1	0	1	40	0	0	8	0	0	5	0	1	1	1	1	1	0
10520300203	2	1	3	1	2	1	1	0	0	46	0	0	0	0	3	0	1	1	1	1	0	0
10520300204	2	1	4	2	2	1	0	1	50	0	0	4	0	0	2	2	1	1	1	1	0	0
10520300205	2	1	8	3	5	1	0	1	56	0	0	10	0	0	8	0	1	1	1	1	1	0
10520300206	2	1	2	1	1	1	0	1	37	0	0	0	0	0	2	0	1	1	1	1	0	0
10520300207	2	1	5	3	2	1	0	1	60	0	0	0	0	0	5	0	1	1	1	1	0	1
10520300208	2	1	2	1	1	1	0	1	40	0	0	0	0	0	2	0	1	1	1	1	0	0
10520300209	2	1	3	1	2	1	0	1	35	0	0	10	0	0	3	0	1	1	1	1	0	0
10520300210	2	1	4	2	2	1	0	1	62	0	0	0	0	0	3	1	1	1	1	1	1	0
10520300211	2	1	3	1	2	1	0	1	25	0	0	1	0	0	3	0	1	1	1	1	1	0
10520300212	2	1	2	1	1	1	0	1	48	0	0	5	0	0	2	0	1	1	1	1	0	0
10520300213	2	1	7	3	4	1	0	1	37	0	0	3	0	0	6	1	1	1	1	1	0	0
10520300214	2	1	9	6	4	1	0	1	55	0	0	0	0	0	10	0	1	1	1	1	0	0
10520300215	2	1	2	1	1	1	0	1	37	0	0	12	0	0	2	0	1	1	1	1	0	0
10520300216	2	1	3	2	1	1	0	1	36	0	0	5	0	0	2	1	1	1	1	1	0	0
10520400101	2	1	2	1	1	1	0	1	39	0	0	2	0	0	2	0	1	1	1	1	0	0
10520400102	2	1	3	1	2	1	0	1	45	0	0	0	0	0	3	0	1	1	1	1	0	0
10520400103	2	1	3	1	2	1	1	0	0	47	3	0	0	0	3	0	1	1	1	1	0	1
10520400104	2	1	4	3	1	1	0	1	50	0	0	0	0	0	4	0	1	1	1	1	0	1
10520400105	2	1	6	3	3	1	0	1	62	0	0	8	0	0	5	1	1	1	1	1	1	0
10520400106	2	1	6	3	3	1	0	1	70	0	0	0	0	0	4	2	1	1	1	1	1	0
10520400107	2	1	4	2	2	1	0	1	75	0	0	3	0	0	3	1	1	1	1	1	0	0
10520400108	2	1	2	1	1	1	0	1	51	0	0	0	0	0	2	0	1	1	1	1	0	0
10520400109	2	1	3	1	2	1	0	1	41	0	0	0	0	0	2	1	1	1	1	1	0	0
10520400110	2	1	6	3	3	1	0	1	48	0	0	0	0	0	5	1	1	1	1	1	0	0
10520400111	2	1	3	1	2	1	0	1	50	0	0	0	0	0	3	0	1	1	1	1	0	0
10520400112	2	1	6	4	2	1	0	1	46	0	0	0	0	0	6	0	1	1	1	1	0	0
10520400113	2	1	2	2	1	1	0	1	73	0	0	0	0	0	1	2	1	1	1	1	0	0
10520400114	2	1	2	1	1	1	0	1	45	0	0	0	0	0	2	0	1	1	1	1	0	0
10520400115	2	1	5	4	4	1	0	1	55	0	0	0	0	0	7	1	1	1	1	1	1	0
10520400116	2	1	1	0	1	1	1	0	0	32	9	0	0	0	1	0	1	1	1	1	0	0
10520400201	2	1	2	1	1	1	0	1	38	0	0	9	0	0	2	0	1	1	1	1	0	1
10520400202	2	1	1	0	1	1	1	0	0	60	16	0	0	0	1	0	1	1	1	1	0	0
10520400203	2	1	4	3	1	1	0	1	60	0	0	12	0	0	4	0	1	1	1	1	1	0
10520400204	2	1	3	2	1	1	0	1	45	0	0	3	0	0	3	0	1	1	1	1	0	0
10520400205	2	1	3	1	2	1	0	1	48	0	0	0	0	0	2	1	1	1	1	1	0	0
10520400207	2	1	2	1	1	1	0	1	38	0	0	0	0	0	2	0	1	1	1	1	0	0
10520400208	2	1	3	2	1	1	0	1	37	0	0	8	0	0	2	1	1	1	1	1	0	0
10520400209	2	1	2	1	1	1	0	1	47	0	0	8	0	0	2	0	1	1	1	1	0	0
10520400211	2	1	5	2	3	1	0	1	50	0	0	10	0	0	2	3	1	1	1	1	0	1
10520400212	2	1	6	4	2	1	0	1	55	0	0	7	0	0	6	0	1	1	1	1	0	0
10520400213	2	1	1	0	1	1	1	0	0	45	0	0	0	0	1	0	1	1	1	1	0	1
10520400214	2	1	7	4	3	1	0	1	66	0	0	0	0	0	6	1	1	1	1	1	0	0
10520400215	2	1	2	1	1	1	0	1	32	0	0	0	0	0	2	0	1	1	1	1	0	0
10520400216	2	1	2	1	1	1	0	1	47	0	0	7	0	0	2	0	1	1	1	1	1	0
10620100101	2	1	2	1	1	1	0	1	50	0	0	4	0	0	2	0	1	1	1	1	1	0
10620100102	2	1	2	1	1	1	0	1	29	0	0	8	0	0	2	0	1	1	1	1	1	0
10620100103	2	1	5	3	2	1	0	1	60	0	0	1	0	0	5	0	1	1	1	1	1	0
10620100104	2	1	3	1	2	1	0	1	66	0	0	4	0	0	1	2	1	1	1	1	0	1
10620100105	2	1	3	2	1	1	0	1	78	0	0	2	0	0	2	1	1	1	1	1	0	0
10620100106	2	1	2	1	1	1	0	1	41	0	0	0	0	0	2	0	1	1	1	1	1	0
10620100107	2	1	2	1	1	1	0	1	36	0	0	0	0	0	2	0	1	1	1	1	0	1
10620100108	2	1	2	1	1	1	0	1	34	0	0	5	0	0	2	0	1	1	1	1	1	0
10620100109	2	1	2	0	2	1	1	0	0	70	8	0	0	0	1	1	1	1	1	1	0	0
10620100110	2	1	3	1	2	1	0	1	35	0	0	2	0	0	2	1	1	1	1	1	0	0
10620100111	2	1	2	1	1	1	0	1	36	0	0	0	0	0	2	0	1	1	1	1	0	0
10620100112	2	1	2	1	1	1	0	1	30	0	0	0	0	0	2	0	1	1	1	1	0	1
10620100113	2	1	2	1	1	1	0	1	35	0	0	1	0	0	2	0	1	1	1	1	0	0
10620100114	2	1	4	2	2	1	0	1	45	0	0	0	0	0	2	2	1	1	1	1	1	0
10620100115	2	1	2	1	1	1	0	1	40	0	0	0	0	0	2	0	1	1	1	1	1	0
10620100116	2	1	2	1	1	1	0	1	62	0	0	0	0	0	1	1	1	1	1	1	0	1
10620100201	2	1	1	0	1	1	1	0	0	38	2	0	0	0	1	0	1	1	1	1	0	0
10620100202	2	1	2	1	1	1	0	1	36	0	0	0	0	0	2	0	1	1	1	1	0	0
10620100203	2	1	6	3	3	1	0	1	80	0	0	0	0	0	4	2	1	1	1	1	1	0
10620100204	2	1	5	3	2	1	0	1	63	0	0	0	0	0	4	1	1	1	1	1	0	0
10620100205	2	1	2	1	1	1	0	1	35	0	0	2	0	0	2	0	1	1	1	1	0	0
10620100206	2	1	2	1	1	1	0	1	40	0	0	4	0	0	2	0	1	1	1	1	0	0
10620100207	2	1	2	1	1	1	0	1	49	0	0	0	0	0	2	0	1	1	1	1	1	0
10620100208	2	1	2	1	1	1	0	1	43	0	0	1	0	0	2	0	1	1	1	1	0	1
10620100209	2	1	4	3	1	1	0	1	74	0	0	0	0	0	3	1	1	1	1	1	1	0
10620100210	2	1	3	2	1	1	0	1	48	0	0	0	0	0	3	0	1	1	1	1	0	0
10620100211	2	1	2	1	1	1	0	1	60	0	0	6	0	0	2	0	1	1	1	1	1	0
10620100212	2	1	3	2	1	1	0	1	35	0	0	1	0	0	3	0	1	1	1	1	0	0
10620100213	2	1	3	3	0	1	0	1	40	0	0	0	0	0	2	1	1	1	1	1	0	0
10620100214	2	1	2	1	1	1	0	1	46	0	0	0	0	0	2	0	1	1	1	1	0	0
10620100215	2	1	2	1	1	1	0	1	40	0	0	5	0	0	2	0	1	1	1	1	1	0
10620100216	2	1	5	3	2	1	0	1	35	0	0	4	0	0	3	2	1	1	1	1	0	1
10620200101	2	1	2	1	1	1	0	1	48	0	0	5	0	0	2	0	1	1	1	1	1	0
10620200102	2	1	2	1	1	1	0	1	43	0	0	10	0	0	2	0	1	1	1	1	0	0
10620200103	2	1	2	1	1	1	0	1	51	0	0	0	0	0	2	0	1	1	1	1	0	0
10620200104	2	1	5	3	2	1	0	1	76	0	0	5	0	0	3	2	1	1	1	1	1	0
10620200105	2	1	4	2	2	1	0	1	45	0	0	5	0	0	4	0	1	1	1	1	0	0
10620200106	2	1	4	2	2	1	0	1	80	0	0	0	0	0	2	2	1	1	1	1	1	0
10620200107	2	1	4	2	2	1	0	1	56	0	0	0	0	0	4	0	1	1	1	1	0	0
10620200108	2	1	2	1	1	1	0	1	40	0	0	0	0	0	2	0	1	1	1	1	0	0
10620200109	2	1	2	1	1	1	0	1	46	0	0	3	0	0	2	0	1	1	1	1	1	0
10620200110	2	1	2	1	1	1	0	1	41	0	0	10	0	0	2	0	1	1	1	1	1	0
10620200111	2	1	1	0	1	1	1	0	0	35	0	0	0	0	1	0	1	1	1	1	1	0
10620200112	2	1	3	2	1	1	0	1	49	0	0	0	0	0	3	0	1	1	1	1	1	0
10620200113	2	1	5	1	4	1	0	1	52	0	0	4	0	0	4	1	1	1	1	1	1	0
10620200114	2	1	6	3	3	1	0	1	55	0	0	8	0	0	6	0	1	1	1	1	1	0
10620200115	2	1	1	0	1	1	1	0	0	52	2	0	0	0	1	0	1	1	1	1	0	0
10620200116	2	1	5	2	3	1	0	1	47	0	0	8	0	0	5	0	1	1	1	1	1	0
10620200201	2	1	7	3	4	1	0	1	45	0	0	10	0	0	6	1	1	1	1	1	0	1
10620200202	2	1	7	3	4	1	0	1	30	0	0	5	0	0	7	0	1	1	1	1	1	0
10620200203	2	1	2	1	1	1	0	1	42	0	0	7	0	0	2	0	1	1	1	1	0	0
10620200204	2	1	2	1	1	1	0	1	30	0	0	2	0	0	2	0	1	1	1	1	0	0
10620200205	2	1	2	1	1	1	0	1	50	0	0	8	0	0	2	0	1	1	1	1	0	0
10620200206	2	1	3	1	2	1	0	1	51	0	0	0	0	0	3	0	1	1	1	1	0	0
10620200207	2	1	3	1	2	1	0	1	27	0	0	5	0	0	3	0	1	1	1	1	0	0
10620200208	2	1	4	2	2	1	0	1	50	0	0	0	0	0	4	0	1	1	1	1	1	0
10620200209	2	1	1	0	1	1	1	0	0	50	0	0	0	0	1	0	1	1	1	1	1	0
10620200210	2	1	2	1	1	1	0	1	49	0	0	0	0	0	2	0	1	1	1	1	0	0
10620200211	2	1	2	1	1	1	0	1	35	0	0	0	0	0	2	0	1	1	1	1	1	0
10620200212	2	1	2	1	1	1	0	1	49	0	0	0	0	0	2	0	1	1	1	1	1	0
10620200213	2	1	9	6	3	1	0	1	70	0	0	0	0	0	7	2	1	1	1	1	1	0
10620200214	2	1	7	2	5	1	0	1	49	0	0	10	0	0	7	0	1	1	1	1	1	0
10620200215	2	1	2	1	1	1	0	1	29	0	0	1	0	0	2	0	1	1	1	1	0	0
10620200216	2	1	3	2	1	1	0	1	54	0	0	0	0	0	3	0	1	1	1	1	0	1
10620300101	2	1	2	1	1	1	0	1	75	0	0	0	0	0	1	1	1	1	1	1	1	0
10620300102	2	1	1	0	1	1	1	0	0	38	0	0	0	0	1	0	1	1	1	1	0	0
10620300103	2	1	2	1	1	1	0	1	41	0	0	0	0	0	2	0	1	1	1	1	0	0
10620300104	2	1	6	2	4	1	0	1	40	0	0	6	0	0	6	0	1	1	1	1	1	0
10620300105	2	1	2	1	1	1	0	1	28	0	0	5	0	0	2	0	1	1	1	1	0	0
10620300106	2	1	6	2	4	1	0	1	32	0	0	0	0	0	5	1	1	1	1	1	1	0
10620300107	2	1	1	0	1	1	1	0	0	36	8	0	0	0	1	0	1	1	1	1	1	0
10620300108	2	1	4	2	2	1	0	1	53	0	0	0	0	0	4	0	1	1	1	1	1	0
10620300109	2	1	1	0	1	1	1	0	0	33	3	0	0	0	1	0	1	1	1	1	0	0
10620300110	2	1	1	0	1	1	1	0	0	32	0	0	0	0	1	0	1	1	1	1	0	0
10620300111	2	1	3	2	1	1	0	1	51	0	0	0	0	0	3	0	1	1	1	1	0	0
10620300112	2	1	2	1	1	1	0	1	42	0	0	12	0	0	2	0	1	1	1	1	0	0
10620300113	2	1	1	0	1	0	0	0	0	0	0	0	0	0	1	0	1	1	1	1	0	1
10620300114	2	1	4	2	2	1	0	1	57	0	0	10	0	0	4	0	1	1	1	1	0	0
10620300115	2	1	2	1	1	1	0	1	35	0	0	0	0	0	2	0	1	1	1	1	0	0
10620300116	2	1	2	1	1	1	0	1	55	0	0	0	0	0	2	0	1	1	1	1	1	0
10620300201	2	1	2	1	1	1	0	1	39	0	0	0	0	0	2	0	1	1	1	1	0	0
10620300202	2	1	3	2	1	1	0	1	35	0	0	4	0	0	3	0	1	1	1	1	0	0
10620300203	2	1	3	1	2	1	0	1	55	0	0	5	0	0	3	0	1	1	1	1	0	0
10620300204	2	1	2	1	1	1	0	1	38	0	0	0	0	0	2	0	1	1	1	1	0	0
10620300205	2	1	7	4	4	1	0	1	57	0	0	8	0	0	8	0	1	1	1	1	1	0
10620300206	2	1	3	1	2	1	0	1	36	0	0	1	0	0	2	1	1	1	1	1	1	0
10620300207	2	1	3	2	1	1	0	1	45	0	0	4	0	0	3	0	1	1	1	1	0	0
10620300208	2	1	2	1	1	1	0	1	29	0	0	10	0	0	2	0	1	1	1	1	0	0
10620300209	2	1	2	1	1	1	0	1	30	0	0	5	0	0	2	0	1	1	1	1	0	0
10620300210	2	1	7	2	5	1	0	1	51	0	0	5	0	0	7	0	1	1	1	1	0	0
10620300211	2	1	4	1	3	1	0	1	26	0	0	6	0	0	4	0	1	1	1	1	1	0
10620300212	2	1	4	2	2	1	0	1	47	0	0	0	0	0	4	0	1	1	1	1	1	0
10620300213	2	1	8	3	5	1	0	1	48	0	0	0	0	0	7	1	1	1	1	1	0	0
10620300214	2	1	4	2	2	1	0	1	70	0	0	5	0	0	3	1	1	1	1	1	0	0
10620300215	2	1	4	2	2	1	0	1	45	0	0	5	0	0	3	1	1	1	1	1	0	0
10620300216	2	1	3	1	2	1	0	1	68	0	0	0	0	0	1	2	1	1	1	1	0	0
10620400101	2	1	4	2	2	1	0	1	65	0	0	0	0	0	3	1	1	1	1	1	0	0
10620400102	2	1	3	1	2	1	0	1	34	0	0	6	0	0	2	1	1	1	1	1	0	0
10620400103	2	1	3	2	2	1	0	1	50	0	0	5	0	0	3	1	1	1	1	1	0	0
10620400104	2	1	9	5	4	1	0	1	56	0	0	0	0	0	9	0	1	1	1	1	1	0
10620400105	2	1	5	3	3	1	0	1	55	0	0	0	0	0	6	0	1	1	1	1	0	0
10620400106	2	1	2	1	1	1	0	1	48	0	0	7	0	0	2	0	1	1	1	1	1	0
10620400107	2	1	4	2	2	1	0	1	42	0	0	3	0	0	4	0	1	1	1	1	1	0
10620400108	2	1	2	1	1	1	0	1	63	0	0	6	0	0	0	2	1	1	1	1	0	0
10620400109	2	1	3	1	3	1	1	0	0	45	0	0	0	0	4	0	1	1	1	1	1	0
10620400110	2	1	2	1	1	1	0	1	34	0	0	4	0	0	2	0	1	1	1	1	1	0
10620400111	2	1	10	5	5	1	0	1	62	0	0	0	0	0	8	2	1	1	1	1	1	0
10620400112	2	1	2	1	1	1	0	1	40	0	0	6	0	0	2	0	1	1	1	1	0	0
10620400113	2	1	2	1	1	1	0	1	44	0	0	0	0	0	2	0	1	1	1	1	1	0
10620400114	2	1	1	0	1	1	1	0	0	45	6	0	0	0	1	0	1	1	1	1	0	1
10620400115	2	1	5	3	2	1	0	1	80	0	0	0	0	0	3	2	1	1	1	1	1	0
10620400116	2	1	7	4	3	1	0	1	35	0	0	14	0	0	5	2	1	1	1	1	1	0
10620400201	2	1	2	1	1	1	0	1	52	0	0	0	0	0	2	0	1	1	1	1	0	0
10620400202	2	1	2	1	1	1	0	1	36	0	0	0	0	0	2	0	1	1	1	1	0	0
10620400203	2	1	2	1	1	1	0	1	40	0	0	0	0	0	2	0	1	1	1	1	1	0
10620400204	2	1	2	1	1	1	0	1	37	0	0	0	0	0	2	0	1	1	1	1	0	0
10620400205	2	1	3	1	2	1	0	1	30	0	0	7	0	0	3	0	1	1	1	1	0	0
10620400206	2	1	2	1	1	1	0	1	45	0	0	9	0	0	2	0	1	1	1	1	0	1
10620400207	2	1	4	3	1	1	0	1	45	0	0	0	0	0	4	0	1	1	1	1	0	0
10620400208	2	1	2	1	1	1	0	1	35	0	0	0	0	0	2	0	1	1	1	1	0	0
10620400209	2	1	3	2	1	1	0	1	48	0	0	4	0	0	3	0	1	1	1	1	0	0
10620400210	2	1	2	1	1	1	0	1	32	0	0	6	0	0	2	0	1	1	1	1	0	0
10620400211	2	1	2	1	1	1	0	1	35	0	0	10	0	0	2	0	1	1	1	1	0	0
10620400212	2	1	2	1	1	1	0	1	19	0	0	5	0	0	2	0	1	1	1	1	0	0
10620400213	2	1	2	1	1	1	0	1	42	0	0	0	0	0	2	0	1	1	1	1	0	0
10620400214	2	1	2	1	1	1	0	1	35	0	0	10	0	0	2	0	1	1	1	1	0	0
10620400215	2	1	3	1	2	1	0	1	53	0	0	0	0	0	3	0	1	1	1	1	0	0
10620400216	2	1	4	1	3	1	0	1	58	0	0	1	0	0	4	0	1	1	1	1	0	0
10720100101	2	1	2	1	1	1	0	1	28	0	0	1	0	0	2	0	1	1	1	1	0	1
10720100102	2	1	2	1	1	1	0	1	65	0	0	6	0	0	1	1	1	1	1	1	1	0
10720100103	2	1	2	1	1	1	0	1	36	0	0	0	0	0	2	0	1	1	1	1	0	1
10720100104	2	1	2	1	1	1	0	1	35	0	0	0	0	0	2	0	1	1	1	1	1	0
10720100105	2	1	2	1	1	1	0	1	40	0	0	10	0	0	2	0	1	1	1	1	1	0
10720100106	2	1	5	3	2	1	0	1	45	0	0	8	0	0	5	0	1	1	1	1	1	0
10720100107	2	1	4	1	3	1	0	1	35	0	0	0	0	0	3	1	1	1	1	1	1	0
10720100108	2	1	3	2	1	1	0	1	58	0	0	0	0	0	3	0	1	1	1	1	1	0
10720100109	2	1	5	2	3	1	0	1	57	0	0	0	0	0	5	0	1	1	1	1	1	0
10720100110	2	1	6	2	4	1	0	1	62	0	0	7	0	0	4	2	1	1	1	1	1	0
10720100111	2	1	1	0	1	1	1	0	0	57	7	0	0	0	1	0	1	1	1	1	0	1
10720100112	2	1	3	2	1	1	0	1	55	0	0	7	0	0	3	0	1	1	1	1	0	0
10720100113	2	1	3	2	1	1	0	1	70	0	0	9	0	0	1	2	1	1	1	1	0	1
10720100114	2	1	3	2	1	1	0	1	48	0	0	4	0	0	3	0	1	1	1	1	1	0
10720100115	2	1	4	2	2	1	0	1	70	0	0	12	0	0	3	1	1	1	1	1	1	0
10720100116	2	1	2	1	1	1	0	1	48	0	0	10	0	0	2	0	1	1	1	1	1	0
10720200101	2	1	3	1	2	1	0	1	36	0	0	7	0	0	2	1	1	1	1	1	0	0
10720200102	2	1	3	1	2	1	0	1	27	0	0	7	0	0	3	0	1	1	1	1	0	0
10720200103	2	1	3	1	2	1	0	1	88	0	0	16	0	0	1	2	1	1	1	1	0	1
10720200104	2	1	2	1	1	1	0	1	35	0	0	12	0	0	2	0	1	1	1	1	0	0
10720200105	2	1	3	1	2	1	0	1	41	0	0	16	0	0	2	1	1	1	1	1	0	0
10720200106	2	1	5	2	3	1	0	1	66	0	0	0	0	0	3	2	1	1	1	1	1	0
10720200107	2	1	2	0	2	1	1	0	0	40	5	0	0	0	1	1	1	1	1	1	0	0
10720200108	2	1	2	1	1	1	0	1	36	0	0	0	0	0	2	0	1	1	1	1	0	0
10720200109	2	1	2	1	1	1	0	1	60	0	0	10	0	0	2	0	1	1	1	1	1	0
10720200110	2	1	3	1	2	1	0	1	65	0	0	0	0	0	1	2	1	1	1	1	0	0
10720200111	2	1	4	2	2	1	0	1	67	0	0	5	0	0	3	1	1	1	1	1	1	0
10720200112	2	1	5	1	4	1	1	0	0	23	0	0	0	0	5	0	1	1	1	1	0	0
10720200113	2	1	5	4	1	1	0	1	53	0	0	8	0	0	4	1	1	1	1	1	0	0
10720200114	2	1	3	1	2	1	0	1	67	0	0	1	0	0	1	2	1	1	1	1	1	0
10720200115	2	1	3	1	2	1	0	1	54	0	0	0	0	0	3	0	1	1	1	1	0	0
10720200116	2	1	6	3	3	1	0	1	46	0	0	0	0	0	4	2	1	1	1	1	1	0
10720300101	2	1	1	0	1	1	1	0	0	40	0	0	0	0	1	0	1	1	1	1	0	0
10720300102	2	1	4	1	3	1	0	1	55	0	0	12	0	0	4	0	1	1	1	1	0	0
10720300103	2	1	6	2	4	1	0	1	54	0	0	5	0	0	6	0	1	1	1	1	0	0
10720300104	2	1	2	1	1	1	0	1	23	0	0	5	0	0	2	0	1	1	1	1	0	1
10720300105	2	1	2	1	1	1	0	1	28	0	0	8	0	0	2	0	1	1	1	1	0	0
10720300106	2	1	4	1	3	1	0	1	60	0	0	8	0	0	4	0	1	1	1	1	0	1
10720300107	2	1	7	4	3	1	0	1	24	0	0	0	0	0	5	2	1	1	1	1	0	1
10720300108	2	1	5	3	2	1	0	1	75	0	0	0	0	0	3	2	1	1	1	1	0	1
10720300109	2	1	3	1	2	1	0	1	52	0	0	6	0	0	3	0	1	1	1	1	1	0
10720300110	2	1	8	4	4	1	0	1	70	0	0	9	0	0	7	1	1	1	1	1	0	0
10720300111	2	1	2	1	1	1	0	1	47	0	0	0	0	0	2	0	1	1	1	1	0	0
10720300112	2	1	5	3	2	1	0	1	40	0	0	5	0	0	4	1	1	1	1	1	0	0
10720300113	2	1	5	2	3	1	0	1	28	0	0	0	0	0	4	1	1	1	1	1	0	0
10720300114	2	1	1	0	1	1	1	0	0	25	4	0	0	0	1	0	1	1	1	1	0	0
10720300115	2	1	3	2	2	1	0	1	65	0	0	0	0	0	3	1	1	1	1	1	1	0
10720300116	2	1	4	1	3	1	0	1	43	0	0	8	0	0	3	1	1	1	1	1	1	0
10720400101	2	1	4	1	3	1	1	0	0	50	10	0	0	0	4	0	1	1	1	1	0	0
10720400102	2	1	2	1	1	1	0	1	30	0	0	0	0	0	2	0	1	1	1	1	0	0
10720400103	2	1	1	0	1	1	1	0	0	36	5	0	0	0	1	0	1	1	1	1	0	0
10720400104	2	1	1	0	1	1	1	0	0	42	10	0	0	0	1	0	1	1	1	1	0	0
10720400105	2	1	5	2	3	1	0	1	34	0	0	3	0	0	4	1	1	1	1	1	0	0
10720400106	2	1	4	2	2	1	0	1	40	0	0	6	0	0	4	0	1	1	1	1	0	0
10720400107	2	1	2	1	1	1	0	1	40	0	0	0	0	0	2	0	1	1	1	1	0	0
10720400108	2	1	2	1	1	1	0	1	36	0	0	14	0	0	2	0	1	1	1	1	0	0
10720400109	2	1	4	1	3	1	0	1	48	0	0	1	0	0	2	2	1	1	1	1	1	0
10720400110	2	1	4	2	2	1	0	1	60	0	0	14	0	0	2	2	1	1	1	1	0	1
10720400111	2	1	8	3	5	1	0	1	60	0	0	14	0	0	8	0	1	1	1	1	0	0
10720400112	2	1	1	0	1	1	1	0	0	45	10	0	0	0	1	0	1	1	1	1	0	0
10720400113	2	1	2	1	1	1	0	1	50	0	0	10	0	0	2	0	1	1	1	1	1	0
10720400114	2	1	5	3	2	1	0	1	23	0	0	9	0	0	3	2	1	1	1	1	0	0
10720400115	2	1	3	1	2	1	0	1	25	0	0	12	0	0	3	0	1	1	1	1	0	0
10720400116	2	1	3	2	1	1	0	1	46	0	0	0	0	0	3	0	1	1	1	1	1	0
10820100101	2	1	2	1	1	1	0	1	43	0	0	5	0	0	2	0	1	1	1	1	0	0
10820100102	2	1	2	1	1	1	0	1	42	0	0	0	0	0	2	0	1	1	1	1	0	0
10820100103	2	1	2	1	1	1	0	1	30	0	0	2	0	0	2	0	1	1	1	1	0	0
10820100104	2	1	4	3	1	1	0	1	24	0	0	10	0	0	4	0	1	1	1	1	0	0
10820100105	2	1	3	2	1	1	0	1	63	0	0	6	0	0	1	2	1	1	1	1	1	0
10820100106	2	1	2	1	1	1	0	1	41	0	0	5	0	0	2	0	1	1	1	1	1	0
10820100107	2	1	2	1	1	1	0	1	23	0	0	16	0	0	2	0	1	1	1	1	0	0
10820100108	2	1	4	2	2	1	0	1	75	0	0	5	0	0	2	2	1	1	1	1	0	1
10820100109	2	1	2	1	1	1	0	1	30	0	0	1	0	0	2	0	1	1	1	1	1	0
10820100110	2	1	3	2	1	1	0	1	58	0	0	0	0	0	3	0	1	1	1	1	0	0
10820100111	2	1	4	2	2	1	0	1	52	0	0	8	0	0	4	0	1	1	1	1	1	0
10820100112	2	1	2	1	1	1	0	1	40	0	0	5	0	0	2	0	1	1	1	1	1	0
10820100113	2	1	4	1	3	1	0	1	60	0	0	0	0	0	3	1	1	1	1	1	1	0
10820100114	2	1	3	2	1	1	0	1	70	0	0	0	0	0	2	1	1	1	1	1	0	1
10820100115	2	1	2	1	1	1	0	1	53	0	0	6	0	0	2	0	1	1	1	1	0	1
10820100116	2	1	9	7	2	1	0	1	60	0	0	2	0	0	9	0	1	1	1	1	0	1
10820200101	2	1	2	1	1	1	0	1	51	0	0	16	0	0	2	0	1	1	1	1	1	0
10820200102	2	1	1	0	1	1	1	0	0	36	8	0	0	0	1	0	1	1	1	1	0	0
10820200103	2	1	2	1	1	1	0	1	54	0	0	0	0	0	2	0	1	1	1	1	0	0
10820200104	2	1	4	2	2	1	0	1	61	0	0	2	0	0	3	1	1	1	1	1	0	0
10820200105	2	1	2	1	1	1	0	1	56	0	0	10	0	0	2	0	1	1	1	1	1	0
10820200106	2	1	2	1	1	1	0	1	71	0	0	8	0	0	1	1	1	1	1	1	0	0
10820200107	2	1	4	1	3	1	0	1	72	0	0	5	0	0	2	2	1	1	1	1	0	1
10820200108	2	1	1	0	1	0	0	0	0	0	0	0	0	0	0	1	1	1	1	1	0	0
10820200109	2	1	3	1	2	1	0	1	59	0	0	9	0	0	3	0	1	1	1	1	0	0
10820200110	2	1	4	1	3	1	0	1	70	0	0	12	0	0	3	1	1	1	1	1	1	0
10820200111	2	1	2	1	1	1	0	1	52	0	0	0	0	0	2	0	1	1	1	1	1	0
10820200112	2	1	4	1	3	1	0	1	50	0	0	0	0	0	4	0	1	1	1	1	0	0
10820200113	2	1	8	3	5	1	0	1	58	0	0	0	0	0	8	0	1	1	1	1	1	0
10820200114	2	1	4	0	4	1	1	0	0	42	10	0	0	0	3	1	1	1	1	1	0	0
10820200115	2	1	3	0	3	1	1	0	0	52	5	0	0	0	3	0	1	1	1	1	0	0
10820200116	2	1	4	2	2	1	0	1	58	0	0	0	0	0	4	0	1	1	1	1	0	0
10820300101	2	1	2	1	1	1	0	1	41	0	0	10	0	0	2	0	1	1	1	1	1	0
10820300102	2	1	1	0	1	1	1	0	0	28	0	0	0	0	1	0	1	1	1	1	0	0
10820300103	2	1	3	2	1	1	0	1	60	0	0	5	0	0	3	0	1	1	1	1	0	0
10820300104	2	1	2	0	2	1	1	0	0	54	10	0	0	0	2	0	1	1	1	1	0	0
10820300105	2	1	2	1	1	1	0	1	46	0	0	8	0	0	2	0	1	1	1	1	1	0
10820300106	2	1	1	0	1	1	1	0	0	22	0	0	0	0	1	0	1	1	1	1	0	0
10820300107	2	1	5	3	2	1	0	1	60	0	0	0	0	0	5	0	1	1	1	1	0	0
10820300108	2	1	6	4	2	1	0	1	40	0	0	8	0	0	5	1	1	1	1	1	0	0
10820300109	2	1	5	2	3	1	0	1	45	0	0	4	0	0	4	1	1	1	1	1	0	0
10820300110	2	1	3	2	1	1	0	1	58	0	0	8	0	0	3	0	1	1	1	1	0	0
10820300111	2	1	1	0	1	1	1	0	0	38	9	0	0	0	1	0	1	1	1	1	0	0
10820300112	2	1	5	1	4	1	0	1	52	0	0	7	0	0	5	0	1	1	1	1	0	0
10820300113	2	1	5	2	3	1	0	1	70	0	0	12	0	0	3	2	1	1	1	1	0	0
10820300114	2	1	3	0	3	1	1	0	0	36	0	0	0	0	3	0	1	1	1	1	0	0
10820300115	2	1	2	1	1	1	0	1	45	0	0	5	0	0	2	0	1	1	1	1	0	0
10820300116	2	1	2	1	1	1	0	1	42	0	0	0	0	0	2	0	1	1	1	1	0	0
10820400101	2	1	2	1	1	1	0	1	40	0	0	10	0	0	2	0	1	1	1	1	0	1
10820400102	2	1	5	3	2	1	0	1	63	0	0	2	0	0	4	1	1	1	1	1	0	1
10820400103	2	1	3	1	2	1	0	1	49	0	0	0	0	0	3	0	1	1	1	1	0	0
10820400104	2	1	7	4	4	1	0	1	48	0	0	10	0	0	8	0	1	1	1	1	1	0
10820400105	2	1	4	3	1	1	0	1	26	0	0	14	0	0	4	0	1	1	1	1	0	1
10820400106	2	1	2	1	1	1	0	1	45	0	0	16	0	0	2	0	1	1	1	1	0	0
10820400107	2	1	3	2	1	1	0	1	65	0	0	12	0	0	2	1	1	1	1	1	0	0
10820400108	2	1	2	1	1	1	0	1	30	0	0	10	0	0	2	0	1	1	1	1	0	0
10820400109	2	1	2	1	1	1	0	1	39	0	0	14	0	0	2	0	1	1	1	1	0	0
10820400110	2	1	2	1	1	1	0	1	38	0	0	4	0	0	2	0	1	1	1	1	0	0
10820400111	2	1	3	1	2	1	0	1	45	0	0	0	0	0	3	0	1	1	1	1	0	0
10820400112	2	1	3	2	1	1	0	1	69	0	0	5	0	0	2	1	1	1	1	1	0	0
10820400113	2	1	4	2	2	1	0	1	65	0	0	5	0	0	3	1	1	1	1	1	0	0
10820400114	2	1	2	1	1	1	0	1	41	0	0	0	0	0	2	0	1	1	1	1	0	0
10820400115	2	1	4	2	2	1	0	1	82	0	0	0	0	0	2	2	1	1	1	1	0	0
10820400116	2	1	4	2	2	1	0	1	61	0	0	3	0	0	3	1	1	1	1	1	0	0
10911100101	1	1	2	1	1	1	0	1	49	0	0	0	0	0	2	0	1	1	1	1	0	0
10911100102	1	1	2	1	1	1	0	1	32	0	0	0	0	0	2	0	1	1	1	1	0	0
10911100103	1	1	2	1	1	1	0	1	38	0	0	6	0	0	2	0	1	1	1	1	0	0
10911100104	1	1	2	1	1	1	0	1	47	0	0	0	0	0	2	0	1	1	1	1	0	0
10911100106	1	1	2	1	1	1	0	1	70	0	0	3	0	0	0	2	1	1	1	1	0	0
10911100107	1	1	5	2	3	1	0	1	55	0	0	0	0	0	4	1	1	1	1	1	0	0
10911100108	1	1	3	2	1	1	0	1	26	0	0	12	0	0	3	0	1	1	1	1	0	0
10911100109	1	1	3	1	2	1	0	1	34	0	0	9	0	0	2	1	1	1	1	1	0	0
10911100110	1	1	2	1	1	1	0	1	46	0	0	8	0	0	2	0	1	1	1	1	0	0
10911100111	1	1	2	1	1	1	0	1	45	0	0	14	0	0	2	0	1	1	1	1	0	0
10911100112	1	1	5	4	1	1	0	1	69	0	0	12	0	0	3	2	1	1	1	1	0	0
10911200101	1	1	3	2	1	1	0	1	43	0	0	10	0	0	3	0	1	1	1	1	0	0
10911200102	1	1	1	0	1	1	1	0	0	43	10	0	0	0	1	0	1	1	1	1	0	0
10911200103	1	1	5	2	3	1	0	1	54	0	0	2	0	0	5	0	1	1	1	1	0	0
10911200104	1	1	4	2	2	1	0	1	34	0	0	8	0	0	4	0	1	1	1	1	0	0
10911200105	1	1	5	3	2	1	0	1	28	0	0	0	0	0	5	0	1	1	1	1	0	0
10911200106	1	1	3	2	1	1	0	1	48	0	0	10	0	0	3	0	1	1	1	1	0	0
10911200107	1	1	2	1	1	1	0	1	42	0	0	12	0	0	2	0	1	1	1	1	0	0
10911200108	1	1	2	0	2	1	1	0	0	44	14	0	0	0	2	0	1	1	1	1	0	0
10911200109	1	1	2	1	1	1	0	1	41	0	0	14	0	0	2	0	1	1	1	1	0	0
10911200110	1	1	2	0	2	1	1	0	0	38	0	0	0	0	2	0	1	1	1	1	0	0
10911200111	1	1	3	2	1	1	0	1	56	0	0	0	0	0	3	0	1	1	1	1	0	0
10911200112	1	1	2	1	1	1	0	1	31	0	0	10	0	0	2	0	1	1	1	1	0	0
10911300101	1	1	5	3	2	1	0	1	61	0	0	10	0	0	4	1	1	1	1	1	0	0
10911300102	1	1	2	1	1	1	0	1	23	0	0	21	0	0	2	0	1	1	1	1	0	0
10911300103	1	1	3	2	1	1	0	1	43	0	0	10	0	0	3	0	1	1	1	1	0	0
10911300104	1	1	2	1	1	1	0	1	40	0	0	10	0	0	2	0	1	1	1	1	0	0
10911300105	1	1	4	2	2	1	0	1	70	0	0	6	0	0	2	2	1	1	1	1	0	0
10911300106	1	1	2	1	1	1	0	1	43	0	0	12	0	0	2	0	1	1	1	1	0	0
10911300107	1	1	2	1	1	1	0	1	39	0	0	16	0	0	2	0	1	1	1	1	0	0
10911300108	1	1	2	1	1	1	0	1	29	0	0	12	0	0	2	0	1	1	1	1	0	0
10911300109	1	1	2	1	1	1	0	1	36	0	0	16	0	0	2	0	1	1	1	1	0	0
10911300110	1	1	2	1	1	1	0	1	42	0	0	0	0	0	2	0	1	1	1	1	0	0
10911300111	1	1	2	1	1	1	0	1	30	0	0	0	0	0	2	0	1	1	1	1	0	0
10911300112	1	1	2	1	1	1	0	1	47	0	0	1	0	0	2	0	1	1	1	1	0	0
10911400101	1	1	2	1	1	1	0	1	41	0	0	0	0	0	2	0	1	1	1	1	0	0
10911400102	1	1	3	1	2	1	0	1	43	0	0	10	0	0	2	1	1	1	1	1	0	0
10911400103	1	1	2	1	1	1	0	1	48	0	0	14	0	0	2	0	1	1	1	1	0	0
10911400104	1	1	2	1	1	1	0	1	48	0	0	17	0	0	2	0	1	1	1	1	0	0
10911400105	1	1	2	2	0	1	0	1	22	0	0	10	0	0	2	0	1	1	1	1	0	0
10911400106	1	1	2	1	1	1	0	1	41	0	0	14	0	0	2	0	1	1	1	1	0	0
10911400107	1	1	4	3	1	1	0	1	26	0	0	10	0	0	4	0	1	1	1	1	0	0
10911400108	1	1	6	3	3	1	0	1	54	0	0	0	0	0	6	0	1	1	1	1	0	0
10911400109	1	1	2	1	1	1	0	1	52	0	0	5	0	0	2	0	1	1	1	1	0	0
10911400110	1	1	4	2	2	1	0	1	58	0	0	9	0	0	4	0	1	1	1	1	0	1
10911400111	1	1	2	1	1	1	0	1	35	0	0	0	0	0	2	0	1	1	1	1	0	0
10911400112	1	1	3	2	1	1	0	1	33	0	0	10	0	0	2	1	1	1	1	1	0	0
10912100101	1	1	4	3	1	1	0	1	45	0	0	0	0	0	4	0	1	1	1	1	0	0
10912100102	1	1	6	4	2	1	0	1	56	0	0	0	0	0	6	0	1	1	1	1	0	0
10912100103	1	1	5	2	3	1	0	1	50	0	0	0	0	0	5	0	1	1	1	1	0	0
10912100104	1	1	5	3	2	1	0	1	62	0	0	0	0	0	4	1	1	1	1	1	0	0
10912100105	1	1	1	0	1	1	1	0	0	50	0	0	0	0	1	0	1	1	1	1	0	0
10912100106	1	1	2	1	1	1	0	1	54	0	0	3	0	0	2	0	1	1	1	1	0	0
10912100107	1	1	2	1	1	1	0	1	42	0	0	3	0	0	2	0	1	1	1	1	0	0
10912100108	1	1	4	2	2	1	0	1	85	0	0	14	0	0	2	2	1	1	1	1	0	0
10912100109	1	1	2	1	1	1	0	1	43	0	0	0	0	0	2	0	1	1	1	1	0	0
10912100110	1	1	2	1	1	1	0	1	35	0	0	0	0	0	2	0	1	1	1	1	0	0
10912100111	1	1	4	2	2	1	0	1	47	0	0	0	0	0	4	0	1	1	1	1	0	0
10912100112	1	1	4	2	2	1	0	1	40	0	0	0	0	0	4	0	1	1	1	1	0	0
10912100201	1	1	2	0	2	1	1	0	0	32	10	0	0	0	2	0	1	1	1	1	0	0
10912100202	1	1	4	3	1	1	0	1	46	0	0	5	0	0	4	0	1	1	1	1	0	0
10912100203	1	1	4	2	2	1	1	0	0	42	8	0	0	0	4	0	1	1	1	1	0	0
10912100204	1	1	2	1	1	1	0	1	43	0	0	0	0	0	2	0	1	1	1	1	0	0
10912100205	1	1	4	2	2	1	0	1	50	0	0	0	0	0	4	0	1	1	1	1	0	0
10912100206	1	1	2	1	1	1	0	1	55	0	0	2	0	0	1	1	1	1	1	1	0	0
10912100207	1	1	6	2	4	1	0	1	45	0	0	0	0	0	4	2	1	1	1	1	0	0
10912100208	1	1	5	1	4	1	0	1	61	0	0	0	0	0	3	2	1	1	1	1	0	0
10912100209	1	1	2	1	1	1	0	1	35	0	0	0	0	0	2	0	1	1	1	1	0	0
10912100210	1	1	2	1	1	1	0	1	42	0	0	10	0	0	2	0	1	1	1	1	0	0
10912100211	1	1	4	2	2	1	0	1	58	0	0	0	0	0	4	0	1	1	1	1	0	0
10912100212	1	1	7	4	3	1	0	1	72	0	0	3	0	0	6	1	1	1	1	1	0	0
10912200101	1	1	2	1	1	1	0	1	46	0	0	5	0	0	2	0	1	1	1	1	0	0
10912200102	1	1	2	1	1	1	0	1	33	0	0	0	0	0	2	0	1	1	1	1	0	0
10912200103	1	1	7	3	4	1	0	1	53	0	0	6	0	0	7	0	1	1	1	1	0	0
10912200104	1	1	8	3	5	1	0	1	56	0	0	6	0	0	8	0	1	1	1	1	0	0
10912200105	1	1	4	2	2	1	0	1	32	0	0	0	0	0	4	0	1	1	1	1	0	0
10912200106	1	1	4	3	1	1	0	1	46	0	0	0	0	0	4	0	1	1	1	1	0	0
10912200107	1	1	3	2	1	1	0	1	43	0	0	0	0	0	3	0	1	1	1	1	0	0
10912200108	1	1	2	1	1	1	0	1	46	0	0	5	0	0	2	0	1	1	1	1	0	0
10912200109	1	1	2	1	1	1	0	1	38	0	0	4	0	0	2	0	1	1	1	1	0	0
10912200110	1	1	2	1	1	1	0	1	29	0	0	5	0	0	2	0	1	1	1	1	0	0
10912200111	1	1	2	1	1	1	0	1	37	0	0	12	0	0	2	0	1	1	1	1	0	0
10912200112	1	1	2	1	1	1	0	1	36	0	0	10	0	0	2	0	1	1	1	1	0	0
10912200201	1	1	5	2	3	1	1	0	0	48	4	0	0	0	5	0	1	1	1	1	0	0
10912200202	1	1	5	2	3	1	0	1	75	0	0	0	0	0	4	1	1	1	1	1	0	0
10912200203	1	1	2	1	1	1	0	1	35	0	0	0	0	0	2	0	1	1	1	1	0	0
10912200204	1	1	2	1	1	1	0	1	56	0	0	6	0	0	2	0	1	1	1	1	0	0
10912200205	1	1	6	3	3	1	0	1	30	0	0	8	0	0	6	0	1	1	1	1	0	0
10912200206	1	1	4	2	2	1	0	1	58	0	0	5	0	0	4	0	1	1	1	1	0	0
10912200207	1	1	4	3	1	1	0	1	45	0	0	0	0	0	4	0	1	1	1	1	0	0
10912200208	1	1	2	1	1	1	0	1	37	0	0	5	0	0	2	0	1	1	1	1	0	0
10912200209	1	1	7	3	4	1	0	1	52	0	0	16	0	0	7	0	1	1	1	1	0	0
10912200210	1	1	2	1	1	1	0	1	40	0	0	8	0	0	2	0	1	1	1	1	0	0
10912200211	1	1	7	5	3	1	1	0	0	47	0	0	0	0	8	0	1	1	1	1	0	0
10912200212	1	1	2	1	1	1	0	1	22	0	0	0	0	0	2	0	1	1	1	1	0	0
10912300101	1	1	3	1	2	1	0	1	31	0	0	4	0	0	3	0	1	1	1	1	0	0
10912300102	1	1	2	1	1	1	0	1	51	0	0	0	0	0	2	0	1	1	1	1	0	0
10912300103	1	1	5	3	3	1	1	0	0	48	0	0	0	0	6	0	1	1	1	1	0	0
10912300104	1	1	2	1	1	1	0	1	43	0	0	0	0	0	2	0	1	1	1	1	0	0
10912300105	1	1	2	1	1	1	0	1	34	0	0	9	0	0	2	0	1	1	1	1	0	0
10912300106	1	1	4	2	2	1	0	1	51	0	0	0	0	0	4	0	1	1	1	1	0	0
10912300107	1	1	2	1	1	1	0	1	42	0	0	0	0	0	2	0	1	1	1	1	0	0
10912300108	1	1	5	3	2	1	0	1	57	0	0	0	0	0	5	0	1	1	1	1	0	0
10912300109	1	1	2	1	1	1	0	1	27	0	0	0	0	0	2	0	1	1	1	1	0	0
10912300110	1	1	3	1	2	1	0	1	45	0	0	2	0	0	3	0	1	1	1	1	0	0
10912300111	1	1	5	2	3	1	0	1	52	0	0	4	0	0	5	0	1	1	1	1	0	0
10912300112	1	1	3	1	2	1	0	1	39	0	0	0	0	0	3	0	1	1	1	1	0	0
10912300201	1	1	2	1	1	1	0	1	44	0	0	12	0	0	2	0	1	1	1	1	0	0
10912300202	1	1	4	2	2	1	0	1	43	0	0	5	0	0	4	0	1	1	1	1	0	0
10912300203	1	1	3	1	2	1	0	1	47	0	0	0	0	0	3	0	1	1	1	1	0	0
10912300204	1	1	6	2	4	1	0	1	86	0	0	5	0	0	5	1	1	1	1	1	0	0
10912300205	1	1	6	1	5	1	1	0	0	57	6	0	0	0	6	0	1	1	1	1	0	0
10912300206	1	1	2	1	1	1	0	1	49	0	0	0	0	0	2	0	1	1	1	1	0	0
10912300207	1	1	5	0	5	1	1	0	0	47	0	0	0	0	5	0	1	1	1	1	0	0
10912300208	1	1	2	1	1	1	0	1	34	0	0	5	0	0	2	0	1	1	1	1	0	0
10912300209	1	1	2	1	1	1	0	1	38	0	0	7	0	0	2	0	1	1	1	1	0	0
10912300210	1	1	3	2	1	1	0	1	28	0	0	10	0	0	2	1	1	1	1	1	0	0
10912300211	1	1	9	5	4	1	0	1	69	0	0	5	0	0	7	2	1	1	1	1	0	0
10912300212	1	1	2	0	2	1	1	0	0	30	5	0	0	0	1	1	1	1	1	1	0	0
10912400101	1	1	1	0	1	1	1	0	0	37	8	0	0	0	1	0	1	1	1	1	0	0
10912400102	1	1	3	2	1	1	0	1	54	0	0	0	0	0	3	0	1	1	1	1	0	0
10912400103	1	1	1	1	0	1	0	1	31	0	0	10	0	0	1	0	1	1	1	1	0	0
10912400104	1	1	2	1	1	1	0	1	42	0	0	8	0	0	2	0	1	1	1	1	0	0
10912400105	1	1	5	2	3	1	0	1	53	0	0	0	0	0	5	0	1	1	1	1	0	0
10912400106	1	1	6	4	2	1	0	1	73	0	0	6	0	0	5	1	1	1	1	1	0	0
10912400107	1	1	7	3	4	1	0	1	56	0	0	0	0	0	7	0	1	1	1	1	0	0
10912400108	1	1	7	4	3	1	0	1	58	0	0	3	0	0	7	0	1	1	1	1	0	0
10912400109	1	1	4	2	2	1	0	1	57	0	0	10	0	0	4	0	1	1	1	1	0	0
10912400110	1	1	2	1	1	1	0	1	36	0	0	14	0	0	2	0	1	1	1	1	0	0
10912400111	1	1	6	3	3	1	0	1	59	0	0	0	0	0	6	0	1	1	1	1	0	0
10912400112	1	1	2	1	1	1	0	1	33	0	0	12	0	0	2	0	1	1	1	1	0	0
10912400201	1	1	6	4	2	1	0	1	58	0	0	0	0	0	6	0	1	1	1	1	0	0
10912400202	1	1	3	1	2	1	0	1	47	0	0	0	0	0	3	0	1	1	1	1	0	0
10912400203	1	1	2	1	1	1	0	1	44	0	0	0	0	0	2	0	1	1	1	1	0	0
10912400204	1	1	2	1	1	1	0	1	35	0	0	23	0	0	2	0	1	1	1	1	0	0
10912400205	1	1	2	1	1	1	0	1	41	0	0	0	0	0	2	0	1	1	1	1	0	0
10912400206	1	1	1	0	1	1	1	0	0	46	0	0	0	0	1	0	1	1	1	1	0	0
10912400207	1	1	7	3	4	1	0	1	56	0	0	14	0	0	6	1	1	1	1	1	0	0
10912400208	1	1	3	1	2	1	0	1	37	0	0	8	0	0	2	1	1	1	1	1	0	0
10912400209	1	1	2	1	1	1	0	1	38	0	0	10	0	0	2	0	1	1	1	1	0	0
10912400210	1	1	2	0	2	1	1	0	0	69	1	0	0	0	1	1	1	1	1	1	0	0
10912400211	1	1	2	1	1	1	0	1	42	0	0	0	0	0	2	0	1	1	1	1	0	0
10912400212	1	1	2	1	1	1	0	1	36	0	0	0	0	0	2	0	1	1	1	1	0	0
10913100101	1	1	6	4	2	1	0	1	58	0	0	0	0	0	6	0	1	1	1	1	0	0
10913100102	1	1	3	1	2	1	0	1	53	0	0	0	0	0	3	0	1	1	1	1	0	0
10913100103	1	1	4	2	2	1	0	1	44	0	0	10	0	0	4	0	1	1	1	1	0	0
10913100104	1	1	1	0	1	1	1	0	0	48	0	0	0	0	1	0	1	1	1	1	0	0
10913100105	1	1	7	3	4	1	0	1	36	0	0	9	0	0	7	0	1	1	1	1	0	0
10913100106	1	1	3	2	1	1	0	1	80	0	0	6	0	0	2	1	1	1	1	1	0	0
10913100108	1	1	3	2	1	1	0	1	54	0	0	12	0	0	3	0	1	1	1	1	0	0
10913100109	1	1	5	2	3	1	0	1	56	0	0	10	0	0	5	0	1	1	1	1	0	0
10913100110	1	1	2	1	1	1	0	1	39	0	0	5	0	0	2	0	1	1	1	1	0	0
10913100111	1	1	2	1	1	1	0	1	38	0	0	0	0	0	2	0	1	1	1	1	0	0
10913100112	1	1	2	1	1	1	0	1	36	0	0	4	0	0	2	0	1	1	1	1	0	0
10913200101	1	1	3	1	2	1	0	1	39	0	0	5	0	0	2	1	1	1	1	1	0	0
10913200102	1	1	4	2	2	1	0	1	65	0	0	12	0	0	3	1	1	1	1	1	0	0
10913200103	1	1	4	1	3	1	0	1	26	0	0	10	0	0	4	0	1	1	1	1	0	0
10913200104	1	1	2	1	1	1	0	1	41	0	0	10	0	0	2	0	1	1	1	1	0	0
10913200105	1	1	2	1	1	1	0	1	47	0	0	0	0	0	2	0	1	1	1	1	0	0
10913200106	1	1	2	1	1	1	0	1	66	0	0	6	0	0	1	1	1	1	1	1	0	0
10913200107	1	1	4	2	2	1	0	1	72	0	0	2	0	0	2	2	1	1	1	1	0	0
10913200108	1	1	2	1	1	1	0	1	32	0	0	7	0	0	2	0	1	1	1	1	0	0
10913200109	1	1	5	2	3	1	0	1	38	0	0	0	0	0	4	1	1	1	1	1	0	0
10913200110	1	1	5	2	3	1	0	1	59	0	0	10	0	0	5	0	1	1	1	1	0	0
10913200111	1	1	2	1	1	1	0	1	54	0	0	4	0	0	1	1	1	1	1	1	0	0
10913200112	1	1	6	1	5	1	0	1	54	0	0	0	0	0	6	0	1	1	1	1	0	0
10913300101	1	1	7	5	2	1	0	1	61	0	0	10	0	0	6	1	1	1	1	1	0	0
10913300102	1	1	2	1	1	1	0	1	63	0	0	0	0	0	1	1	1	1	1	1	0	0
10913300103	1	1	3	2	1	1	0	1	46	0	0	10	0	0	3	0	1	1	1	1	0	0
10913300104	1	1	2	1	1	1	0	1	44	0	0	0	0	0	2	0	1	1	1	1	0	0
10913300105	1	1	4	3	1	1	0	1	53	0	0	5	0	0	4	0	1	1	1	1	0	0
10913300107	1	1	5	3	2	1	0	1	52	0	0	0	0	0	5	0	1	1	1	1	0	0
10913300108	1	1	2	1	1	1	0	1	29	0	0	7	0	0	2	0	1	1	1	1	0	0
10913300109	1	1	3	2	1	1	0	1	67	0	0	3	0	0	2	1	1	1	1	1	0	0
10913300110	1	1	4	3	1	1	0	1	51	0	0	9	0	0	4	0	1	1	1	1	0	0
10913300111	1	1	5	2	3	1	0	1	76	0	0	0	0	0	3	2	1	1	1	1	0	0
10913400101	1	1	2	1	1	1	0	1	31	0	0	1	0	0	2	0	1	1	1	1	0	0
10913400102	1	1	3	1	2	1	0	1	50	0	0	12	0	0	3	0	1	1	1	1	0	0
10913400103	1	1	2	1	1	1	0	1	33	0	0	0	0	0	2	0	1	1	1	1	0	0
10913400104	1	1	5	3	2	1	0	1	25	0	0	0	0	0	5	0	1	1	1	1	0	0
10913400105	1	1	4	2	2	1	0	1	47	0	0	0	0	0	4	0	1	1	1	1	0	0
10913400106	1	1	3	1	2	1	0	1	37	0	0	0	0	0	2	1	1	1	1	1	0	0
10913400107	1	1	5	2	3	1	0	1	53	0	0	10	0	0	5	0	1	1	1	1	0	0
10913400108	1	1	5	3	2	1	0	1	55	0	0	2	0	0	5	0	1	1	1	1	0	0
10913400109	1	1	2	1	1	1	0	1	42	0	0	10	0	0	2	0	1	1	1	1	0	0
10913400110	1	1	3	2	1	1	0	1	42	0	0	5	0	0	3	0	1	1	1	1	0	0
10913400111	1	1	4	1	3	1	0	1	51	0	0	1	0	0	4	0	1	1	1	1	0	0
10913400112	1	1	2	0	2	1	1	0	0	35	3	0	0	0	1	1	1	1	1	1	0	0
10920100101	2	1	7	2	5	1	0	1	29	0	0	5	0	0	7	0	1	1	1	1	1	0
10920100102	2	1	2	1	1	1	0	1	48	0	0	8	0	0	2	0	1	1	1	1	0	1
10920100103	2	1	3	1	2	1	0	1	63	0	0	8	0	0	1	2	1	1	1	1	1	0
10920100104	2	1	1	0	1	1	1	0	0	72	10	0	0	0	0	1	1	1	1	1	0	0
10920100105	2	1	3	1	2	1	0	1	33	0	0	8	0	0	2	1	1	1	1	1	0	0
10920100106	2	1	1	1	0	1	0	1	47	0	0	0	0	0	1	0	1	1	1	1	0	0
10920100107	2	1	2	1	1	1	0	1	56	0	0	8	0	0	2	0	1	1	1	1	0	1
10920100108	2	1	4	1	3	1	0	1	28	0	0	10	0	0	3	1	1	1	1	1	1	0
10920100109	2	1	2	1	1	1	0	1	32	0	0	5	0	0	2	0	1	1	1	1	1	0
10920100110	2	1	3	1	2	1	0	1	58	0	0	0	0	0	3	0	1	1	1	1	0	1
10920100111	2	1	7	4	3	1	0	1	59	0	0	5	0	0	7	0	1	1	1	1	1	0
10920100112	2	1	4	2	2	1	0	1	56	0	0	5	0	0	4	0	1	1	1	1	0	1
10920100113	2	1	3	2	1	1	0	1	61	0	0	8	0	0	2	1	1	1	1	1	1	0
10920100114	2	1	3	2	1	1	0	1	73	0	0	0	0	0	1	2	1	1	1	1	1	0
10920100115	2	1	3	2	1	1	0	1	72	0	0	0	0	0	1	2	1	1	1	1	0	1
10920100116	2	1	6	4	2	1	0	1	67	0	0	0	0	0	4	2	1	1	1	1	1	0
10920100201	2	1	5	4	1	1	0	1	77	0	0	0	0	0	3	2	1	1	1	1	0	0
10920100202	2	1	4	2	2	1	0	1	41	0	0	9	0	0	2	2	1	1	1	1	0	0
10920100203	2	1	4	1	3	1	1	0	0	58	0	0	0	0	4	0	1	1	1	1	0	0
10920100204	2	1	4	2	2	1	0	1	82	0	0	5	0	0	2	2	1	1	1	1	0	1
10920100205	2	1	2	1	1	1	0	1	32	0	0	0	0	0	2	0	1	1	1	1	0	0
10920100206	2	1	4	3	1	1	1	0	0	63	8	0	0	0	3	1	1	1	1	1	0	0
10920100207	2	1	4	2	2	1	0	1	76	0	0	8	0	0	2	2	1	1	1	1	0	1
10920100208	2	1	2	1	1	1	0	1	45	0	0	9	0	0	2	0	1	1	1	1	0	1
10920100209	2	1	1	0	1	1	1	0	0	46	0	0	0	0	1	0	1	1	1	1	0	0
10920100210	2	1	2	1	1	1	0	1	41	0	0	12	0	0	2	0	1	1	1	1	0	0
10920100211	2	1	7	4	3	1	0	1	85	0	0	8	0	0	5	2	1	1	1	1	1	0
10920100212	2	1	1	0	1	1	1	0	0	28	6	0	0	0	1	0	1	1	1	1	0	0
10920100213	2	1	3	2	1	1	0	1	42	0	0	0	0	0	3	0	1	1	1	1	0	0
10920100214	2	1	7	3	4	1	0	1	34	0	0	0	0	0	5	2	1	1	1	1	1	0
10920100215	2	1	5	2	3	1	0	1	46	0	0	2	0	0	5	0	1	1	1	1	0	0
10920100216	2	1	6	4	2	1	0	1	50	0	0	3	0	0	6	0	1	1	1	1	0	0
10920100301	2	1	3	1	2	1	0	1	45	0	0	10	0	0	2	1	1	1	1	1	1	0
10920100302	2	1	4	2	2	1	0	1	47	0	0	3	0	0	3	1	1	1	1	1	1	0
10920100303	2	1	3	1	2	1	0	1	44	0	0	0	0	0	3	0	1	1	1	1	1	0
10920100304	2	1	2	1	1	1	0	1	67	0	0	0	0	0	1	1	1	1	1	1	1	0
10920100305	2	1	1	0	1	1	1	0	0	34	0	0	0	0	1	0	1	1	1	1	0	0
10920100306	2	1	3	2	1	1	0	1	65	0	0	16	0	0	2	1	1	1	1	1	1	0
10920100307	2	1	2	1	1	1	0	1	38	0	0	0	0	0	2	0	1	1	1	1	0	0
10920100308	2	1	4	2	2	1	0	1	37	0	0	0	0	0	2	2	1	1	1	1	1	0
10920100309	2	1	3	1	2	1	0	1	24	0	0	5	0	0	2	1	1	1	1	1	0	0
10920100310	2	1	3	2	1	1	0	1	47	0	0	0	0	0	3	0	1	1	1	1	1	0
10920100311	2	1	3	1	2	1	0	1	71	0	0	0	0	0	2	1	1	1	1	1	1	0
10920100312	2	1	5	2	3	1	0	1	63	0	0	0	0	0	4	1	1	1	1	1	1	0
10920100313	2	1	4	2	2	1	0	1	26	0	0	10	0	0	4	0	1	1	1	1	1	0
10920100314	2	1	3	1	2	1	0	1	51	0	0	0	0	0	3	0	1	1	1	1	1	0
10920100315	2	1	1	1	1	1	1	0	0	38	0	0	0	0	2	0	1	1	1	1	0	1
10920100316	2	1	2	1	1	1	0	1	50	0	0	0	0	0	2	0	1	1	1	1	1	0
10920200101	2	1	6	1	5	1	0	1	27	0	0	0	0	0	5	1	1	1	1	1	1	0
10920200102	2	1	2	1	1	1	0	1	45	0	0	0	0	0	2	0	1	1	1	1	0	0
10920200103	2	1	7	4	3	1	0	1	60	0	0	0	0	0	7	0	1	1	1	1	1	0
10920200104	2	1	2	1	1	1	0	1	68	0	0	1	0	0	1	1	1	1	1	1	0	1
10920200105	2	1	4	2	2	1	0	1	57	0	0	0	0	0	4	0	1	1	1	1	0	0
10920200106	2	1	8	5	3	1	0	1	42	0	0	6	0	0	7	1	1	1	1	1	0	0
10920200107	2	1	2	1	1	1	0	1	32	0	0	0	0	0	2	0	1	1	1	1	0	0
10920200108	2	1	2	1	1	1	0	1	40	0	0	8	0	0	2	0	1	1	1	1	0	0
10920200109	2	1	3	1	2	1	0	1	59	0	0	0	0	0	3	0	1	1	1	1	1	0
10920200110	2	1	3	1	2	1	1	0	0	52	0	0	0	0	3	0	1	1	1	1	1	0
10920200111	2	1	3	2	1	1	0	1	68	0	0	6	0	0	2	1	1	1	1	1	0	0
10920200112	2	1	2	0	2	1	1	0	0	33	0	0	0	0	1	1	1	1	1	1	0	0
10920200113	2	1	4	1	3	1	1	0	0	40	0	0	0	0	2	2	1	1	1	1	0	0
10920200114	2	1	3	1	2	1	0	1	46	0	0	0	0	0	2	1	1	1	1	1	0	1
10920200115	2	1	3	2	1	1	0	1	56	0	0	5	0	0	3	0	1	1	1	1	0	1
10920200116	2	1	2	1	1	1	0	1	48	0	0	0	0	0	2	0	1	1	1	1	0	1
10920200201	2	1	6	4	2	1	0	1	73	0	0	0	0	0	5	1	1	1	1	1	1	0
10920200202	2	1	2	1	1	1	0	1	53	0	0	0	0	0	2	0	1	1	1	1	0	0
10920200203	2	1	3	3	0	1	0	1	57	0	0	5	0	0	3	0	1	1	1	1	1	0
10920200204	2	1	3	1	2	1	0	1	56	0	0	7	0	0	3	0	1	1	1	1	0	1
10920200205	2	1	2	1	1	1	0	1	33	0	0	5	0	0	2	0	1	1	1	1	1	0
10920200206	2	1	2	1	1	1	0	1	61	0	0	5	0	0	1	1	1	1	1	1	1	0
10920200207	2	1	3	1	2	1	1	0	0	54	5	0	0	0	3	0	1	1	1	1	0	1
10920200208	2	1	6	1	5	1	0	1	71	0	0	0	0	0	5	1	1	1	1	1	0	0
10920200209	2	1	3	1	2	1	0	1	68	0	0	5	0	0	1	2	1	1	1	1	0	0
10920200210	2	1	5	3	2	1	0	1	72	0	0	0	0	0	3	2	1	1	1	1	0	1
10920200211	2	1	2	1	1	1	0	1	43	0	0	9	0	0	2	0	1	1	1	1	0	0
10920200212	2	1	3	2	1	1	0	1	22	0	0	5	0	0	2	1	1	1	1	1	1	0
10920200213	2	1	2	1	1	1	0	1	31	0	0	10	0	0	2	0	1	1	1	1	1	0
10920200214	2	1	4	2	2	1	0	1	40	0	0	0	0	0	2	2	1	1	1	1	0	1
10920200215	2	1	5	2	3	1	0	1	27	0	0	4	0	0	3	2	1	1	1	1	0	0
10920200216	2	1	4	2	2	1	0	1	32	0	0	14	0	0	4	0	1	1	1	1	1	0
10920200301	2	1	2	1	1	1	0	1	40	0	0	9	0	0	2	0	1	1	1	1	0	0
10920200302	2	1	2	1	1	1	0	1	49	0	0	0	0	0	2	0	1	1	1	1	1	0
10920200303	2	1	7	5	2	1	0	1	65	0	0	0	0	0	6	1	1	1	1	1	1	0
10920200304	2	1	2	1	1	1	0	1	45	0	0	0	0	0	2	0	1	1	1	1	0	0
10920200305	2	1	6	3	3	1	0	1	66	0	0	23	0	0	5	1	1	1	1	1	0	0
10920200306	2	1	2	1	1	1	0	1	36	0	0	1	0	0	2	0	1	1	1	1	1	0
10920200307	2	1	4	2	2	1	0	1	61	0	0	0	0	0	3	1	1	1	1	1	1	0
10920200308	2	1	2	1	1	1	0	1	31	0	0	0	0	0	2	0	1	1	1	1	0	0
10920200309	2	1	6	3	3	1	0	1	33	0	0	0	0	0	6	0	1	1	1	1	1	0
10920200310	2	1	6	3	3	1	0	1	51	0	0	0	0	0	6	0	1	1	1	1	1	0
10920200311	2	1	2	1	1	1	0	1	42	0	0	6	0	0	2	0	1	1	1	1	1	0
10920200312	2	1	2	1	1	1	0	1	39	0	0	0	0	0	2	0	1	1	1	1	0	0
10920200313	2	1	4	3	1	1	0	1	53	0	0	0	0	0	4	0	1	1	1	1	0	0
10920200314	2	1	3	2	2	1	0	1	40	0	0	0	0	0	4	0	1	1	1	1	1	0
10920200315	2	1	2	1	1	1	0	1	41	0	0	0	0	0	2	0	1	1	1	1	1	0
10920200316	2	1	4	2	2	1	0	1	26	0	0	2	0	0	4	0	1	1	1	1	0	0
10920300101	2	1	4	2	2	1	0	1	53	0	0	10	0	0	3	1	1	1	1	1	0	0
10920300102	2	1	3	1	2	1	0	1	26	0	0	0	0	0	3	0	1	1	1	1	0	0
10920300103	2	1	3	1	2	1	0	1	32	0	0	0	0	0	2	1	1	1	1	1	1	0
10920300104	2	1	3	2	1	1	0	1	81	0	0	0	0	0	2	1	1	1	1	1	0	0
10920300105	2	1	2	1	1	1	0	1	52	0	0	9	0	0	2	0	1	1	1	1	0	0
10920300106	2	1	8	6	2	1	0	1	62	0	0	1	0	0	7	1	1	1	1	1	0	0
10920300107	2	1	6	4	2	1	0	1	72	0	0	16	0	0	4	2	1	1	1	1	1	0
10920300108	2	1	4	0	4	1	1	0	0	48	0	0	0	0	4	0	1	1	1	1	0	0
10920300109	2	1	6	3	3	1	0	1	32	0	0	0	0	0	4	2	1	1	1	1	0	0
10920300110	2	1	1	0	1	1	1	0	0	41	8	0	0	0	1	0	1	1	1	1	0	0
10920300111	2	1	2	1	1	1	0	1	30	0	0	0	0	0	2	0	1	1	1	1	0	0
10920300112	2	1	2	1	1	1	0	1	35	0	0	0	0	0	2	0	1	1	1	1	0	0
10920300113	2	1	4	2	2	1	0	1	33	0	0	0	0	0	3	1	1	1	1	1	0	0
10920300114	2	1	5	2	3	1	0	1	63	0	0	0	0	0	3	2	1	1	1	1	0	0
10920300115	2	1	1	0	1	1	1	0	0	78	7	0	0	0	0	1	1	1	1	1	0	0
10920300116	2	1	3	1	2	1	0	1	42	0	0	0	0	0	3	0	1	1	1	1	1	0
10920300201	2	1	2	1	1	1	0	1	48	0	0	0	0	0	2	0	1	1	1	1	0	1
10920300202	2	1	2	1	1	1	0	1	35	0	0	0	0	0	2	0	1	1	1	1	0	0
10920300203	2	1	2	1	1	1	0	1	45	0	0	5	0	0	2	0	1	1	1	1	0	1
10920300204	2	1	2	1	1	1	0	1	25	0	0	7	0	0	2	0	1	1	1	1	0	0
10920300205	2	1	2	1	1	1	0	1	32	0	0	2	0	0	2	0	1	1	1	1	0	0
10920300206	2	1	4	2	3	1	1	0	0	53	0	0	0	0	5	0	1	1	1	1	1	0
10920300207	2	1	7	3	4	1	0	1	63	0	0	0	0	0	6	1	1	1	1	1	0	0
10920300208	2	1	2	1	1	1	0	1	30	0	0	0	0	0	2	0	1	1	1	1	0	0
10920300209	2	1	2	1	1	1	0	1	40	0	0	0	0	0	2	0	1	1	1	1	0	0
10920300210	2	1	4	1	3	1	0	1	51	0	0	5	0	0	4	0	1	1	1	1	0	0
10920300211	2	1	3	2	1	1	0	1	46	0	0	3	0	0	3	0	1	1	1	1	1	0
10920300212	2	1	4	2	2	1	0	1	60	0	0	0	0	0	4	0	1	1	1	1	1	0
10920300213	2	1	5	3	2	1	0	1	59	0	0	0	0	0	5	0	1	1	1	1	0	0
10920300214	2	1	2	1	1	1	0	1	42	0	0	10	0	0	2	0	1	1	1	1	0	0
10920300215	2	1	3	2	1	1	0	1	61	0	0	1	0	0	2	1	1	1	1	1	0	1
10920300216	2	1	7	4	3	1	0	1	51	0	0	0	0	0	7	0	1	1	1	1	0	0
10920300301	2	1	6	5	1	1	0	1	60	0	0	0	0	0	6	0	1	1	1	1	0	0
10920300302	2	1	1	0	1	1	1	0	0	32	0	0	0	0	1	0	1	1	1	1	0	0
10920300303	2	1	2	1	1	1	0	1	33	0	0	17	0	0	2	0	1	1	1	1	0	0
10920300304	2	1	2	1	1	1	0	1	32	0	0	0	0	0	2	0	1	1	1	1	0	0
10920300305	2	1	2	1	1	1	0	1	64	0	0	0	0	0	0	2	1	1	1	1	0	0
10920300306	2	1	2	1	1	1	0	1	29	0	0	0	0	0	2	0	1	1	1	1	0	0
10920300307	2	1	2	1	1	1	0	1	34	0	0	0	0	0	2	0	1	1	1	1	0	0
10920300308	2	1	4	2	2	1	0	1	55	0	0	2	0	0	4	0	1	1	1	1	1	0
10920300309	2	1	2	1	1	1	0	1	72	0	0	0	0	0	0	2	1	1	1	1	0	1
10920300310	2	1	3	1	2	1	0	1	73	0	0	5	0	0	1	2	1	1	1	1	1	0
10920300311	2	1	2	1	1	1	0	1	36	0	0	0	0	0	2	0	1	1	1	1	0	1
10920300312	2	1	2	1	1	1	0	1	37	0	0	7	0	0	2	0	1	1	1	1	1	0
10920300313	2	1	2	1	1	1	0	1	56	0	0	0	0	0	2	0	1	1	1	1	0	0
10920300314	2	1	3	1	2	1	0	1	48	0	0	0	0	0	3	0	1	1	1	1	0	0
10920300315	2	1	4	2	3	1	1	0	0	44	8	0	0	0	5	0	1	1	1	1	0	0
10920300316	2	1	5	4	1	1	0	1	58	0	0	0	0	0	5	0	1	1	1	1	0	0
10920400101	2	1	2	1	1	1	0	1	34	0	0	0	0	0	2	0	1	1	1	1	0	0
10920400102	2	1	2	1	1	1	0	1	41	0	0	1	0	0	2	0	1	1	1	1	0	0
10920400103	2	1	4	2	2	1	0	1	62	0	0	0	0	0	3	1	1	1	1	1	1	0
10920400104	2	1	2	1	1	1	0	1	81	0	0	0	0	0	0	2	1	1	1	1	0	0
10920400105	2	1	3	2	1	1	0	1	58	0	0	5	0	0	3	0	1	1	1	1	0	0
10920400106	2	1	6	3	3	1	0	1	58	0	0	10	0	0	6	0	1	1	1	1	0	0
10920400107	2	1	2	1	1	1	0	1	40	0	0	7	0	0	2	0	1	1	1	1	0	0
10920400108	2	1	5	3	2	1	0	1	63	0	0	5	0	0	4	1	1	1	1	1	1	0
10920400109	2	1	6	3	3	1	0	1	28	0	0	8	0	0	4	2	1	1	1	1	1	0
10920400110	2	1	2	1	1	1	0	1	68	0	0	5	0	0	1	1	1	1	1	1	0	0
10920400111	2	1	4	2	2	1	0	1	54	0	0	0	0	0	4	0	1	1	1	1	1	0
10920400112	2	1	2	1	1	1	0	1	38	0	0	0	0	0	2	0	1	1	1	1	0	0
10920400113	2	1	3	1	2	1	0	1	52	0	0	0	0	0	3	0	1	1	1	1	0	1
10920400114	2	1	2	1	1	1	0	1	26	0	0	0	0	0	2	0	1	1	1	1	0	0
10920400115	2	1	2	1	1	1	0	1	34	0	0	5	0	0	2	0	1	1	1	1	0	0
10920400116	2	1	2	1	1	1	0	1	36	0	0	0	0	0	2	0	1	1	1	1	0	0
10920400201	2	1	7	4	3	1	0	1	55	0	0	0	0	0	7	0	1	1	1	1	0	1
10920400202	2	1	2	1	1	1	0	1	42	0	0	5	0	0	2	0	1	1	1	1	0	0
10920400203	2	1	5	3	2	1	0	1	58	0	0	0	0	0	5	0	1	1	1	1	1	0
10920400204	2	1	5	2	3	1	1	0	0	52	0	0	0	0	5	0	1	1	1	1	0	0
10920400205	2	1	2	1	1	1	0	1	25	0	0	0	0	0	2	0	1	1	1	1	0	0
10920400206	2	1	4	2	2	1	0	1	37	0	0	5	0	0	3	1	1	1	1	1	0	0
10920400207	2	1	2	1	1	1	0	1	52	0	0	12	0	0	2	0	1	1	1	1	0	0
10920400208	2	1	4	3	1	1	0	1	61	0	0	4	0	0	3	1	1	1	1	1	0	0
10920400209	2	1	2	1	1	1	0	1	33	0	0	9	0	0	2	0	1	1	1	1	0	0
10920400210	2	1	6	4	2	1	0	1	66	0	0	0	0	0	5	1	1	1	1	1	0	0
10920400211	2	1	2	1	1	1	0	1	31	0	0	0	0	0	2	0	1	1	1	1	0	0
10920400212	2	1	4	2	2	1	0	1	33	0	0	4	0	0	4	0	1	1	1	1	1	0
10920400213	2	1	2	1	1	1	0	1	76	0	0	3	0	0	0	2	1	1	1	1	0	0
10920400214	2	1	3	2	1	1	0	1	57	0	0	5	0	0	3	0	1	1	1	1	0	0
10920400215	2	1	2	1	1	1	0	1	31	0	0	0	0	0	2	0	1	1	1	1	0	0
10920400216	2	1	2	1	1	1	0	1	34	0	0	4	0	0	2	0	1	1	1	1	0	0
10920400301	2	1	3	2	1	1	0	1	51	0	0	0	0	0	3	0	1	1	1	1	1	0
10920400302	2	1	2	1	1	1	0	1	39	0	0	5	0	0	2	0	1	1	1	1	0	0
10920400303	2	1	5	3	2	1	0	1	71	0	0	10	0	0	3	2	1	1	1	1	0	0
10920400304	2	1	8	5	3	1	0	1	71	0	0	0	0	0	7	1	1	1	1	1	1	0
10920400305	2	1	3	2	1	1	0	1	45	0	0	5	0	0	3	0	1	1	1	1	0	0
10920400306	2	1	3	1	2	1	0	1	46	0	0	0	0	0	3	0	1	1	1	1	0	0
10920400307	2	1	2	1	1	1	0	1	41	0	0	0	0	0	2	0	1	1	1	1	0	0
10920400308	2	1	5	2	3	1	0	1	56	0	0	0	0	0	5	0	1	1	1	1	0	0
10920400309	2	1	3	2	1	1	0	1	43	0	0	4	0	0	3	0	1	1	1	1	0	0
10920400310	2	1	2	1	1	1	0	1	55	0	0	12	0	0	2	0	1	1	1	1	0	0
10920400311	2	1	3	1	2	1	0	1	46	0	0	0	0	0	2	1	1	1	1	1	0	0
10920400312	2	1	6	3	3	1	0	1	67	0	0	3	0	0	4	2	1	1	1	1	0	0
10920400313	2	1	4	1	3	1	0	1	53	0	0	10	0	0	4	0	1	1	1	1	0	0
10920400314	2	1	4	2	2	1	0	1	50	0	0	0	0	0	4	0	1	1	1	1	0	0
10920400315	2	1	4	2	2	1	0	1	65	0	0	5	0	0	2	2	1	1	1	1	1	0
10920400316	2	1	7	3	4	1	0	1	65	0	0	0	0	0	6	1	1	1	1	1	0	0
11020100101	2	1	2	1	1	1	0	1	32	0	0	0	0	0	2	0	1	1	1	1	1	0
11020100102	2	1	2	1	1	1	0	1	58	0	0	3	0	0	2	0	1	1	1	1	1	0
11020100103	2	1	2	1	1	1	0	1	29	0	0	8	0	0	2	0	1	1	1	1	1	0
11020100104	2	1	5	2	3	1	0	1	31	0	0	3	0	0	3	2	1	1	1	1	1	0
11020100105	2	1	6	3	3	1	0	1	64	0	0	8	0	0	5	1	1	1	1	1	1	0
11020100106	2	1	2	1	1	1	0	1	52	0	0	10	0	0	2	0	1	1	1	1	1	0
11020100107	2	1	2	2	1	1	0	1	40	0	0	3	0	0	3	0	1	1	1	1	0	0
11020100108	2	1	5	3	2	1	0	1	54	0	0	9	0	0	5	0	1	1	1	1	1	0
11020100109	2	1	2	1	1	1	0	1	28	0	0	0	0	0	2	0	1	1	1	1	1	0
11020100110	2	1	2	1	1	1	0	1	42	0	0	0	0	0	2	0	1	1	1	1	0	1
11020100111	2	1	6	4	2	1	0	1	26	0	0	10	0	0	6	0	1	1	1	1	0	0
11020100112	2	1	2	1	1	1	0	1	39	0	0	3	0	0	2	0	1	1	1	1	0	1
11020100113	2	1	6	4	3	1	0	1	65	0	0	5	0	0	6	1	1	1	1	1	1	0
11020100114	2	1	6	3	3	1	0	1	55	0	0	0	0	0	6	0	1	1	1	1	1	0
11020100115	2	1	5	3	2	1	0	1	70	0	0	5	0	0	3	2	1	1	1	1	1	0
11020100116	2	1	4	3	1	1	0	1	56	0	0	0	0	0	4	0	1	1	1	1	1	0
11020100201	2	1	2	1	1	1	0	1	27	0	0	10	0	0	2	0	1	1	1	1	1	0
11020100202	2	1	2	1	1	1	0	1	35	0	0	0	0	0	2	0	1	1	1	1	1	0
11020100203	2	1	2	1	1	1	0	1	36	0	0	12	0	0	2	0	1	1	1	1	1	0
11020100204	2	1	4	3	1	1	0	1	60	0	0	8	0	0	4	0	1	1	1	1	1	0
11020100205	2	1	3	2	1	1	0	1	85	0	0	5	0	0	2	1	1	1	1	1	0	1
11020100206	2	1	2	1	1	1	0	1	35	0	0	5	0	0	2	0	1	1	1	1	1	0
11020100207	2	1	2	1	1	1	0	1	40	0	0	0	0	0	2	0	1	1	1	1	1	0
11020100208	2	1	1	1	0	1	0	1	21	0	0	5	0	0	1	0	1	1	1	1	1	0
11020100209	2	1	4	2	2	1	0	1	54	0	0	6	0	0	4	0	1	1	1	1	1	0
11020100210	2	1	3	1	2	1	0	1	23	0	0	6	0	0	3	0	1	1	1	1	1	0
11020100211	2	1	2	1	1	1	0	1	25	0	0	7	0	0	2	0	1	1	1	1	0	0
11020100212	2	1	2	1	1	1	0	1	42	0	0	10	0	0	2	0	1	1	1	1	1	0
11020100213	2	1	3	1	2	1	0	1	24	0	0	12	0	0	2	1	1	1	1	1	1	0
11020100214	2	1	7	4	3	1	0	1	65	0	0	0	0	0	6	1	1	1	1	1	1	0
11020100215	2	1	3	1	2	1	0	1	32	0	0	5	0	0	3	0	1	1	1	1	0	1
11020100216	2	1	5	3	2	1	0	1	57	0	0	0	0	0	5	0	1	1	1	1	1	0
11020200101	2	1	6	3	3	1	0	1	74	0	0	12	0	0	2	4	1	1	1	1	0	0
11020200102	2	1	6	2	4	1	0	1	63	0	0	0	0	0	5	1	1	1	1	1	0	0
11020200103	2	1	2	1	1	1	0	1	62	0	0	5	0	0	1	1	1	1	1	1	0	1
11020200104	2	1	2	1	1	1	1	0	0	41	8	0	0	0	1	1	1	1	1	1	0	0
11020200105	2	1	5	2	3	1	0	1	52	0	0	3	0	0	5	0	1	1	1	1	1	0
11020200106	2	1	7	3	4	1	0	1	52	0	0	10	0	0	7	0	1	1	1	1	0	0
11020200107	2	1	3	1	2	1	0	1	46	0	0	0	0	0	3	0	1	1	1	1	0	0
11020200108	2	1	2	1	1	1	0	1	42	0	0	0	0	0	2	0	1	1	1	1	0	0
11020200109	2	1	5	2	3	1	0	1	58	0	0	10	0	0	5	0	1	1	1	1	0	1
11020200110	2	1	4	1	3	1	0	1	52	0	0	3	0	0	4	0	1	1	1	1	1	0
11020200111	2	1	5	4	1	1	0	1	72	0	0	4	0	0	4	1	1	1	1	1	1	0
11020200112	2	1	5	2	3	1	0	1	58	0	0	9	0	0	4	1	1	1	1	1	1	0
11020200113	2	1	3	1	2	1	0	1	81	0	0	10	0	0	2	1	1	1	1	1	1	0
11020200114	2	1	4	2	2	1	0	1	32	0	0	7	0	0	2	2	1	1	1	1	0	0
11020200115	2	1	1	0	1	1	1	0	0	38	12	0	0	0	1	0	1	1	1	1	0	0
11020200116	2	1	6	4	2	1	0	1	68	0	0	5	0	0	5	1	1	1	1	1	1	0
11020200201	2	1	3	1	2	1	0	1	76	0	0	7	0	0	1	2	1	1	1	1	1	0
11020200202	2	1	1	0	1	1	1	0	0	55	0	0	0	0	1	0	1	1	1	1	0	0
11020200203	2	1	3	1	2	1	0	1	46	0	0	0	0	0	2	1	1	1	1	1	0	0
11020200204	2	1	1	1	1	1	1	0	0	31	0	0	0	0	2	0	1	1	1	1	0	0
11020200205	2	1	2	1	1	1	0	1	31	0	0	0	0	0	2	0	1	1	1	1	1	0
11020200206	2	1	4	2	2	1	0	1	45	0	0	0	0	0	4	0	1	1	1	1	0	0
11020200207	2	1	4	2	2	1	0	1	90	0	0	3	0	0	2	2	1	1	1	1	0	0
11020200208	2	1	3	1	2	1	0	1	41	0	0	8	0	0	2	1	1	1	1	1	0	0
11020200209	2	1	4	2	2	1	0	1	66	0	0	10	0	0	2	2	1	1	1	1	1	0
11020200210	2	1	3	2	1	1	0	1	28	0	0	5	0	0	3	0	1	1	1	1	1	0
11020200211	2	1	5	2	3	1	0	1	55	0	0	5	0	0	5	0	1	1	1	1	1	0
11020200212	2	1	2	1	1	1	0	1	23	0	0	8	0	0	1	1	1	1	1	1	1	0
11020200213	2	1	2	1	1	1	0	1	29	0	0	8	0	0	2	0	1	1	1	1	0	0
11020200214	2	1	2	1	1	1	0	1	67	0	0	5	0	0	0	2	1	1	1	1	0	0
11020200215	2	1	2	1	1	1	0	1	24	0	0	10	0	0	2	0	1	1	1	1	1	0
11020200216	2	1	2	1	1	1	0	1	63	0	0	10	0	0	1	1	1	1	1	1	0	0
11020300101	2	1	2	1	1	1	0	1	38	0	0	10	0	0	2	0	1	1	1	1	1	0
11020300102	2	1	2	1	1	1	0	1	34	0	0	0	0	0	2	0	1	1	1	1	0	0
11020300103	2	1	2	1	1	1	0	1	30	0	0	0	0	0	2	0	1	1	1	1	0	0
11020300104	2	1	2	1	1	1	0	1	52	0	0	12	0	0	2	0	1	1	1	1	0	0
11020300105	2	1	2	1	1	1	0	1	42	0	0	0	0	0	2	0	1	1	1	1	1	0
11020300106	2	1	4	2	2	1	0	1	57	0	0	0	0	0	4	0	1	1	1	1	1	0
11020300107	2	1	2	1	1	1	0	1	37	0	0	0	0	0	2	0	1	1	1	1	0	0
11020300108	2	1	4	3	1	1	0	1	55	0	0	0	0	0	4	0	1	1	1	1	1	0
11020300109	2	1	2	1	1	1	0	1	41	0	0	0	0	0	2	0	1	1	1	1	0	0
11020300110	2	1	2	1	1	1	0	1	56	0	0	6	0	0	2	0	1	1	1	1	1	0
11020300111	2	1	2	1	1	1	0	1	37	0	0	5	0	0	2	0	1	1	1	1	1	0
11020300112	2	1	2	1	1	1	0	1	23	0	0	0	0	0	2	0	1	1	1	1	0	0
11020300113	2	1	7	3	4	1	0	1	53	0	0	5	0	0	7	0	1	1	1	1	1	0
11020300114	2	1	2	1	1	1	1	0	0	57	0	0	0	0	2	0	1	1	1	1	0	0
11020300115	2	1	2	0	2	1	1	0	0	55	5	0	0	0	2	0	1	1	1	1	0	1
11020300116	2	1	2	1	1	1	0	1	40	0	0	0	0	0	2	0	1	1	1	1	0	0
11020300201	2	1	7	4	3	1	0	1	68	0	0	0	0	0	5	2	1	1	1	1	1	0
11020300202	2	1	6	2	4	1	0	1	66	0	0	0	0	0	5	1	1	1	1	1	0	1
11020300203	2	1	2	1	1	1	0	1	40	0	0	0	0	0	2	0	1	1	1	1	0	0
11020300204	2	1	2	1	1	1	0	1	47	0	0	0	0	0	2	0	1	1	1	1	0	0
11020300205	2	1	3	1	2	1	0	1	66	0	0	0	0	0	2	1	1	1	1	1	0	0
11020300206	2	1	2	1	1	1	0	1	43	0	0	0	0	0	2	0	1	1	1	1	1	0
11020300207	2	1	3	2	1	1	0	1	29	0	0	0	0	0	3	0	1	1	1	1	0	0
11020300208	2	1	6	3	3	1	0	1	75	0	0	0	0	0	4	2	1	1	1	1	0	0
11020300209	2	1	1	0	1	1	1	0	0	42	0	0	0	0	1	0	1	1	1	1	0	0
11020300210	2	1	3	2	1	1	0	1	55	0	0	0	0	0	3	0	1	1	1	1	0	0
11020300211	2	1	2	1	1	1	0	1	52	0	0	0	0	0	2	0	1	1	1	1	0	0
11020300212	2	1	5	2	3	1	0	1	34	0	0	0	0	0	3	2	1	1	1	1	1	0
11020300213	2	1	3	1	2	1	1	0	0	37	9	0	0	0	2	1	1	1	1	1	0	0
11020300214	2	1	2	1	1	1	0	1	45	0	0	10	0	0	2	0	1	1	1	1	0	0
11020300215	2	1	3	1	2	1	0	1	46	0	0	0	0	0	3	0	1	1	1	1	0	0
11020300216	2	1	2	1	1	1	0	1	45	0	0	0	0	0	2	0	1	1	1	1	0	0
11020400101	2	1	5	3	2	1	0	1	53	0	0	0	0	0	5	0	1	1	1	1	0	1
11020400102	2	1	5	2	3	1	0	1	51	0	0	0	0	0	5	0	1	1	1	1	0	0
11020400103	2	1	2	1	1	1	0	1	48	0	0	0	0	0	2	0	1	1	1	1	0	1
11020400104	2	1	1	0	1	1	1	0	0	45	0	0	0	0	1	0	1	1	1	1	0	0
11020400105	2	1	5	2	3	1	0	1	71	0	0	0	0	0	3	2	1	1	1	1	1	0
11020400106	2	1	2	1	1	1	0	1	45	0	0	0	0	0	2	0	1	1	1	1	0	1
11020400107	2	1	2	1	1	1	0	1	39	0	0	0	0	0	2	0	1	1	1	1	0	0
11020400108	2	1	2	1	1	1	0	1	52	0	0	0	0	0	2	0	1	1	1	1	0	0
11020400109	2	1	6	3	3	1	0	1	68	0	0	0	0	0	5	1	1	1	1	1	1	0
11020400110	2	1	2	1	1	1	0	1	48	0	0	0	0	0	2	0	1	1	1	1	0	0
11020400111	2	1	3	1	2	1	0	1	48	0	0	0	0	0	3	0	1	1	1	1	0	1
11020400112	2	1	2	1	1	1	0	1	32	0	0	5	0	0	2	0	1	1	1	1	0	0
11020400113	2	1	2	1	1	1	0	1	50	0	0	0	0	0	2	0	1	1	1	1	0	0
11020400114	2	1	4	2	2	1	0	1	49	0	0	3	0	0	4	0	1	1	1	1	1	0
11020400115	2	1	5	3	2	1	0	1	68	0	0	0	0	0	3	2	1	1	1	1	0	0
11020400116	2	1	4	2	2	1	0	1	53	0	0	8	0	0	4	0	1	1	1	1	1	0
11020400201	2	1	2	1	1	1	0	1	38	0	0	0	0	0	2	0	1	1	1	1	0	0
11020400202	2	1	2	1	1	1	0	1	86	0	0	6	0	0	0	2	1	1	1	1	0	0
11020400203	2	1	3	1	2	1	0	1	62	0	0	0	0	0	2	1	1	1	1	1	0	0
11020400204	2	1	2	1	1	1	0	1	72	0	0	2	0	0	0	2	1	1	1	1	1	0
11020400205	2	1	2	1	1	1	0	1	26	0	0	0	0	0	2	0	1	1	1	1	0	0
11020400206	2	1	3	2	1	1	0	1	40	0	0	0	0	0	2	1	1	1	1	1	0	0
11020400207	2	1	2	1	1	1	0	1	25	0	0	0	0	0	2	0	1	1	1	1	0	0
11020400208	2	1	3	1	2	1	0	1	43	0	0	0	0	0	3	0	1	1	1	1	0	0
11020400209	2	1	6	3	3	1	0	1	57	0	0	0	0	0	6	0	1	1	1	1	1	0
11020400210	2	1	2	1	1	1	0	1	44	0	0	3	0	0	2	0	1	1	1	1	0	0
11020400211	2	1	6	1	5	1	1	0	0	72	0	0	0	0	5	1	1	1	1	1	0	0
11020400212	2	1	2	1	1	1	0	1	25	0	0	12	0	0	2	0	1	1	1	1	0	0
11020400213	2	1	5	3	2	1	0	1	65	0	0	0	0	0	4	1	1	1	1	1	0	0
11020400214	2	1	4	3	1	1	0	1	48	0	0	5	0	0	4	0	1	1	1	1	0	0
11020400215	2	1	2	1	1	1	0	1	47	0	0	0	0	0	2	0	1	1	1	1	1	0
11020400216	2	1	3	2	1	1	0	1	49	0	0	10	0	0	3	0	1	1	1	1	1	0
11120100101	2	1	5	2	3	1	0	1	24	0	0	0	0	0	5	0	1	1	1	1	1	0
11120100102	2	1	3	1	2	1	0	1	76	0	0	0	0	0	1	2	1	1	1	1	0	0
11120100103	2	1	3	1	2	1	0	1	51	0	0	5	0	0	3	0	1	1	1	1	0	0
11120100104	2	1	6	4	4	1	0	1	58	0	0	0	0	0	7	1	1	1	1	1	0	1
11120100105	2	1	1	0	1	1	1	0	0	31	0	0	0	0	1	0	1	1	1	1	0	0
11120100106	2	1	4	1	3	1	0	1	46	0	0	0	0	0	3	1	1	1	1	1	0	0
11120100107	2	1	2	1	1	1	0	1	30	0	0	0	0	0	2	0	1	1	1	1	0	0
11120100108	2	1	3	2	1	1	0	1	62	0	0	0	0	0	2	1	1	1	1	1	1	0
11120100109	2	1	3	1	2	1	0	1	43	0	0	0	0	0	2	1	1	1	1	1	1	0
11120100110	2	1	6	2	4	1	0	1	38	0	0	0	0	0	5	1	1	1	1	1	1	0
11120100111	2	1	2	1	1	1	0	1	62	0	0	0	0	0	1	1	1	1	1	1	0	0
11120100112	2	1	2	1	1	1	0	1	64	0	0	0	0	0	1	1	1	1	1	1	0	1
11120100113	2	1	1	1	0	1	0	1	60	0	0	5	0	0	1	0	1	1	1	1	0	0
11120100114	2	1	1	0	1	1	1	0	0	45	16	0	0	0	1	0	1	1	1	1	0	0
11120100115	2	1	2	0	2	1	1	0	0	36	16	0	0	0	1	1	1	1	1	1	0	0
11120100116	2	1	4	2	2	1	0	1	32	0	0	0	0	0	4	0	1	1	1	1	1	0
11120100201	2	1	2	1	1	1	0	1	31	0	0	0	0	0	2	0	1	1	1	1	0	0
11120100202	2	1	3	1	2	1	0	1	72	0	0	0	0	0	2	1	1	1	1	1	0	0
11120100203	2	1	4	3	1	1	0	1	58	0	0	0	0	0	4	0	1	1	1	1	1	0
11120100204	2	1	2	1	1	1	0	1	70	0	0	5	0	0	0	2	1	1	1	1	1	0
11120100205	2	1	5	3	2	1	0	1	65	0	0	0	0	0	4	1	1	1	1	1	0	0
11120100206	2	1	4	2	2	1	0	1	34	0	0	0	0	0	2	2	1	1	1	1	1	0
11120100207	2	1	2	1	1	1	0	1	61	0	0	8	0	0	1	1	1	1	1	1	0	1
11120100208	2	1	3	1	2	1	1	0	0	37	1	0	0	0	1	2	1	1	1	1	0	0
11120100209	2	1	1	0	1	1	1	0	0	45	3	0	0	0	1	0	1	1	1	1	0	0
11120100210	2	1	2	1	1	1	0	1	44	0	0	0	0	0	2	0	1	1	1	1	0	1
11120100211	2	1	2	1	1	1	0	1	36	0	0	0	0	0	2	0	1	1	1	1	0	0
11120100212	2	1	1	0	1	1	1	0	0	54	0	0	0	0	1	0	1	1	1	1	0	0
11120100213	2	1	2	1	1	1	1	0	0	49	0	0	0	0	2	0	1	1	1	1	0	0
11120100214	2	1	4	1	3	1	0	1	61	0	0	0	0	0	3	1	1	1	1	1	0	0
11120100215	2	1	5	3	2	1	0	1	56	0	0	6	0	0	5	0	1	1	1	1	1	0
11120100216	2	1	6	3	3	1	0	1	31	0	0	0	0	0	4	2	1	1	1	1	1	0
11120200101	2	1	3	3	0	1	0	1	55	0	0	0	0	0	3	0	1	1	1	1	1	0
11120200102	2	1	2	1	1	1	0	1	97	0	0	2	0	0	1	1	1	1	1	1	0	1
11120200103	2	1	2	1	1	1	0	1	33	0	0	0	0	0	2	0	1	1	1	1	0	0
11120200104	2	1	2	1	1	1	0	1	45	0	0	0	0	0	2	0	1	1	1	1	0	0
11120200105	2	1	8	4	4	1	0	1	75	0	0	1	0	0	6	2	1	1	1	1	1	0
11120200106	2	1	4	1	3	1	0	1	47	0	0	0	0	0	4	0	1	1	1	1	0	0
11120200107	2	1	1	0	1	1	1	0	0	32	5	0	0	0	1	0	1	1	1	1	0	0
11120200108	2	1	6	3	3	1	0	1	38	0	0	0	0	0	4	2	1	1	1	1	1	0
11120200109	2	1	4	2	2	1	0	1	82	0	0	2	0	0	2	2	1	1	1	1	0	0
11120200110	2	1	4	2	2	1	0	1	21	0	0	4	0	0	4	0	1	1	1	1	0	0
11120200111	2	1	3	2	1	1	0	1	36	0	0	0	0	0	2	1	1	1	1	1	0	0
11120200112	2	1	3	2	1	1	0	1	62	0	0	7	0	0	2	1	1	1	1	1	1	0
11120200113	2	1	2	1	1	1	0	1	48	0	0	1	0	0	2	0	1	1	1	1	1	0
11120200114	2	1	5	2	3	1	0	1	66	0	0	0	0	0	4	1	1	1	1	1	1	0
11120200115	2	1	2	1	1	1	0	1	28	0	0	0	0	0	2	0	1	1	1	1	0	1
11120200116	2	1	3	1	2	1	1	0	0	71	10	0	0	0	2	1	1	1	1	1	0	0
11120200201	2	1	3	2	1	1	0	1	77	0	0	5	0	0	2	1	1	1	1	1	0	0
11120200202	2	1	2	1	1	1	1	0	0	59	12	0	0	0	2	0	1	1	1	1	0	0
11120200203	2	1	4	2	2	1	0	1	52	0	0	9	0	0	4	0	1	1	1	1	0	1
11120200204	2	1	4	2	2	1	0	1	54	0	0	0	0	0	4	0	1	1	1	1	1	0
11120200205	2	1	3	2	1	1	0	1	84	0	0	0	0	0	2	1	1	1	1	1	1	0
11120200206	2	1	2	1	1	1	0	1	64	0	0	0	0	0	1	1	1	1	1	1	0	1
11120200207	2	1	3	1	2	1	0	1	28	0	0	9	0	0	3	0	1	1	1	1	0	0
11120200208	2	1	3	1	2	1	0	1	44	0	0	0	0	0	2	1	1	1	1	1	1	0
11120200209	2	1	3	2	1	1	0	1	56	0	0	0	0	0	3	0	1	1	1	1	1	0
11120200210	2	1	3	0	3	1	1	0	0	54	2	0	0	0	3	0	1	1	1	1	0	0
11120200211	2	1	6	3	3	1	0	1	71	0	0	8	0	0	5	1	1	1	1	1	0	0
11120200212	2	1	3	2	1	1	0	1	49	0	0	0	0	0	3	0	1	1	1	1	0	0
11120200213	2	1	2	1	1	1	0	1	41	0	0	9	0	0	2	0	1	1	1	1	0	0
11120200214	2	1	3	2	1	1	0	1	72	0	0	10	0	0	2	1	1	1	1	1	0	0
11120200215	2	1	6	5	1	1	0	1	48	0	0	4	0	0	6	0	1	1	1	1	0	0
11120200216	2	1	1	1	0	1	0	1	71	0	0	0	0	0	0	1	1	1	1	1	0	0
11120300101	2	1	4	2	2	1	0	1	56	0	0	8	0	0	4	0	1	1	1	1	0	0
11120300102	2	1	3	2	1	1	0	1	72	0	0	10	0	0	1	2	1	1	1	1	0	0
11120300103	2	1	2	1	1	1	0	1	37	0	0	7	0	0	2	0	1	1	1	1	0	1
11120300104	2	1	2	1	1	1	0	1	57	0	0	5	0	0	2	0	1	1	1	1	0	0
11120300105	2	1	5	3	2	1	0	1	59	0	0	0	0	0	5	0	1	1	1	1	0	1
11120300106	2	1	4	2	2	1	0	1	54	0	0	5	0	0	3	1	1	1	1	1	0	0
11120300107	2	1	8	5	3	1	0	1	56	0	0	0	0	0	8	0	1	1	1	1	1	0
11120300108	2	1	2	1	1	1	0	1	36	0	0	0	0	0	2	0	1	1	1	1	0	0
11120300109	2	1	5	1	4	1	0	1	65	0	0	0	0	0	2	3	1	1	1	1	0	1
11120300110	2	1	3	2	1	1	0	1	62	0	0	0	0	0	2	1	1	1	1	1	1	0
11120300111	2	1	5	3	2	1	0	1	56	0	0	2	0	0	5	0	1	1	1	1	0	0
11120300112	2	1	6	3	3	1	0	1	57	0	0	1	0	0	6	0	1	1	1	1	1	0
11120300113	2	1	2	1	1	1	1	0	0	44	5	0	0	0	2	0	1	1	1	1	0	0
11120300114	2	1	2	1	1	1	0	1	47	0	0	0	0	0	2	0	1	1	1	1	1	0
11120300115	2	1	4	4	1	1	0	1	49	0	0	0	0	0	5	0	1	1	1	1	1	0
11120300116	2	1	2	1	1	1	0	1	51	0	0	0	0	0	2	0	1	1	1	1	1	0
11120300201	2	1	1	0	1	1	1	0	0	28	8	0	0	0	1	0	1	1	1	1	0	0
11120300202	2	1	4	2	2	1	0	1	53	0	0	0	0	0	4	0	1	1	1	1	0	0
11120300203	2	1	7	4	3	1	0	1	82	0	0	12	0	0	5	2	1	1	1	1	0	1
11120300204	2	1	3	1	2	1	0	1	33	0	0	0	0	0	2	1	1	1	1	1	0	0
11120300205	2	1	3	1	2	1	1	0	0	54	0	0	0	0	3	0	1	1	1	1	0	0
11120300206	2	1	2	1	1	1	0	1	46	0	0	2	0	0	2	0	1	1	1	1	0	0
11120300207	2	1	6	3	3	1	0	1	64	0	0	0	0	0	5	1	1	1	1	1	0	0
11120300208	2	1	4	2	2	1	0	1	56	0	0	0	0	0	4	0	1	1	1	1	0	0
11120300209	2	1	2	1	1	1	0	1	44	0	0	10	0	0	2	0	1	1	1	1	1	0
11120300210	2	1	4	2	2	1	0	1	76	0	0	7	0	0	3	1	1	1	1	1	0	0
11120300211	2	1	3	1	2	1	0	1	59	0	0	10	0	0	3	0	1	1	1	1	1	0
11120300212	2	1	4	1	3	1	0	1	51	0	0	0	0	0	4	0	1	1	1	1	0	0
11120300213	2	1	3	2	1	1	1	0	0	53	14	0	0	0	3	0	1	1	1	1	0	0
11120300214	2	1	2	0	2	1	1	0	0	43	0	0	0	0	2	0	1	1	1	1	0	0
11120300215	2	1	2	1	1	1	0	1	79	0	0	5	0	0	1	1	1	1	1	1	1	0
11120300216	2	1	4	2	2	1	0	1	37	0	0	14	0	0	4	0	1	1	1	1	1	0
11120400101	2	1	1	1	0	1	0	1	41	0	0	10	0	0	1	0	1	1	1	1	0	0
11120400102	2	1	5	3	2	1	0	1	63	0	0	17	0	0	4	1	1	1	1	1	1	0
11120400103	2	1	2	1	1	1	0	1	37	0	0	3	0	0	2	0	1	1	1	1	0	1
11120400104	2	1	2	1	1	1	0	1	23	0	0	7	0	0	2	0	1	1	1	1	0	0
11120400105	2	1	2	1	1	1	0	1	37	0	0	10	0	0	2	0	1	1	1	1	0	0
11120400106	2	1	3	2	1	1	0	1	49	0	0	1	0	0	3	0	1	1	1	1	0	0
11120400107	2	1	3	2	1	1	0	1	78	0	0	0	0	0	2	1	1	1	1	1	1	0
11120400108	2	1	5	4	1	1	0	1	59	0	0	12	0	0	5	0	1	1	1	1	0	0
11120400109	2	1	2	1	1	1	0	1	48	0	0	12	0	0	2	0	1	1	1	1	0	1
11120400110	2	1	10	5	5	1	0	1	51	0	0	10	0	0	9	1	1	1	1	1	0	0
11120400111	2	1	6	1	5	1	0	1	56	0	0	0	0	0	5	1	1	1	1	1	0	0
11120400112	2	1	3	2	1	1	0	1	24	0	0	10	0	0	2	1	1	1	1	1	0	0
11120400113	2	1	4	2	2	1	0	1	78	0	0	5	0	0	2	2	1	1	1	1	0	0
11120400114	2	1	1	1	0	1	0	1	47	0	0	1	0	0	1	0	1	1	1	1	0	0
11120400115	2	1	6	2	4	1	1	0	0	52	0	0	0	0	6	0	1	1	1	1	0	0
11120400116	2	1	2	1	1	1	0	1	44	0	0	0	0	0	2	0	1	1	1	1	1	0
11120400201	2	1	6	1	5	1	0	1	46	0	0	0	0	0	6	0	1	1	1	1	1	0
11120400202	2	1	6	4	2	1	0	1	51	0	0	5	0	0	6	0	1	1	1	1	0	0
11120400203	2	1	2	1	1	1	0	1	50	0	0	6	0	0	2	0	1	1	1	1	0	0
11120400204	2	1	2	1	1	1	0	1	37	0	0	5	0	0	2	0	1	1	1	1	0	0
11120400205	2	1	2	1	1	1	0	1	54	0	0	5	0	0	2	0	1	1	1	1	0	0
11120400206	2	1	3	1	2	1	0	1	55	0	0	8	0	0	3	0	1	1	1	1	0	0
11120400207	2	1	1	0	1	1	1	0	0	42	3	0	0	0	1	0	1	1	1	1	0	0
11120400208	2	1	3	1	2	1	0	1	49	0	0	2	0	0	3	0	1	1	1	1	0	0
11120400209	2	1	8	5	3	1	0	1	64	0	0	10	0	0	7	1	1	1	1	1	0	0
11120400210	2	1	2	1	1	1	0	1	40	0	0	0	0	0	2	0	1	1	1	1	1	0
11120400211	2	1	4	2	2	1	0	1	31	0	0	8	0	0	2	2	1	1	1	1	0	0
11120400212	2	1	5	4	1	1	0	1	51	0	0	0	0	0	5	0	1	1	1	1	1	0
11120400213	2	1	2	1	1	1	0	1	42	0	0	10	0	0	2	0	1	1	1	1	0	0
11120400214	2	1	3	1	2	1	0	1	66	0	0	12	0	0	1	2	1	1	1	1	1	0
11120400215	2	1	3	0	3	1	1	0	0	55	0	0	0	0	3	0	1	1	1	1	0	0
11120400216	2	1	2	1	1	1	0	1	41	0	0	10	0	0	2	0	1	1	1	1	0	0
11220100101	2	1	1	1	0	1	0	1	31	0	0	10	0	0	1	0	1	1	1	1	0	0
11220100103	2	1	4	3	1	1	0	1	47	0	0	16	0	0	4	0	1	1	1	1	0	1
11220100104	2	1	2	1	1	1	0	1	29	0	0	14	0	0	2	0	1	1	1	1	0	0
11220100105	2	1	2	1	1	1	0	1	33	0	0	10	0	0	2	0	1	1	1	1	0	0
11220100106	2	1	4	2	2	1	0	1	35	0	0	0	0	0	2	2	1	1	1	1	0	0
11220100107	2	1	4	2	2	1	0	1	52	0	0	12	0	0	4	0	1	1	1	1	0	0
11220100108	2	1	2	1	1	1	0	1	43	0	0	8	0	0	2	0	1	1	1	1	0	0
11220100109	2	1	3	1	2	1	0	1	51	0	0	12	0	0	2	1	1	1	1	1	0	0
11220100110	2	1	4	2	2	1	0	1	22	0	0	6	0	0	4	0	1	1	1	1	0	0
11220100111	2	1	2	1	1	1	0	1	48	0	0	10	0	0	2	0	1	1	1	1	0	0
11220100112	2	1	2	1	1	1	0	1	36	0	0	10	0	0	2	0	1	1	1	1	1	0
11220100113	2	1	5	4	1	1	0	1	47	0	0	8	0	0	5	0	1	1	1	1	1	0
11220100114	2	1	2	1	1	1	0	1	42	0	0	10	0	0	2	0	1	1	1	1	0	0
11220100115	2	1	4	2	2	1	0	1	59	0	0	0	0	0	4	0	1	1	1	1	1	0
11220100116	2	1	2	1	1	1	0	1	40	0	0	16	0	0	2	0	1	1	1	1	1	0
11220100201	2	1	2	1	1	1	0	1	34	0	0	12	0	0	2	0	1	1	1	1	1	0
11220100202	2	1	2	1	1	1	0	1	32	0	0	23	0	0	2	0	1	1	1	1	0	0
11220100203	2	1	1	0	1	1	1	0	0	52	14	0	0	0	1	0	1	1	1	1	1	0
11220100204	2	1	1	0	1	1	1	0	0	27	2	0	0	0	1	0	1	1	1	1	0	0
11220100206	2	1	2	1	1	1	0	1	42	0	0	10	0	0	2	0	1	1	1	1	1	0
11220100207	2	1	3	1	2	1	0	1	36	0	0	0	0	0	2	1	1	1	1	1	0	0
11220100208	2	1	1	0	1	1	1	0	0	43	12	0	0	0	1	0	1	1	1	1	0	0
11220100209	2	1	1	1	0	1	0	1	58	0	0	10	0	0	1	0	1	1	1	1	0	0
11220100210	2	1	1	0	1	1	1	0	0	27	5	0	0	0	1	0	1	1	1	1	0	0
11220100211	2	1	3	2	1	1	1	0	0	53	10	0	0	0	3	0	1	1	1	1	1	0
11220100212	2	1	3	1	2	0	0	0	0	0	0	0	0	0	3	0	1	1	1	1	1	0
11220100213	2	1	4	3	1	1	0	1	28	0	0	14	0	0	4	0	1	1	1	1	1	0
11220100214	2	1	3	1	2	1	0	1	42	0	0	14	0	0	2	1	1	1	1	1	1	0
11220100215	2	1	4	2	2	1	0	1	62	0	0	10	0	0	3	1	1	1	1	1	1	0
11220100216	2	1	4	3	1	1	0	1	45	0	0	4	0	0	3	1	1	1	1	1	1	0
11220200101	2	1	4	2	2	1	0	1	58	0	0	7	0	0	4	0	1	1	1	1	1	0
11220200102	2	1	5	2	3	1	0	1	27	0	0	14	0	0	4	1	1	1	1	1	1	0
11220200103	2	1	4	2	2	1	0	1	63	0	0	5	0	0	3	1	1	1	1	1	1	0
11220200104	2	1	3	2	1	1	0	1	63	0	0	2	0	0	2	1	1	1	1	1	1	0
11220200105	2	1	2	1	1	1	0	1	62	0	0	8	0	0	1	1	1	1	1	1	1	0
11220200106	2	1	2	1	1	1	0	1	41	0	0	9	0	0	2	0	1	1	1	1	0	1
11220200107	2	1	2	1	1	1	0	1	28	0	0	12	0	0	2	0	1	1	1	1	0	0
11220200108	2	1	1	0	1	1	1	0	0	27	10	0	0	0	1	0	1	1	1	1	0	0
11220200109	2	1	2	1	1	1	0	1	61	0	0	7	0	0	1	1	1	1	1	1	0	0
11220200110	2	1	4	3	1	1	0	1	31	0	0	2	0	0	3	1	1	1	1	1	1	0
11220200111	2	1	2	1	1	1	0	1	36	0	0	16	0	0	2	0	1	1	1	1	0	1
11220200112	2	1	2	1	1	1	0	1	55	0	0	9	0	0	2	0	1	1	1	1	1	0
11220200113	2	1	2	1	1	1	0	1	37	0	0	0	0	0	2	0	1	1	1	1	0	0
11220200114	2	1	3	1	2	1	0	1	32	0	0	12	0	0	2	1	1	1	1	1	1	0
11220200115	2	1	6	4	2	1	0	1	62	0	0	12	0	0	5	1	1	1	1	1	1	0
11220200116	2	1	2	2	0	1	0	1	55	0	0	10	0	0	2	0	1	1	1	1	1	0
11220200201	2	1	2	1	1	1	0	1	33	0	0	5	0	0	2	0	1	1	1	1	1	0
11220200202	2	1	2	1	1	1	0	1	53	0	0	16	0	0	2	0	1	1	1	1	1	0
11220200203	2	1	2	1	1	1	0	1	43	0	0	12	0	0	2	0	1	1	1	1	0	0
11220200204	2	1	4	3	1	1	0	1	73	0	0	8	0	0	3	1	1	1	1	1	1	0
11220200205	2	1	2	1	1	1	1	0	0	57	14	0	0	0	2	0	1	1	1	1	0	0
11220200206	2	1	2	1	1	1	0	1	33	0	0	14	0	0	2	0	1	1	1	1	0	0
11220200207	2	1	2	1	1	1	0	1	67	0	0	10	0	0	0	2	1	1	1	1	0	1
11220200208	2	1	2	1	1	1	0	1	25	0	0	0	0	0	2	0	1	1	1	1	0	0
11220200209	2	1	4	2	2	1	0	1	54	0	0	0	0	0	4	0	1	1	1	1	0	1
11220200210	2	1	3	2	1	1	0	1	73	0	0	3	0	0	2	1	1	1	1	1	1	0
11220200211	2	1	6	3	3	1	0	1	58	0	0	5	0	0	6	0	1	1	1	1	0	0
11220200212	2	1	2	1	1	1	0	1	26	0	0	5	0	0	2	0	1	1	1	1	0	0
11220200213	2	1	2	1	1	1	0	1	37	0	0	10	0	0	2	0	1	1	1	1	0	0
11220200214	2	1	4	1	3	1	1	0	0	48	5	0	0	0	2	2	1	1	1	1	0	1
11220200215	2	1	4	2	2	1	0	1	47	0	0	10	0	0	3	1	1	1	1	1	0	1
11220200216	2	1	4	3	1	1	0	1	52	0	0	8	0	0	4	0	1	1	1	1	0	1
11220300101	2	1	1	0	1	1	1	0	0	68	14	0	0	0	0	1	1	1	1	1	0	0
11220300102	2	1	4	1	3	1	0	1	32	0	0	0	0	0	4	0	1	1	1	1	1	0
11220300103	2	1	4	2	2	1	0	1	54	0	0	0	0	0	4	0	1	1	1	1	0	1
11220300104	2	1	2	1	1	1	0	1	57	0	0	0	0	0	2	0	1	1	1	1	0	1
11220300105	2	1	3	1	2	1	0	1	28	0	0	16	0	0	2	1	1	1	1	1	0	0
11220300106	2	1	3	1	2	1	0	1	67	0	0	5	0	0	1	2	1	1	1	1	0	1
11220300107	2	1	2	1	1	1	0	1	47	0	0	10	0	0	2	0	1	1	1	1	0	1
11220300108	2	1	7	5	2	1	0	1	63	0	0	0	0	0	5	2	1	1	1	1	1	0
11220300109	2	1	7	4	3	1	0	1	62	0	0	0	0	0	5	2	1	1	1	1	1	0
11220300110	2	1	3	1	2	1	0	1	32	0	0	0	0	0	2	1	1	1	1	1	0	1
11220300111	2	1	6	3	3	1	0	1	57	0	0	1	0	0	6	0	1	1	1	1	1	0
11220300112	2	1	2	1	1	1	0	1	62	0	0	4	0	0	1	1	1	1	1	1	1	0
11220300113	2	1	2	2	0	1	0	1	71	0	0	9	0	0	1	1	1	1	1	1	1	0
11220300114	2	1	3	2	1	1	0	1	72	0	0	4	0	0	1	2	1	1	1	1	0	1
11220300115	2	1	8	4	4	1	0	1	33	0	0	0	0	0	8	0	1	1	1	1	1	0
11220300116	2	1	3	1	2	1	0	1	52	0	0	0	0	0	3	0	1	1	1	1	1	0
11220300201	2	1	4	2	2	1	0	1	47	0	0	4	0	0	4	0	1	1	1	1	0	1
11220300202	2	1	3	1	2	1	0	1	66	0	0	1	0	0	2	1	1	1	1	1	0	0
11220300203	2	1	10	7	3	1	0	1	63	0	0	10	0	0	8	2	1	1	1	1	0	0
11220300204	2	1	1	0	1	1	1	0	0	58	0	0	0	0	1	0	1	1	1	1	0	0
11220300205	2	1	4	1	3	1	0	1	29	0	0	7	0	0	4	0	1	1	1	1	0	0
11220300206	2	1	3	1	2	1	0	1	37	0	0	10	0	0	2	1	1	1	1	1	0	1
11220300207	2	1	3	1	2	1	0	1	37	0	0	5	0	0	2	1	1	1	1	1	0	0
11220300208	2	1	4	1	3	1	0	1	51	0	0	8	0	0	4	0	1	1	1	1	0	1
11220300209	2	1	2	1	1	1	0	1	26	0	0	0	0	0	2	0	1	1	1	1	1	0
[truncated: 14,342 more rows]
